# Supplementary material for: Gene-diet interactions associated with complex trait variation in an advanced intercross outbred mouse line
Source: Nat Commun. 2019 Sep 10;10:4097. doi: 10.1038/s41467-019-11952-w (PMC6736984; doi:10.1038/s41467-019-11952-w)
Supplement: Supplementary file 5 — Supplementary Data 1 [file 41467_2019_11952_MOESM5_ESM.xls]

## Sheet: Sheet1
Supplementary Data 1
A list of genome-wide identified QTL (αgw< 0.05)
Phenotype	CHR	SNP	Position (Mb)	Start (Mb)	End (Mb)	LOD	VarGeno (%)	VarIntDiet (%)	VarIntSex (%)	Int (Covar)	Founder Strain	Fine mapped genes	Type of validation	Ref
IgM (ng/ml)	12	UNC21147246	54.936	54.3264	56.6711	5.6748	-	3.867	-	Diet	NZM2410/J	Nfkbia (3UTR)	Association	PMID: 21333553
NAFLDscore	4	JAX00568977	141.321	140.892	142.841	6.295	-	2.714	-	Diet	NZM2410/J	Casp9, Fblim1 (Intronic variant )	Association	PMID: 27853276,29059699
Steatosis	4	UNC8372857	141.414	141.02	142.841	7.928	-	4.211	-	Diet	NZM2410/J	Casp9, Fblim1 (Intronic variant )	Association	PMID: 27853276,29059699
MCHC (g/dL)	13	UNC22310805	26.913	25.499	27.136	5.846	-	6.829	-	Diet	MRL/MpJ	Hdgfl1 (missense, 3UTR, inframe insertion)	GWAS	PMID: 25224454
Weight 2M (g)	5	UNC10031771	120.249	119.153	122.996	6.046	-	1.917	-	Diet	MRL/MpJ	Tbx5, Kdm2b (3 UTR)	GWAS	PMID:23251661,22581228
Weight 2M (g)	8	JAX00166860	119.368	119.075	121.255	5.719	-	1.667	-	Diet	MRL/MpJ	Necab2 (Upstream Gene variant)	GWAS	PMID: 25378290
Weight 4M (g)	5	UNC10031771	120.25	119.238	120.256	7.32	-	1.864	-	Diet	MRL/MpJ	Tbx5 (3 UTR)	GWAS	PMID:23251661
Weight 4M (g)	5	UNC10420974	148.74	147.989	148.946	6.87	-	1.074	-	Diet	MRL/MpJ	Mtus2 (missense & 5 UTR)	GWAS	PMID:23251661
Weight 6M (g)	5	UNC10031638	120.24	119.36	122.547	7.39	-	1.481	-	Diet	MRL/MpJ	Tbx5, Kdm2b (3 UTR)	GWAS	PMID:23251661,22581228
MCV (fL)	13	JAX00353101	26.38	25.6485	27.0455	5.812	-	6.96	-	Diet	MRL/MpJ & CAST/EiJ	Hdgfl1 (missense, 3UTR, inframe insertion)	GWAS	PMID: 25224454
Weight 2M (g)	6	UNC11105445	53.919	53.8672	54.5348	5.406	-	1.964	-	Diet	NZM2410/J	Chn2,Scrn1 (3 UTR)	GWAS	PMID: 23251661
Lymphocyte (%)	9	UNC17122873	111.247	110.436	112.356	5.829	-	5.477	-	Diet	NZM2410/J	Setd2 (3 UTR)	GWAS/KO	PMID:27863252/29531312
Weight 2M (g)	9	UNC16800815	86.163	85.6858	86.327	5.621	-	2.353	-	Diet	CAST/EiJ	Tpbg (missence & 5 UTR)	KO	PMID: 28522587
HCT (%)	4	UNC8200611	128.858	125.293	129.271	5.955	-	7.514	-	Diet	MRL/MpJ	Stk40 (downstrean gene variant)	KO	PMID: 28358362
MCV (fL)	4	UNC8155357	125.684	125.523	128.858	7.933	-	10.815	-	Diet	MRL/MpJ	Stk40 (downstrean gene variant)	KO	PMID: 28358362
Weight 4M (g)	4	UNC7173132	46.195	46.0027	49.1482	5.71	-	1.941	-	Diet	MRL/MpJ	Nr4a3 (5 UTR)	KO	PMID: 27166283
Weight 4M (g)	5	UNC8771430	21.614	21.0564	22.4795	5.61	-	1.395	-	Diet	NZM2410/J	Napepld (intronic variant)	KO	PMID: 25757720
Weight 6M (g)	5	UNC8771430	21.614	21.4568	21.9845	8.16	-	1.706	-	Diet	NZM2410/J	Napepld (intronic variant)	KO	PMID: 25757720
Weight 6M (g)	11	JAX00310397	49.115	47.0005	49.1253	5.91	-	1.057	-	Diet	NZM2410/J	Rack1 (Upstream gene variant)	KO	PMID: 28935684
Weight 6M (g)	10	JAX00019795	77.016	76.696	77.0609	6.79	-	1.478	-	Diet	MRL/MpJ & NZM2410/J	Col18a1	KO	PMID: 15313955
Weight 6M (g)	4	UNC040059085	47.699	47.382	47.6997	7.74	-	2.185	-	Diet	MRL/MpJ	Sec61b (missense & 5 UTR)	New Gene	NA
Weight 6M (g)	5	UNC10416935	148.5	148.415	148.756	5.64	-	0.814	-	Diet	MRL/MpJ	Ubl3	New Gene	NA
Ballooning	9	UNC16227490	41.2	41.0405	41.2376	5.87	-	2.025	-	Diet	NZM2410/J	Ubash3b	New Gene	NA
Eosinophils (%)	X	UNC31178929	106.08	106.08	106.716	6.209	5.686	-	-	Null	CAST/EiJ	Cysltr1 (3 UTR)	Association	PMID: 11696047
Weight 2M (g)	5	UNC10261305	136.926	133.255	136.947	6.533	2.618	-	-	Null	MRL/MpJ	Cux1	Association	PMID: 21037323
color coat	2	UNC4268649	154.619	153.588	154.894	28.482	10.607	-	-	Null	CAST/EiJ	A (5UTR,3UTR)	Association
CRP (pg/ml)	1	UNC2210873	172.57	172.44	172.87	36.574	27.871	-	-	Null	BxD2/TyJ & MRL/MpJ	Crp	Cis-QTL	PMID: 28548082, 27286809, 26718567, 24763700, 23844046, 22939635,
ANA	17	UNC27797171	33.815	33.0898	34.8841	9.072	3.968	-	-	Null	NZM2410/J	MHC	GWAS	PMID: 24871463, 24871463, 21408207, 26316170, 23053960, 26606652, 26502338
bi Galactose (%)	12	UNC120227583	113.228	113.004	113.433	15.345	9.69	-	-	Null	BxD2/TyJ & CAST/EiJ	Igh	GWAS	PMID: 28878392
G0 (%)	4	UNC7114139	40.682	40.6447	41.7419	6.204	3.635	-	-	Null	CAST/EiJ	B4galt1 (5 UTR)	GWAS	PMID: 23382691
G1 (%)	4	UNC7115460	40.807	40.6818	41.7419	8.697	4.628	-	-	Null	CAST/EiJ	B4galt1 (5 UTR)	GWAS	PMID: 23382691
G1S1 (%)	12	UNC21923702	113.412	113.049	113.73	9.494	6.538	-	-	Null	BxD2/TyJ & CAST/EiJ	Igh	GWAS	PMID: 28878392
G2 (%)	12	UNC120227583	113.228	113.004	113.433	12.198	7.463	-	-	Null	BxD2/TyJ & CAST/EiJ	Igh	GWAS	PMID: 28878392
G2S1 (%)	12	UNC120227583	113.228	113.004	113.574	14.916	9.727	-	-	Null	BxD2/TyJ & CAST/EiJ	Igh	GWAS	PMID: 28878392
G2S2 (%)	12	UNC21976746	116.498	111.475	117.178	8.175	5.459	-	-	Null	BxD2/TyJ	Igh	GWAS	PMID: 28878392
Galactose (%)	4	UNC7114139	40.682	40.6447	41.7061	6.238	3.685	-	-	Null	CAST/EiJ	B4galt1 (5 UTR)	GWAS	PMID: 23382691
Mono Galactose (%)	4	UNC7115460	40.807	40.645	41.461	10.225	5.86	-	-	Null	CAST/EiJ	B4galt1 (5 UTR)	GWAS	PMID: 23382691
Sialicacid (%)	12	UNC21922851	113.352	113.049	113.574	14.338	9.581	-	-	Null	BxD2/TyJ & CAST/EiJ	Igh	GWAS	PMID: 28878392
Sialicacid Galactose (%)	12	UNC21922851	113.352	113.1	113.574	16.096	10.668	-	-	Null	BxD2/TyJ & CAST/EiJ	Igh	GWAS	PMID: 28878392
terminal Galactose (%)	4	UNC7119512	41.177	40.6818	41.7419	8.43	4.438	-	-	Null	CAST/EiJ	B4galt1 (5 UTR)	GWAS	PMID: 23382691
color coat	7	UNC13325958	88.919	83.857	92.836	29.286	10.935	-	-	Null	MRL/MpJ	No gene	NA	NA
Eosinophils (K/μl)	3	UNC5899453	105.422	105.293	105.532	6.299	5.625	-	-	Null	BxD2/TyJ & NZM2410/J	Kcnd3 (5 UTR)	New Gene	NA
Weight 2M (g)	13	UNC23461685	116.818	116.7	116.9	10.523	3.362	-	-	Null	BxD2/TyJ & MRL/MpJ	Parp8 (3 & 5 UTR)	New Gene	NA
Weight 2M (g)	9	UNC16800815	86.163	86.1006	86.327	6.258	1.651	-	-	Null	CAST/EiJ	Ube2cbp (5 UTR)	New Gene	NA
MCHC (g/dL)	15	UNC26237273	102.371	102.321	102.643	6.91	-	-	5.94	Sex	MRL/MpJ	Sp1 (5 UTR & 3 UTR)	Association	PMID: 1688466
HDL (mg/dl)	12	JAX00334630	56.738	56.225	57.573	5.933	-	-	3.283	Sex	NZM2410/J	Foxa1 (3UTR)	Association	PMID: 18381283
MCV (fL)	15	UNC26073852	89.442	88.6605	90.8055	6.429	-	-	6.317	Sex	MRL/MpJ	Rabl2 (3 UTR)	GWAS	PMID: 28017375
MCV (fL)	X	backupUNC200381363	23.945	21.5504	23.9937	6.293	-	-	6.711	Sex	MRL/MpJ	Gm4907/TES (Intron variant)	GWAS	PMID: 28017375
RDW (%)	5	UNC8940486	35.198	34.8282	36.2226	5.565	-	-	4.347	Sex	MRL/MpJ & NZM2410/J	Sorcs2 (missense & 5 UTR)	GWAS	PMID: 28552477
MCHC (g/dL)	X	UNC31319750	130.876	130.193	131.522	6.673	-	-	6.015	Sex	NZM2410/J	Diaph2 (3 UTR)	New Gene	NA
RDW (%)	19	UNC30425204	48.284	48.2253	48.8674	6.115	-	-	6.219	Sex	NZM2410/J & CAST/EiJ	Sorcs3 (3 UTR)	New Gene	NA
CHR-Chromosome; LOD-Log of odd ratios; VarGeno-Variation explained by genotype; VarIntDiet-Variation explained by gene-diet interaction; VarIntSex-Variation explained by gene-gender interaction; Int(Covar)-Interactive covariate; Ref-Reference
