# Supplementary material for: Gene-diet interactions associated with complex trait variation in an advanced intercross outbred mouse line
Source: Nat Commun. 2019 Sep 10;10:4097. doi: 10.1038/s41467-019-11952-w (PMC6736984; doi:10.1038/s41467-019-11952-w)
Supplement: Supplementary file 6 — Supplementary Data 2 [file 41467_2019_11952_MOESM6_ESM.xlsx]

## Sheet: Sheet2
Supplementary Data 2
A list of chromosome-wide identified QTL (αcw< 0.05)
Phenotype	CHR	SNP	Pos	CI	LOD	Type	VarSex	VarDiet	VarGeno	VarGenoxDiet	VarGenoxSex	Model
Weight 6M (g)	18	UNC29497953	67.72	67.218-68.512	4.266	S	6.845	41.61	0.981	0.5	0.125	Additive
Weight 2M (g)	10	backupUNC100253553	115.816	115.16-115.892	4.841	S	8.492	33.662	1.643	0.733	0.611	Additive
Weight 2M (g)	11	UNC20119985	91.258	91.171-91.309	4.708	S	8.492	33.662	1.195	0.824	0.27	Additive
Weight 2M (g)	12	UNC20730340	21.599	10.668-24.41	5.263	S	8.492	33.662	2	1.565	0.09	Additive
Weight 2M (g)	16	JAX00070101	59.857	59.819-59.922	4.015	S	8.492	33.662	1.678	0.305	0.224	Additive
Steatosis	5	UNC8922843	33.421	33.244-34.828	5.417	S	0.464	29.381	3.583	1.394	0.204	Additive
Ballooning	16	JAX00071936	84.505	84.458-84.553	5.539	S	3.96	43.977	1.713	0.969	0.526	Additive
Eosinophils (K/μL)	X	UNC31179228	106.112	103.528-107.467	4.167	S	2.071	3.962	3.845	0.796	0.181	Additive
Basophils (K/μL)	2	UNC2466989	3.182	3.164-4.452	4.712	S	1.37	1.59	4.261	1.049	0.717	Additive
Basophils (K/μL)	12	UNC20618547	10.676	10.668-10.696	4.125	S	1.37	1.59	3.745	0.669	0.718	Additive
Basophils (K/μL)	19	UNC30525255	54.765	54.428-54.994	4.127	S	1.37	1.59	3.706	0.282	1.155	Additive
Eosinophils (%)	3	UNC5899453	105.422	105.293-105.425	5.308	S	1.392	5.12	4.625	0.938	0.551	Additive
G0 (%)	11	JAX00198107	49.456	48.834-49.808	4.188	S	1.513	6.504	2.283	0.268	0.958	Additive
G0 (%)	17	UNC27798497	33.939	32.806-35.093	4.211	S	1.513	6.504	3.143	0.142	0.021	Additive
G1 (%)	12	UNC21926579	113.73	113.194-113.884	5.104	S	2.086	14.155	3.583	0.763	0.331	Additive
Galactose (%)	17	UNC27798497	33.939	32.843-35.093	5.036	S	1.513	6.522	3.169	0.141	0.022	Additive
bi-Galactose (%)	17	UNC27793991	33.389	32.311-35.194	4.196	S	0.606	0.906	2.807	0.148	0.256	Additive
IgA/IgM	14	UNC24940559	124.333	122.863-124.769	4.26	S	1.292	35.016	2.404	0.53	0.367	Additive
IgG/IgM	12	UNC21480326	80.649	80.117-82.123	3.947	S	0.017	19.127	2.473	0.719	0.122	Additive
IgG/IgM	18	UNC28904193	24.982	24.509-25.397	4.395	S	0.017	19.127	2.793	0.364	0.133	Additive
Weight 6M (g)	2	UNC3946576	128.784	128.373-128.98	4.886	S	6.845	41.61	0.311	0.794	0.198	Int_diet
Weight 6M (g)	3	UNC6560662	152.937	138.123-153.042	5.483	S	6.845	41.61	0.174	0.918	0.081	Int_diet
Weight 6M (g)	6	UNC11518626	85.002	4.019-145.282	4.697	S	6.845	41.61	0.247	0.565	0.079	Int_diet
Weight 6M (g)	8	CEAJAX00159276	17.038	16.764-19.251	4.64	S	6.845	41.61	0.317	1.113	0.013	Int_diet
Weight 6M (g)	12	backupJAX00333590	52.17	51.992-52.769	4.364	S	6.845	41.61	0.799	1.159	0.066	Int_diet
Weight 6M (g)	14	UNC24296885	77.475	76.413-78.043	4.631	S	6.845	41.61	0.274	1.512	0.093	Int_diet
Cholesterol (mg/dl )	9	UNC16045028	27.44	22.31-28.159	4.906	S	0.744	14.696	0.432	2.31	0.349	Int_diet
Cholesterol (mg/dl )	14	UNC24233000	73.007	71.896-73.488	4.344	S	0.744	14.696	0.415	2.092	0.269	Int_diet
LDL (mg/dl)	7	UNC13808684	127.078	125.899-132.825	4.13	S	0.279	10.065	0.289	2.204	0.123	Int_diet
LDL (mg/dl)	9	UNC16049941	27.861	27.575-28.159	4.694	S	0.279	10.065	0.242	2.484	0.235	Int_diet
LDL (mg/dl)	16	UNC27239527	81.722	80.837-83.824	4.218	S	0.279	10.065	0.56	2.249	0.09	Int_diet
LDL (mg/dl)	18	UNC29362814	59.202	58.388-60.607	4.332	S	0.279	10.065	0.127	2.156	0.212	Int_diet
Weight 2M (g)	1	UNC865358	68.59	68.144-69.613	4.557	S	8.492	33.662	0.485	1.176	0.128	Int_diet
Weight 2M (g)	2	UNC3244659	67.279	65.948-67.877	4.894	S	8.492	33.662	0.266	1.237	0.214	Int_diet
Weight 2M (g)	4	UNC7190877	47.382	47.252-142.674	4.904	S	8.492	33.662	0.225	1.433	0.033	Int_diet
Weight 2M (g)	10	JAX00286856	32.834	28.316-72.233	5.005	S	8.492	33.662	0.067	0.954	0.111	Int_diet
Weight 2M (g)	11	JAX00025074	20.461	5.361-21.531	4.156	S	8.492	33.662	0.2	1.692	1.091	Int_diet
Weight 2M (g)	15	UNC26247720	103.636	93.879-103.636	4.487	S	8.492	33.662	0.569	1.27	0.151	Int_diet
Weight 2M (g)	16	JAX00066095	6.424	5.786-12.435	5.21	S	8.492	33.662	0.207	1.751	0.083	Int_diet
Weight 2M (g)	18	UNC29073652	38.543	11.948-38.92	4.828	S	8.492	33.662	0.535	1.14	0.017	Int_diet
Weight 2M (g)	X	JAX00713919	75.132	71.191-82.219	4.766	S	8.492	33.662	0.169	2.045	0.013	Int_diet
Weight 4M (g)	2	UNC3946248	128.764	65.913-129.257	4.398	S	7.191	44.209	0.422	1.391	0.149	Int_diet
Weight 4M (g)	6	UNC10471744	4.027	4.019-144.986	4.904	S	7.191	44.209	0.187	1.421	0.222	Int_diet
Weight 4M (g)	8	UNC14246894	16.819	15.11-19.242	4.328	S	7.191	44.209	0.386	1.078	0.152	Int_diet
Weight 4M (g)	11	UNC19214924	20.338	19.536-63.082	4.649	S	7.191	44.209	0.134	1.31	0.591	Int_diet
Weight 4M (g)	14	JAX00384381	75.638	75.332-78.043	4.343	S	7.191	44.209	0.536	1.682	0.453	Int_diet
Weight 4M (g)	18	UNC29073652	38.543	25.308-38.693	4.644	S	7.191	44.209	0.357	0.933	0.237	Int_diet
Weight 6M (g)	2	UNC3946576	128.784	128.373-128.98	4.323	S	5.395	45.448	0.451	1.104	0.205	Int_diet
Weight 6M (g)	6	UNC12298596	144.486	144.389-144.986	4.701	S	5.395	45.448	0.453	1.078	0.016	Int_diet
Weight 6M (g)	8	CEAJAX00159276	17.038	16.764-19.251	4.798	S	5.395	45.448	0.442	1.402	0.116	Int_diet
Weight 6M (g)	11	JAX00310397	49.115	46.984-62.77	5.362	S	5.395	45.448	0.198	1.233	0.402	Int_diet
Weight 6M (g)	12	backupJAX00333590	52.17	51.893-52.769	4.451	S	5.395	45.448	1.101	1.256	0.139	Int_diet
Weight 6M (g)	14	UNC24296885	77.475	76.375-78.043	4.318	S	5.395	45.448	0.637	1.78	0.134	Int_diet
Steatosis	8	UNC14231285	16.015	15.403-17.02	4.781	S	0.464	29.381	0.895	2.476	0.183	Int_diet
Steatosis	11	UNC18994955	4.145	3.358-16.268	4.298	S	0.464	29.381	0.692	2.371	2.732	Int_diet
Steatosis	13	UNC22129662	11.791	10.439-16.037	4.033	S	0.464	29.381	0.713	2.429	0.09	Int_diet
Steatosis	14	UNC24311811	78.492	78.278-83.157	5.056	S	0.464	29.381	1.348	2.95	0.132	Int_diet
Steatosis	17	UNC27730871	28.061	28.006-31.676	3.972	S	0.464	29.381	0.835	2.244	0.155	Int_diet
Steatosis	19	UNC30291628	38.555	38.394-38.697	4.589	S	0.464	29.381	1.271	2.722	0.186	Int_diet
Ballooning	6	UNC11106211	53.959	53.661-54.158	4.22	S	3.96	43.977	0.362	1.685	0.112	Int_diet
Ballooning	14	UNC23661490	20.193	17.913-20.902	4.055	S	3.96	43.977	0.67	1.636	0.535	Int_diet
NAFLD	8	JAX00662100	16.482	15.662-17.113	4.271	S	1.85	41.16	0.192	1.802	0.236	Int_diet
NAFLD	9	UNC090746633	33.435	32.462-33.479	4.476	S	1.85	41.16	0.07	1.873	0.263	Int_diet
NAFLD	11	JAX00308174	36.686	36.131-37.073	4.159	S	1.85	41.16	0.269	1.738	0.439	Int_diet
NASH	4	UNC8383363	142.319	141.496-142.623	5.347	S	0.129	11.543	1.003	3.602	0.441	Int_diet
NASH	7	UNC12450656	16.399	13.022-16.673	4.977	S	0.129	11.543	0.866	3.194	0.579	Int_diet
NASH	8	UNC14241423	16.558	4.471-16.819	5.341	S	0.129	11.543	0.523	3.666	0.291	Int_diet
NASH	9	UNC15866727	13.662	13.136-14.2	5.025	S	0.129	11.543	0.401	4.16	0.693	Int_diet
NASH	17	UNC27730871	28.061	28.006-29.77	4.667	S	0.129	11.543	1.192	2.917	1.147	Int_diet
CRP (pg/ml)	1	UNC792649	62.853	62.553-63.316	5.179	S	0.771	9.84	0.34	4.717	0.926	Int_diet
Lymphocytes (K/μL)	9	UNC17198230	116.023	115.949-116.536	5.309	S	1.821	1.366	0.755	4.865	0.188	Int_diet
Lymphocytes (K/μL)	10	JAX00018360	57.57	56.753-58.636	3.99	S	1.821	1.366	0.062	3.716	1.415	Int_diet
Monocytes (K/μL)	3	UNC4813610	19.51	16.787-19.746	5.109	S	2.248	0.228	0.584	6.287	0.227	Int_diet
Monocytes (K/μL)	6	UNC11767408	104.977	102.11-108	5.116	S	2.248	0.228	0.14	5.358	0.035	Int_diet
Monocytes (K/μL)	7	JAX00157728	138.663	138.071-138.864	3.964	S	2.248	0.228	0.25	4.678	1.088	Int_diet
Monocytes (K/μL)	10	JAX00018358	57.53	53.257-61.105	4.191	S	2.248	0.228	0.386	4.308	1.303	Int_diet
Eosinophils (K/μL)	8	UNC15746498	128.387	128.094-129.057	5.001	S	2.071	3.962	0.809	4.481	0.226	Int_diet
Basophils (K/μL)	8	UNC15749745	128.714	128.196-129.114	4.137	S	1.37	1.59	0.964	3.98	0.498	Int_diet
Neutrophils (%)	7	UNC12478200	19.073	18.323-19.946	4.436	S	0.442	3.604	0.481	4.007	1.426	Int_diet
Neutrophils (%)	9	JAX00172160	64.406	63.97-64.612	5.228	S	0.442	3.604	0.389	5.69	2.67	Int_diet
Neutrophils (%)	11	JAX00319350	97.407	97.04-98.594	4.212	S	0.442	3.604	0.376	4.15	1.557	Int_diet
Lymphocytes (%)	1	UNC2153593	168.407	134.457-168.523	4.474	S	0.062	3.921	0.14	4.252	1.158	Int_diet
Lymphocytes (%)	3	UNC6271423	132.468	131.032-132.721	4.856	S	0.062	3.921	1.042	4.352	0.609	Int_diet
Lymphocytes (%)	7	UNC12478200	19.073	18.323-19.946	4.087	S	0.062	3.921	0.449	3.884	1.43	Int_diet
Monocytes (%)	1	UNC2064059	161.322	161.059-163.968	4.815	S	0.769	0.007	1.112	5.761	1.373	Int_diet
Eosinophils (%)	4	backupUNC040653449	114.54	109.216-114.769	4.507	S	1.392	5.12	0.507	4.206	0.564	Int_diet
RBC (M/μl)	8	JAX00673383	78.503	78.11-78.733	5.201	S	1.254	0.006	0.659	5.243	0.707	Int_diet
Hb (g/dL)	8	UNC15082479	80.325	79.381-85.648	4.328	S	0.302	0	0.864	4.07	0.169	Int_diet
Hb (g/dL)	16	UNC26676410	39.157	38.154-40.002	3.927	S	0.302	0	0.342	4.237	0.636	Int_diet
Hb (g/dL)	19	UNC30455037	50.482	49.579-53.457	4.195	S	0.302	0	0.126	4.402	0.77	Int_diet
HCT (%)	3	UNC5492395	71.28	59.875-72.822	4.423	S	0.544	0.303	0.574	4.431	0.789	Int_diet
HCT (%)	6	UNC12005865	123.78	122.635-124.97	4.057	S	0.544	0.303	0.347	4.056	0.641	Int_diet
HCT (%)	9	JAX00695637	60.239	60.107-60.935	4.449	S	0.544	0.303	0.394	4.35	0.843	Int_diet
HCT (%)	12	UNC21982408	116.818	57.91-117.089	4.991	S	0.544	0.303	0.744	4.722	1.093	Int_diet
HCT (%)	13	UNC22311877	26.981	26.08-27.136	4.386	S	0.544	0.303	0.263	4.528	1.094	Int_diet
HCT (%)	19	UNC30394720	46.365	46.326-46.544	3.808	S	0.544	0.303	0.316	3.755	1.426	Int_diet
MCV (fL)	3	UNC5387438	62.601	60.802-143.353	4.825	S	0.008	0.352	0.177	5.558	0.493	Int_diet
MCV (fL)	5	UNC9450845	72.9	72.783-73.116	4.134	S	0.008	0.352	0.046	4.355	1.297	Int_diet
MCV (fL)	6	UNC061064189	56.908	56.635-60.378	4.895	S	0.008	0.352	0.05	5.358	2.409	Int_diet
MCV (fL)	7	JAX00152952	74.704	74.372-75.04	4.664	S	0.008	0.352	0.288	4.929	1.665	Int_diet
MCV (fL)	8	UNC15545455	114.683	114.545-114.814	3.995	S	0.008	0.352	0.134	5.125	1.048	Int_diet
MCV (fL)	9	UNC16138281	34.278	33.479-34.874	4.379	S	0.008	0.352	0.413	4.494	2.398	Int_diet
MCV (fL)	11	UNC19901576	72.479	43.134-72.865	4.425	S	0.008	0.352	0.046	5.151	0.398	Int_diet
MCV (fL)	19	UNC30422044	48.11	47.849-48.165	4.039	S	0.008	0.352	0.909	4.555	1.479	Int_diet
MCHC (g/dL)	2	UNC3042260	51.289	51.102-51.733	4.237	S	0.134	1.241	0.002	3.893	0.332	Int_diet
MCHC (g/dL)	4	UNC8214230	129.803	124.7-129.902	5.752	S	0.134	1.241	0.423	6.8	0.94	Int_diet
MCHC (g/dL)	5	UNC9430721	71.287	70.855-72.225	5.287	S	0.134	1.241	0.169	5.311	1.449	Int_diet
MCHC (g/dL)	6	JAX00146372	124.953	122.99-124.97	4.616	S	0.134	1.241	1.03	4.077	0.133	Int_diet
MCHC (g/dL)	9	UNC16472755	61.319	61.218-65.616	5.477	S	0.134	1.241	0.235	5.542	3.746	Int_diet
RDW (%)	11	UNC110032934	19.373	18.955-31.224	4.39	S	3.843	3.823	0.192	4.347	0.838	Int_diet
RDW (%)	16	UNC26542724	28.024	27.317-28.079	3.851	S	3.843	3.823	0.663	4.42	0.529	Int_diet
PLT (K/μL)	9	UNC16113994	32.624	32.03-33.536	4.703	S	1.999	1.545	0.884	4.749	0.619	Int_diet
MPV (fL)	11	UNC19282332	26.11	25.543-26.995	4.583	S	0.67	1.32	0.124	4.424	0.135	Int_diet
MPV (fL)	12	UNC20558531	5.002	3.602-72.964	4.801	S	0.67	1.32	0.121	5.081	0.996	Int_diet
MPV (fL)	17	UNC27951599	47.868	47.763-48.582	4.015	S	0.67	1.32	0.237	4.638	0.143	Int_diet
G0 (%)	2	UNC3678010	104.217	101.387-105.575	4.022	S	1.513	6.504	0.509	2.667	0.654	Int_diet
G0 (%)	18	UNC180003063	5.841	5.385-11.554	4.034	S	1.513	6.504	0.176	3.232	0.17	Int_diet
G1S1 (%)	1	UNC1086363	86.756	75.717-87.376	4.863	S	0.618	6.542	0.137	3.067	0.487	Int_diet
terminal Galactose (%)	18	JAX00080014	6.685	5.385-10.035	4.176	S	2.135	13.235	0.134	2.343	0.155	Int_diet
Galactose (%)	2	UNC3540315	93.738	70.054-105.575	4.418	S	1.513	6.522	0.083	2.598	0.501	Int_diet
Galactose (%)	5	UNC9649713	89.088	88.5-89.216	4.264	S	1.513	6.522	0.213	2.69	0.731	Int_diet
Galactose (%)	18	JAX00080014	6.685	5.385-11.409	4.707	S	1.513	6.522	0.161	3.127	0.179	Int_diet
Sialic acid (%)	1	JAX00006207	86.276	85.761-87.411	4.318	S	0.012	0.736	0.023	2.917	0.756	Int_diet
Sialic acid/Galactose	1	UNC1086363	86.756	85.761-87.411	4.197	S	0.268	6.858	0.062	2.726	0.51	Int_diet
Mono-Galactose (%)	18	JAX00080014	6.685	5.385-10.035	4.315	S	1.653	10.449	0.143	2.431	0.189	Int_diet
IgA (mg/ml)	7	JAX00150300	37.942	37.459-38.195	4.866	S	0.553	18.296	0.051	2.92	1.329	Int_diet
IgA (ng/ml)	12	JAX00328015	25.528	25.227-25.697	3.948	S	0.553	18.296	0.25	3.034	0.216	Int_diet
IgA (ng/ml)	14	UNC24067629	59.068	58.685-61.07	3.863	S	0.553	18.296	0.347	2.346	0.654	Int_diet
IgM (ng/ml)	4	UNC8307892	137.026	25.859-141.067	5.144	S	1.22	25.63	0.845	2.975	0.461	Int_diet
IgA/IgM	7	JAX00636398	38.096	37.307-38.195	4.228	S	0.768	0.191	0.131	3.559	1.152	Int_diet
IgA/IgM	12	UNC21144555	54.681	54.3-56.006	4.624	S	0.768	0.191	0.225	4.552	1.379	Int_diet
IgAxIgG	7	JAX00150300	37.942	37.459-38.195	4.168	S	0.064	8.668	0.053	2.987	1.706	Int_diet
IgAxIgG	12	UNC21495855	82.14	81.714-82.422	4.022	S	0.064	8.668	1.268	2.983	0.919	Int_diet
IgA/IgM	17	UNC28300085	71.761	71.553-72.058	4.174	S	1.292	35.016	0.807	2.118	0.493	Int_diet
Weight 6M (g)	1	UNC2404892	188.91	188.622-189.018	4.249	S	6.845	41.61	0.478	0.391	0.863	Int_sex
Weight 6M (g)	9	UNC16561101	68.54	67.403-69.015	4.769	S	6.845	41.61	0.136	0.199	0.954	Int_sex
Weight 6M (g)	11	UNC110186950	116.156	115.776-116.246	4.226	S	6.845	41.61	0.118	0.114	0.727	Int_sex
Weight 6M (g)	12	UNC21895001	111.475	111.334-111.898	3.899	S	6.845	41.61	0.094	0.142	0.716	Int_sex
Weight 6M (g)	13	JAX00041205	3.899	3.188-5.666	4.176	S	6.845	41.61	0.064	0.409	0.708	Int_sex
Cholesterol (mg/dl )	2	JAX00493180	74.085	73.543-94.552	5.251	S	0.744	14.696	0.121	0.634	2.362	Int_sex
Cholesterol (mg/dl )	X	UNC30861836	58.922	58.12-59.128	3.722	S	0.744	14.696	0.204	0.687	1.843	Int_sex
LDL (mg/dl)	1	UNC87850	10.148	9.844-10.555	4.363	S	0.279	10.065	0.007	0.312	2.272	Int_sex
LDL (mg/dl)	2	UNC3868595	122.229	121.968-122.917	4.249	S	0.279	10.065	0.892	0.342	2.195	Int_sex
LDL (mg/dl)	X	UNC30861005	58.803	8.477-59.071	4.665	S	0.279	10.065	0.309	0.277	2.221	Int_sex
Weight 2M (g)	1	UNC2403310	188.808	188.622-188.954	4.274	S	8.492	33.662	0.385	0.33	1.396	Int_sex
Weight 2M (g)	6	UNC10533185	8.553	7.806-13.04	4.19	S	8.492	33.662	0.542	1.059	0.67	Int_sex
Weight 2M (g)	7	UNC12995548	64.286	62.807-70.404	4.783	S	8.492	33.662	0.332	0.216	0.983	Int_sex
Weight 2M (g)	8	UNC14117223	8.453	6.884-9.794	5.518	S	8.492	33.662	0.238	0.03	1.683	Int_sex
Weight 2M (g)	13	UNC23355436	110.292	109.596-110.595	4.295	S	8.492	33.662	0.166	0.806	0.579	Int_sex
Weight 2M (g)	15	UNC26041833	86.961	86.891-87.499	3.886	S	8.492	33.662	0.67	0.531	1.136	Int_sex
Weight 2M (g)	18	JAX00079832	4.242	3.24-4.521	4.271	S	8.492	33.662	0.414	0.396	0.963	Int_sex
Weight 2M (g)	19	UNC30279383	37.798	32.812-38.284	5.346	S	8.492	33.662	0.114	0.711	1.234	Int_sex
Weight 4M (g)	2	UNC2495569	5.298	3.654-8.704	5.122	S	7.191	44.209	0.236	0.531	1.046	Int_sex
Weight 4M (g)	13	JAX00041266	4.703	3.188-5.666	4.096	S	7.191	44.209	0.021	0.477	0.726	Int_sex
Weight 6M (g)	9	UNC16558912	68.339	67.455-69.015	4.937	S	5.395	45.448	0.118	0.139	1.19	Int_sex
Weight 6M (g)	13	JAX00041205	3.899	3.564-5.666	4.809	S	5.395	45.448	0.04	0.481	1.119	Int_sex
Steatosis	11	backupUNC110000218	3.355	3.355-4.145	4.282	S	0.464	29.381	0.622	1.521	3.621	Int_sex
Steatosis	18	UNC29020839	33.869	33.591-33.913	4.243	S	0.464	29.381	0.185	0.658	2.361	Int_sex
Ballooning	1	UNC2305100	180.12	179.764-182.002	4.27	S	3.96	43.977	0.266	1.006	1.53	Int_sex
Ballooning	10	UNC17809879	40.534	38.712-44.043	4.737	S	3.96	43.977	0.316	0.169	1.913	Int_sex
Ballooning	11	UNC20358363	109.441	109.367-109.529	4.097	S	3.96	43.977	0.186	0.68	1.611	Int_sex
NAFLD	2	UNC3950499	129.141	128.91-132.596	4.073	S	1.85	41.16	0.53	0.428	1.421	Int_sex
NAFLD	10	UNC17809879	40.534	38.916-42.59	4.647	S	1.85	41.16	0.417	0.291	2.198	Int_sex
NAFLD	11	backupUNC110000218	3.355	3.355-4.112	4.263	S	1.85	41.16	0.549	1.039	2.864	Int_sex
CRP (pg/ml)	1	JAX00193766	151.639	150.934-152	4.354	S	0.771	9.84	1.294	0.702	3.42	Int_sex
CRP (pg/ml)	15	UNC25480820	44.467	43.693-48.384	4.304	S	0.771	9.84	0.401	1.445	3.812	Int_sex
CRP (pg/ml)	13	UNC23375979	111.485	110.741-111.684	4.658	S	1.604	14.143	0.954	0.095	2.4	Int_sex
Neutrophils (K/μL)	13	UNC22786560	68.887	67.651-69.244	4.664	S	0.252	0.712	0.512	2.613	4.168	Int_sex
Lymphocytes (K/μL)	8	UNC15565913	116.038	115.229-117.367	5.103	S	1.821	1.366	0.33	1.383	5.053	Int_sex
Lymphocytes (K/μL)	11	UNC19185527	18.27	17.951-18.829	4.061	S	1.821	1.366	0.35	0.205	3.997	Int_sex
Monocytes (K/μL)	15	JAX00394898	18.862	12.494-21.177	3.912	S	2.248	0.228	0.541	1.992	3.285	Int_sex
Eosinophils (K/μL)	7	JAX00656104	131.307	129.993-132.825	4.434	S	2.071	3.962	0.445	0.29	4.044	Int_sex
Eosinophils (K/μL)	11	UNC19667803	55.571	50.548-56.103	5.093	S	2.071	3.962	0.43	0.83	4.51	Int_sex
Eosinophils (K/μL)	12	UNC21800440	104.815	104.21-105.543	3.816	S	2.071	3.962	0.614	0.824	3.216	Int_sex
Basophils (K/μL)	4	UNC7341354	59.074	55.86-62.97	4.052	S	1.37	1.59	0.752	0.067	5.265	Int_sex
Basophils (K/μL)	7	UNC13864984	131.179	129.539-132.825	4.293	S	1.37	1.59	0.595	0.415	3.967	Int_sex
Basophils (K/μL)	12	JAX00344390	104.851	104.629-105.583	5.102	S	1.37	1.59	0.797	1.271	4.061	Int_sex
Basophils (K/μL)	15	UNC25608819	53.604	50.76-54.7	4.83	S	1.37	1.59	0.077	2.864	3.356	Int_sex
Neutrophils (%)	1	UNC1543517	120.953	120.148-121.395	4.118	S	0.442	3.604	0.93	0.564	3.698	Int_sex
Neutrophils (%)	2	JAX00482049	3.234	3.164-5.479	4.09	S	0.442	3.604	0.209	0.778	3.953	Int_sex
Neutrophils (%)	7	UNC13886290	132.646	130.968-132.895	3.93	S	0.442	3.604	0.201	0.87	3.935	Int_sex
Lymphocytes (%)	2	JAX00501866	123.575	122.559-123.928	4.197	S	0.062	3.921	0.519	1.309	3.469	Int_sex
Lymphocytes (%)	7	UNC12815980	50.935	50.427-54.542	4.179	S	0.062	3.921	0.997	0.841	3.698	Int_sex
Eosinophils (%)	14	UNC24144884	66.154	64.996-67.575	3.818	S	1.392	5.12	0.653	0.423	3.116	Int_sex
Basophils (%)	15	UNC25608819	53.604	50.76-54.839	5.301	S	2.964	3.143	0.925	2.387	3.528	Int_sex
RBC (M/μl)	16	UNC26956365	62.232	56.191-63.604	4.954	S	1.254	0.006	0.725	1.832	3.744	Int_sex
Hb (g/dL)	8	UNC15191984	88.367	87.854-89.378	4.521	S	0.302	0	0.579	2.413	4.267	Int_sex
Hb (g/dL)	16	UNC26956365	62.232	61.282-63.266	4.427	S	0.302	0	0.768	1.331	3.978	Int_sex
HCT (%)	8	UNC15197987	88.811	87.797-89.643	4.081	S	0.544	0.303	0.332	0.601	4.108	Int_sex
HCT (%)	12	backupUNC120170285	67.401	58.533-119.974	4.139	S	0.544	0.303	0.031	2.439	4.684	Int_sex
HCT (%)	15	UNC26080299	89.975	89.881-90.159	5.206	S	0.544	0.303	0.164	1.399	4.731	Int_sex
HCT (%)	17	JAX00077484	64.765	63.164-66.428	4.817	S	0.544	0.303	0.281	0.641	5.626	Int_sex
HCT (%)	X	UNC31320732	131.113	21.28-134.344	5.251	S	0.544	0.303	0.261	1.908	4.733	Int_sex
MCV (fL)	5	JAX00134951	119.971	119.745-120.006	4.252	S	0.008	0.352	1.29	0.416	4.014	Int_sex
MCV (fL)	7	UNC13688031	116.899	116.525-117.173	4.6	S	0.008	0.352	0.753	0.784	5.77	Int_sex
MCV (fL)	8	UNC14990542	73	72.398-73.572	4.326	S	0.008	0.352	0.561	1.59	4.09	Int_sex
MCV (fL)	9	UNC16138848	34.323	33.387-34.874	4.454	S	0.008	0.352	0.516	3.863	2.767	Int_sex
MCV (fL)	11	UNC19002506	5.056	4.005-5.534	4.17	S	0.008	0.352	0.22	0.551	4.106	Int_sex
MCV (fL)	14	JAX00051371	29.274	27.945-29.491	3.862	S	0.008	0.352	0.238	2.4	2.791	Int_sex
MCV (fL)	17	UNC27793239	33.266	33.09-38.331	4.422	S	0.008	0.352	0.624	0.342	5.155	Int_sex
MCV (fL)	18	UNC28655293	4.869	4.521-5.265	4.668	S	0.008	0.352	0.218	0.888	2.288	Int_sex
MCHC (g/dL)	5	JAX00134951	119.971	118.415-120.016	4.48	S	0.134	1.241	0.419	1.149	4.056	Int_sex
MCHC (g/dL)	7	JAX00646498	90.112	89.75-124.238	5.201	S	0.134	1.241	0.198	2.27	4.361	Int_sex
MCHC (g/dL)	9	UNC16467141	60.935	60.633-72.767	4.595	S	0.134	1.241	0.507	4.685	4.458	Int_sex
MCHC (g/dL)	14	UNC24890760	120.141	116.462-120.87	3.958	S	0.134	1.241	0.358	0.666	4.187	Int_sex
MCHC (g/dL)	16	UNC26480424	23.684	23.598-23.806	4.181	S	0.134	1.241	0.391	1.273	3.709	Int_sex
MCHC (g/dL)	18	UNC28957746	29.228	3.24-32.163	4.361	S	0.134	1.241	0.472	0.109	4.825	Int_sex
RDW (%)	3	UNC6533297	150.77	150.5-153.042	4.874	S	3.843	3.823	1.059	1.361	2.259	Int_sex
RDW (%)	4	UNC8235074	131.451	131.44-131.561	4.249	S	3.843	3.823	0.147	0.249	4.212	Int_sex
RDW (%)	6	UNC10794086	28.671	25.333-28.951	4.3	S	3.843	3.823	1.087	0.331	3.551	Int_sex
RDW (%)	12	UNC20759206	26.291	25.958-105.749	4.241	S	3.843	3.823	0.167	1.655	2.856	Int_sex
MPV (fL)	6	UNC11175253	59.336	57.812-64.023	3.92	S	0.67	1.32	0.138	0.361	3.834	Int_sex
MPV (fL)	9	UNC16877930	92.767	92.386-94.468	4.848	S	0.67	1.32	0.874	1.461	4.5	Int_sex
MPV (fL)	12	backupUNC120170285	67.401	65.405-67.77	4.209	S	0.67	1.32	0.074	4.357	4.137	Int_sex
MPV (fL)	18	UNC28921464	26.427	26.221-27.64	3.942	S	0.67	1.32	0.492	0.533	3.564	Int_sex
G2S2 (%)	5	UNC9500948	76.52	76.387-136.947	4.426	S	0.767	0.648	0.391	0.243	3.174	Int_sex
G2S2 (%)	7	UNC13951822	137.38	137.348-137.387	4.881	S	0.767	0.648	0.3	0.4	3.237	Int_sex
IgA (ng/ml)	1	UNC2210873	172.57	172.353-172.866	4.137	S	0.553	18.296	0.793	0.394	2.962	Int_sex
IgA (ng/ml)	5	UNC8556320	4.804	3.973-8.162	5.041	S	0.553	18.296	1.458	1.233	3.089	Int_sex
IgA/IgM	10	UNC18692389	109.553	108.855-109.767	4.366	S	0.16	27.16	0.41	0.385	3.934	Int_sex
IgA x IgG	5	UNC8556320	4.804	4.024-5.015	4.942	S	0.064	8.668	0.742	1.782	3.688	Int_sex
IgA/IgM	10	UNC18692389	109.553	109.017-109.603	4.366	S	1.292	35.016	0.294	0.587	3.441	Int_sex
