# Supplementary material for: Gene-diet interactions associated with complex trait variation in an advanced intercross outbred mouse line
Source: Nat Commun. 2019 Sep 10;10:4097. doi: 10.1038/s41467-019-11952-w (PMC6736984; doi:10.1038/s41467-019-11952-w)
Supplement: Supplementary file 7 — Supplementary Data 3 [file 41467_2019_11952_MOESM7_ESM.xlsx]

## Sheet: Table 1
Supplementary Data 3
Single Nucleotide Polymorphims (SNP) Summary
		BxD2/TyJ	MRL/MpJ		NZM/2410J	CAST/EiJ
General statistics
Novel		37334 (1.5%)	95951 (1.8%)		163104 (2.9%)	452944 (2.2%)
Overlapped genes		34534	60449		61552	86474
Overlapped transcripts		100643	170196		174002	236854
Overlapped regulatory features		45859	97961		99500	264892
Consequences
splice acceptor		220	802		556	2053
splice donor		433	524		931	2896
stop gained		124	367		382	1099
stop lost		56	121		147	459
start lost		75	146		100	389
missense		32421	68960		78884	247441
splice region		15812	34914		38423	139022
incomplete terminal codon		4	7		4	27
stop retained		21	73		82	277
synonymous		68018	141812		159840	569908
coding sequence		8	13		12	57
mature miRNA		24	49		46	153
5 prime UTR		28569	57838		64654	215617
3 prime UTR		96827	217559		233434	875924
non coding transcript exon		126855	253519		272521	1009864
intron		9182394	19354913		20933534	79185154
NMD transcript		218240	481165		514146	1926260
non coding transcript		1545415	3100443		3492482	13423551
upstream gene		1077578	2192440		2472640	8671838
downstream gene		1083292	2229571		2469342	8883750
TF binding site		2857	6143		6767	24617
regulatory region		253011	536160		570596	2153667
intergenic		1049207	2046187		2203046	8170621
SIFT summary
deleterious low confidence		709	1679		1303	5066
deleterious		2059	4727		5354	14183
tolerated low confidence		2828	5240		5461	19313
tolerated		14881	30709		36156	109460
Insertions and Deletions (INDEL) Summary
		BxD2/TyJ	MRL/MpJ		NZM/2410J	CAST/EiJ
General statistics
Novel		150458 (29.3%)	347165 (32.9%)		376696 (33.9%)	911187 (28.7%)
Overlapped genes		39718	65331		65462	85410
Overlapped transcripts		115198	183179		184451	235238
Overlapped regulatory features		28581	59609		60830	154178
Variant class
insertion		248793	510218		534641	1520577
deletion		265109	543963		576418	1659529
Consequence type
splice acceptor		91	130		145	472
splice donor		110	179		214	760
stop gained		4	24		7	57
frameshift		463	1113		1106	2682
stop lost		8	9		11	57
start lost	15		40		42	95
inframe insertion	589		1142		1315	3644
inframe deletion	653		1279		1343	4252
protein altering	19		28		46	117
splice region	2963		7077		7158	21560
stop retained	21		28		17	60
start retained	12		31		56	39
coding sequence	25		72		64	149
mature miRNA	17		19		22	28
5 prime UTR	5057		10602		11987	31604
3 prime UTR	25323		55559		58987	183076
non coding transcript exon	19594		40052		41549	131906
intron	1980197		4196603		4408150	13107326
NMD transcript	48359		106428		111110	330053
non coding transcript	334288		681063		736130	2191420
upstream gene	258281		525791		574486	1580771
downstream gene	248241		505725		551476	1575155
TFBS ablation	2		5		7	24
TF binding site	508		1127		1337	3661
regulatory region	53794		113219		117964	354734
intergenic	197835		394433		414196	1155765
