# Supplementary material for: Gene-diet interactions associated with complex trait variation in an advanced intercross outbred mouse line
Source: Nat Commun. 2019 Sep 10;10:4097. doi: 10.1038/s41467-019-11952-w (PMC6736984; doi:10.1038/s41467-019-11952-w)
Supplement: Supplementary file 8 — Supplementary Data 4 [file 41467_2019_11952_MOESM8_ESM.xlsx]

## Sheet: Sheet1
Supplementary Data 4
A list of differentially expressed genes stratifeid by diet
Calorie-reduced vs Control Diet						Control vs Western Diet						Calorie-reduced vs Western Diet
GeneID	baseMean	Log2FoldChange	P-Value	Padj		GeneID	baseMean	Log2FoldChange	P-Value	Padj		GeneID	baseMean	Log2FoldChange	P-Value	Padj
Tsga13	3.83566	-2.32178	0.000237429	0.0102205		Cela1	17796.5	6.73868	3.7841e-09	6.1609e-05		Pla2g1b	644.973	-8.78451	0.000267249	0.00769785
Il22ra2	17.1968	-2.22307	1.34629e-10	6.03574e-07		Gp2	1449.28	4.92798	1.92972e-07	0.00157089		Amy2b	5844.44	-8.71723	1.62687e-05	0.0010191
Dapl1	79.3188	-2.19695	9.07476e-07	0.000274157		Ctrl	5224.47	7.29908	3.21288e-07	0.00174363		Pnliprp2	2453.07	-8.21851	0.000628704	0.0144204
Akr1c18	4.49083	-2.16487	0.000690821	0.0210689		Klk1	1839	6.02277	9.40861e-07	0.00382954		Rnase1	10281	-8.08264	6.31098e-06	0.000458719
Tdh	5.47322	-1.9754	0.00222564	0.0428045		Cpa2	2906.26	7.1508	1.43805e-06	0.00468256		Zg16	4999.74	-8.05897	4.86555e-08	9.51097e-06
Ampd1	8.53072	-1.97511	0.000228287	0.00991253		Prss2	17670.2	6.64775	1.98026e-06	0.00537343		Cpb1	20904.2	-8.03358	1.45085e-05	0.000930303
Cbln1	12.435	-1.87334	6.8045e-09	1.01296e-05		Zg16	4999.74	6.84434	3.59047e-06	0.00835092		Cela3b	12139.6	-7.62557	6.07021e-05	0.00271595
Gja6	4.35079	-1.69429	0.000281723	0.0116035		Rspo1	29.5066	0.957471	4.43554e-06	0.00902688		Cuzd1	472.726	-7.21415	0.00279459	0.0391827
Slc6a19	3.62087	-1.6688	0.000850099	0.0238778		Nell2	12.7806	1.32921	5.35909e-06	0.00969459		Klk1	1839	-6.69331	5.04769e-08	9.77213e-06
Lcn4	12.3767	-1.66669	2.84476e-06	0.000530938		Cela2a|Ctrc	19884.2	7.21801	6.64471e-06	0.0108182		Try4	5399.82	-6.46912	0.000894999	0.018482
Gm2694	3.24692	-1.62188	0.000251998	0.0105586		Pnlip	22883	7.4365	9.34809e-06	0.013836		Aqp12	44.2491	-6.22508	0.00175176	0.0287489
Hlf	22.5512	-1.47145	2.17367e-06	0.000433116		Hsd17b13	39.2549	6.09898	1.60882e-05	0.0218277		Pnlip	22883	-6.20567	0.000217108	0.00668389
Myh8	9.32255	-1.44814	9.04756e-05	0.00544463		Obscn	14.481	2.17828	2.89253e-05	0.0302526		Cela2a|Ctrc	19884.2	-5.86557	0.000251518	0.00737126
Nrip2	3.41752	-1.42762	0.000862776	0.0239878		Ighv12-3	646.017	3.03474	2.8612e-05	0.0302526		Ctrl	5224.47	-5.77842	5.21482e-05	0.0024589
Fmo2	35.3186	-1.42443	0.00108089	0.0275726		Cpa1	12032.6	6.58759	3.1052e-05	0.0302526		Cpa2	2906.26	-5.7726	9.99523e-05	0.00381144
Cd209d	99.338	-1.41775	1.16477e-06	0.000294194		2210010C04Rik	10737.1	7.10889	3.15886e-05	0.0302526		2210010C04Rik	10737.1	-5.70155	0.000844412	0.0177282
Pld5	13.735	-1.36201	1.92374e-05	0.00206577		Erp27	136.721	4.45155	2.761e-05	0.0302526		Clps	6816.58	-5.69402	0.0020275	0.0314497
RP24-443E20.4	14.8409	-1.3609	0.00138864	0.0319263		Clec4a3	791.219	-0.596479	3.84092e-05	0.0347411		Sycn	4532.22	-5.62393	0.00319579	0.0424423
Zfp879	3.97592	-1.35184	0.000606832	0.0192949								Ctrb1	20475.4	-5.52697	0.0014355	0.0252002
Nr1d1	73.7099	-1.32839	1.95952e-05	0.00207929								Cel	9014.68	-5.51898	0.00193368	0.0304877
Cd209a	80.5626	-1.31789	1.71622e-05	0.00196032								Cela1	17796.5	-5.18448	5.78471e-06	0.000428196
Rgs11	19.1567	-1.30423	0.00236267	0.0442735								Cpa1	12032.6	-5.13092	0.0011766	0.0221145
Tslp	11.7073	-1.29651	2.85445e-06	0.000530938								Erp27	136.721	-5.09696	1.5785e-06	0.000165529
Gm16432	4.9677	-1.27709	0.00142871	0.0324729								Prss2	17670.2	-4.90861	0.000445856	0.0112746
Clec4b2	5.1524	-1.27588	0.000497723	0.0171648								Hsd17b13	39.2549	-4.43054	0.00175232	0.0287489
Dbp	223.546	-1.24236	5.15304e-14	9.24095e-10								4930415O20Rik	2.1223	-3.97314	0.00151676	0.0261907
RP24-176P19.3	5.26269	-1.23569	0.000913245	0.0247017								Gp2	1449.28	-3.59698	0.000144889	0.00499518
Sp6	23.3313	-1.21698	0.00163278	0.0353204								Cbln1	12.435	-3.53379	1.59265e-17	2.60934e-13
Vsx1	13.5835	-1.21401	0.000121514	0.00640977								Myrip	1.38351	-3.31092	0.00190768	0.0301977
Slc16a5	30.5753	-1.1993	3.84124e-06	0.000674353								Nr2e3|Gm15507	0.960003	-3.23198	0.000242013	0.00716571
Cd300c	9.90366	-1.19159	3.46111e-05	0.00279586								Sstr2	1.75197	-3.20915	0.00393174	0.0485059
Cd8b1	463.398	-1.19077	3.24923e-06	0.00058857								Ighv12-3	646.017	-3.13112	1.58063e-05	0.000994512
Tnxa	9.19578	-1.17543	1.59442e-05	0.00187239								Tceal5	1.13948	-3.09015	0.000224692	0.00681317
Tmem108	12.8929	-1.16866	0.000183599	0.00852974								Gnmt	39.4085	-3.07432	0.00104926	0.0204707
Cd207	154.284	-1.16343	3.02849e-05	0.00259856								Ttyh1	11.9088	-2.96682	0.000539103	0.0128911
D13Ertd608e	52.1768	-1.16231	0.000119588	0.00638268								Ggt1	59.3584	-2.94723	0.000358543	0.00951106
AA467197|Mir147	9.34578	-1.15992	9.25077e-05	0.00549316								Lrrc26|Grin1os	1.36754	-2.9387	0.000325629	0.00893914
1700016K19Rik	5.69969	-1.15674	0.000370626	0.0140362								D630033O11Rik	1.08431	-2.91339	0.000738513	0.0161974
Apof	4.13995	-1.11653	0.00204302	0.0410035								Hspa1a	49.7683	-2.6953	0.000232626	0.00698299
Fcer2a	646.638	-1.11212	3.39272e-05	0.00275302								Gm15928	1.1005	-2.69217	0.00202187	0.0313865
A230107N01Rik	3.98385	-1.10584	0.00232202	0.0437404								Snhg11|Gm25187	1.56835	-2.69158	0.000858383	0.0179095
Lrrc4c	9.97091	-1.10224	0.00116856	0.028746								Hspa1b	69.4465	-2.59691	0.000283899	0.00806209
Col6a4	128.822	-1.09506	2.43868e-08	2.43747e-05								Tdh	5.47322	-2.55771	0.000220533	0.00670825
Cox6a2	47.9986	-1.08744	0.00104316	0.0269553								Snord123	1.08826	-2.54822	0.00155631	0.0265164
Vipr1	95.2073	-1.0785	1.15252e-06	0.000294194								Lman1l	1.58724	-2.51806	0.00186119	0.0297406
Tdrp	142.976	-1.07735	0.000573373	0.0185601								Dapl1	79.3188	-2.45337	9.60393e-08	1.7112e-05
Gm27350|Rian|Gm24895|DQ267100|Gm23508|Gm26922	33.2094	-1.07509	2.30744e-05	0.00225207								Ano2	1.23033	-2.43752	0.00345068	0.0447079
Pgf	11.4673	-1.06002	0.000427769	0.0154222								Ampd1	8.53072	-2.42089	1.91137e-05	0.00114876
Nkapl	6.99709	-1.05235	0.000972624	0.0257262								Slc6a19	3.62087	-2.37754	3.15492e-05	0.00169735
Tmie	26.6142	-1.05034	0.00216919	0.0423748								A330094K24Rik	2.53553	-2.37407	0.000388472	0.0100923
Cys1	26.7034	-1.03828	2.90681e-05	0.00256787								Cfap61	6.44945	-2.21195	1.21673e-07	2.09381e-05
Taco1os	5.30812	-1.03647	0.00256305	0.0465686								Actn2	5.69879	-2.19574	1.37265e-06	0.000151022
Gabrq	16.5202	-1.02029	0.000602205	0.0191818								Nmnat2	10.7027	-2.18313	0.00110214	0.0211338
Ngf	20.3555	-1.00935	1.01012e-05	0.00137231								RP24-443E20.4	14.8409	-2.18218	1.5369e-06	0.000163257
Mmp12	24.934	-1.00283	0.000729924	0.0219508								Crabp1	3.37834	-2.14821	0.000274962	0.00785261
Gm11128|Cml5	14.4375	-0.996571	0.000177728	0.00834347								Cd209a	80.5626	-2.13209	2.21364e-11	1.53687e-08
Pdzd4	55.0205	-0.990379	1.9016e-07	9.47262e-05								Slc22a12	2.21743	-2.1226	0.00119775	0.022319
Klk8	161.05	-0.9903	1.46865e-05	0.0017676								Apoa4	4.03174	-2.1069	6.38974e-05	0.00281512
Cr2	1124.35	-0.989463	1.88179e-06	0.000385891								Il22ra2	17.1968	-2.05719	5.18012e-09	1.42872e-06
Gm15675	276.128	-0.986525	3.85008e-11	3.45218e-07								Cox6a2	47.9986	-2.02324	5.69582e-09	1.50894e-06
Chdh	35.0654	-0.986151	6.58762e-05	0.0043754								Gm2694	3.24692	-2.02132	4.15754e-05	0.00207198
Cpne4	68.3252	-0.984064	6.05417e-05	0.00410436								Gabrq	16.5202	-2.0047	1.09178e-09	4.01615e-07
Gm16553	49.3629	-0.982195	0.000165919	0.00797703								Myh8	9.32255	-2.00084	5.80551e-07	7.10339e-05
Frem2	17.2707	-0.980096	0.000572678	0.0185601								Pld5	13.735	-2.00083	7.08412e-09	1.80546e-06
Lgi4	6.84257	-0.975212	0.00119586	0.0292172								Rep15	1.96869	-1.9686	0.00313957	0.0420642
Fmod	34.8597	-0.957802	0.000293764	0.0119457								Cxxc4	4.82121	-1.96651	2.48563e-05	0.00140589
Hey2	16.0405	-0.955451	1.78537e-05	0.00196691								Clec4b2	5.1524	-1.95427	3.22492e-06	0.000282307
Per2	63.5285	-0.955113	3.42829e-07	0.00014638								Cdo1	16.769	-1.9381	9.10819e-05	0.00358873
B130024G19Rik	30.7763	-0.953332	1.40721e-06	0.000319437								Cd207	154.284	-1.93371	1.91416e-11	1.4184e-08
Ciart	13.4928	-0.94958	0.00109965	0.0278145								Nxf7	2.82723	-1.92217	0.00087047	0.0181241
Cd8a	477.843	-0.949495	1.23591e-06	0.00029792								Rxfp1	3.45	-1.89746	0.00208398	0.0318869
4931429I11Rik	51.395	-0.948928	2.91947e-06	0.000534232								Crisp3	15.7927	-1.86318	1.17455e-06	0.000133607
Lef1	157.086	-0.947692	0.00226928	0.0432465								Nrip2	3.41752	-1.85985	9.7508e-05	0.0037658
Prss12	36.9545	-0.939791	1.00397e-06	0.00028182								Bpifa2	3.8035	-1.858	0.000700829	0.0155745
BC043934	38.8427	-0.918429	0.000126484	0.00665174								Lcn4	12.3767	-1.85539	6.02718e-07	7.31032e-05
Fam71e1	9.65533	-0.916196	0.00276518	0.0486971								Mmp12	24.934	-1.83478	7.43201e-09	1.87045e-06
Cyp2s1	42.8189	-0.914806	0.00112456	0.0279764								Cd209d	99.338	-1.83109	1.14503e-09	4.1168e-07
Pxdc1	229.803	-0.905659	1.9733e-06	0.000397608								5930412G12Rik	3.43078	-1.82548	0.000771565	0.0166503
Fam101b	290.558	-0.90193	1.04672e-09	2.34634e-06								Meg3|Gm27300|Mir1906-1|Mir770	10.0512	-1.78197	0.000362132	0.00958104
Aqp3	9.63386	-0.895929	0.000763989	0.0223472								Sp6	23.3313	-1.77638	1.07541e-05	0.000712247
Scara5	27.5486	-0.886475	0.00195273	0.0396157								Gm37176	7.46084	-1.76497	4.05118e-06	0.000332925
Gm20069	13.3558	-0.883693	0.000489025	0.0169891								Plekhb1	18.6143	-1.75163	0.00141181	0.0248909
Fbxo27	13.8078	-0.88186	0.000567004	0.0184702								Nr1d1	73.7099	-1.72266	8.0882e-08	1.4671e-05
Als2cl	227.335	-0.880138	0.000685572	0.0209801								Chrm2	3.14678	-1.68596	0.00174978	0.0287489
Rapgef4	46.1758	-0.879433	0.000137051	0.00697477								Ccr1l1	5.76976	-1.65604	0.000105245	0.00395336
Maneal	7.43969	-0.872099	0.00278003	0.0488767								Hlf	22.5512	-1.62967	4.10808e-07	5.37091e-05
Stac2	33.9044	-0.870119	3.52424e-05	0.00283409								D13Ertd608e	52.1768	-1.60762	2.81195e-07	4.05159e-05
Siglech	252.961	-0.866274	7.68837e-05	0.00487192								Ucp3	13.9136	-1.59517	3.82744e-06	0.000317126
Trbv16	26.0687	-0.865516	0.00185403	0.0383046								Nell2	12.7806	-1.5883	3.74032e-08	7.53077e-06
Mgl2	19.8409	-0.865355	0.00112636	0.0279764								Slc16a5	30.5753	-1.58508	5.61448e-09	1.50894e-06
Ctnnd2	32.9868	-0.848309	0.000161978	0.0078507								Adprhl1	3.73916	-1.55935	0.000806552	0.0172025
Wfdc1	17.0257	-0.843728	0.00187742	0.0386971								Chdh	35.0654	-1.55714	2.3092e-09	7.26459e-07
Sez6l	10.6521	-0.842082	0.000623418	0.0196451								9030619P08Rik	22.0269	-1.54474	0.000102341	0.00389513
Eldr	72.1844	-0.840058	1.2601e-05	0.00158024								Dusp15	2.80156	-1.54383	0.00324622	0.0427186
Icosl	498.376	-0.838995	5.94815e-10	1.7778e-06								Pi15	8.41479	-1.52643	2.67797e-05	0.00148127
Per3	97.9083	-0.832527	6.83871e-08	4.90554e-05								Cys1	26.7034	-1.52313	6.76131e-09	1.74529e-06
Ryr3	40.8759	-0.819516	3.62576e-05	0.00287703								Sh3gl2	2.68448	-1.51856	0.00120818	0.0223579
Paqr5	17.9876	-0.812136	0.000102345	0.00578978								Adh1	37.8801	-1.51344	3.46294e-05	0.00182521
Gm17200|Ccr9	207.721	-0.810627	1.59503e-05	0.00187239								Myh13	15.1545	-1.50928	0.000109228	0.00407257
Satb1|Gm36931	275.593	-0.808137	0.000239607	0.0102205								Fmo2	35.3186	-1.50317	0.000783132	0.0168022
Sox17	18.9301	-0.802841	0.00219171	0.0426753								Apof	4.13995	-1.49361	0.000183649	0.00589952
Gm11346	122.751	-0.802529	9.50549e-05	0.00557019								1700016K19Rik	5.69969	-1.48739	2.54484e-05	0.0014256
Map3k19	33.6852	-0.800985	1.16106e-05	0.00151981								Cd300c	9.90366	-1.47222	1.588e-06	0.000165663
St18	47.0203	-0.794284	3.58781e-05	0.00285956								Cnga1	9.33481	-1.46619	0.00041791	0.0106915
Nr1d2	416.436	-0.791657	9.1119e-06	0.00127659								Tnxa	9.19578	-1.46433	5.65117e-07	6.98041e-05
Gdf11	107.964	-0.791225	0.00010438	0.0058863								Gm27350|Rian|Gm24895|DQ267100|Gm23508|Gm26922	33.2094	-1.4629	3.62282e-08	7.44305e-06
Gm37174	10.8729	-0.789715	0.0010326	0.0268187								Upp2	4.08602	-1.45181	0.00317458	0.0422609
2810408A11Rik	14.2219	-0.78148	0.000291682	0.011888								Fmo3	5.71324	-1.44575	0.000464235	0.0115967
Tnxb	142.564	-0.77377	1.63616e-06	0.000357821								Tmem116	7.68942	-1.44521	0.00220448	0.0332223
Cmbl	105.872	-0.773482	8.71432e-05	0.00537024								Siglech	252.961	-1.43057	2.28576e-10	1.09575e-07
Chil5	55.4723	-0.768845	0.000665821	0.0205865								Dbp	223.546	-1.42474	4.80676e-17	3.22598e-13
Cd209c	81.3786	-0.767664	3.25222e-08	2.6557e-05								Gm17200|Ccr9	207.721	-1.42305	2.32369e-13	5.19836e-10
Fgfr4	30.6644	-0.767136	0.000943897	0.0252584								Nat8	7.06514	-1.42184	0.00245333	0.0358718
Tacstd2	29.6758	-0.76151	0.000543908	0.0180793								Tmie	26.6142	-1.41002	7.33333e-05	0.00307603
2810454H06Rik	14.3954	-0.758857	0.0001809	0.00844811								Vsx1	13.5835	-1.40907	1.90752e-05	0.00114876
Aox1	23.2781	-0.758665	0.00194952	0.0396157								Lypd6b	11.7883	-1.39446	0.000332313	0.00901724
Fbxo17	46.4192	-0.749205	0.00228864	0.0434513								Gpc3	19.3765	-1.3882	3.17769e-05	0.00170158
Smim5	113.257	-0.74679	0.000150498	0.00745549								Prss12	36.9545	-1.37886	1.26136e-11	1.01585e-08
Rasl12	20.8417	-0.741363	0.00175821	0.0369637								Grm8|Mir592	5.47215	-1.37864	0.00119742	0.022319
Gm10785	13.1119	-0.739159	0.00259023	0.0468725								Cnn1	10.4839	-1.37614	0.00226935	0.0338453
4930439D14Rik	20.7811	-0.738846	0.000752558	0.0222333								Snap91	16.1333	-1.37552	5.73826e-06	0.00042746
Igsf23	53.1965	-0.72922	0.000371819	0.0140375								Nphs1	13.2085	-1.37332	0.00351799	0.045173
Tef	406.418	-0.721387	1.65996e-07	8.75532e-05								Ccdc162	17.3753	-1.35808	1.19399e-05	0.000777985
Fam189b	226.983	-0.711507	0.00010651	0.00595203								Tnni1	4.18846	-1.35293	0.00351163	0.045173
Clcf1	196.705	-0.704859	5.97312e-06	0.000956392								Ctnnd2	32.9868	-1.35106	1.29201e-08	3.0248e-06
Sncg	39.8388	-0.703478	0.000175553	0.00832853								Akr1b7	74.6358	-1.3467	1.65472e-05	0.00102828
Star	561.474	-0.703347	1.7882e-05	0.00196691								Mpz	4.71853	-1.34139	0.00163678	0.0273259
A430078G23Rik	116.072	-0.690116	0.000141911	0.00714857								Cntn1	4.79084	-1.32153	0.00128661	0.0234855
Trim7	200.873	-0.688753	7.17737e-07	0.000247523								Gm16316	4.11139	-1.31386	0.00204614	0.0316522
Snx31	44.8767	-0.685552	0.000171129	0.00818361								Adra2b	6.13557	-1.31206	0.000931513	0.0190407
Itk	379.336	-0.68555	9.03321e-05	0.00544463								Ntm	15.6046	-1.31103	1.27073e-06	0.000142138
Lmntd2	12.876	-0.680576	0.00124861	0.0301363								Prph	7.48294	-1.30607	4.40689e-05	0.00218006
Irs1	38.3668	-0.678568	0.000517244	0.0175677								Sncg	39.8388	-1.29784	8.78856e-11	4.91525e-08
Gm527	16.0369	-0.677237	0.000425273	0.0154069								Gm8221	58.4509	-1.29582	0.000182791	0.00588851
Mir142hg	355.337	-0.676258	0.000106541	0.00595203								Rgs11	19.1567	-1.29221	0.00332344	0.0433943
Txk	146.146	-0.674421	0.00205197	0.041115								1700024P16Rik	6.03288	-1.28903	0.00264037	0.0378505
Gm6728	15.6932	-0.671833	0.00126936	0.0303917								Kcnj9	9.96065	-1.28557	0.00075391	0.0163871
Emid1	214.446	-0.667673	0.000501755	0.0172706								Arhgef26	10.6986	-1.28121	0.00221222	0.0332331
Fam13a	36.6719	-0.664305	0.000484663	0.0169095								Bmper	25.4958	-1.27845	9.74162e-07	0.000112723
Ighd	3905.05	-0.657722	9.59974e-05	0.00558935								Rpl35a-ps7	3.78545	-1.27774	0.00147933	0.0257654
Trim36	16.1331	-0.652887	0.000563221	0.018418								Cxadr	41.8161	-1.27697	1.79884e-08	3.93672e-06
Arl4c	560.566	-0.652041	5.22112e-05	0.0037907								Ryr3	40.8759	-1.27627	1.04579e-09	3.97281e-07
Mirlet7i	25.357	-0.650347	0.000158323	0.00773624								Lyz1	418.223	-1.27521	0.000575471	0.0135833
G430095P16Rik	56.3538	-0.647258	8.57685e-05	0.00530375								Ceacam2	11.0822	-1.25817	0.00151314	0.0261907
Peli2	26.8836	-0.646878	0.000774754	0.0224569								Ogn	33.6915	-1.25816	5.22578e-06	0.00040006
Thy1	790.703	-0.64658	0.000287518	0.011745								Lef1	157.086	-1.25791	7.97515e-05	0.00326365
Gpr34	165.559	-0.646257	0.000133331	0.00687078								Aqp3	9.63386	-1.2567	1.2342e-05	0.000801594
Pgbd1	23.3141	-0.642997	0.00179799	0.0374651								Cd8b1	463.398	-1.25613	1.67044e-06	0.000170724
Spin2c	18.652	-0.640028	0.00125313	0.0302049								Fbxo27	13.8078	-1.25329	4.44987e-06	0.000355963
Tcf21	461.61	-0.632018	1.41439e-05	0.0017138								Smim6	34.0966	-1.24011	0.00186953	0.0298157
Klhdc8b	50.7608	-0.629364	0.00131815	0.0311073								Lrrc75b	13.5375	-1.23994	0.00129481	0.0235925
Hs3st2	60.2808	-0.626001	0.000773663	0.0224569								Vipr1	95.2073	-1.2378	5.82819e-08	1.11757e-05
1700006J14Rik	28.3442	-0.620936	0.00119421	0.0292166								Ano5	10.4778	-1.23579	5.64658e-05	0.00260156
Mss51	40.7219	-0.615821	0.00241427	0.0449643								Fam13a	36.6719	-1.23498	1.20799e-09	4.13576e-07
Clec10a	117.133	-0.613626	0.00014901	0.00742275								Psca	29.2746	-1.23371	1.65141e-05	0.00102828
Zfp335os	16.7666	-0.613374	0.00267928	0.047619								Olfml2a	43.0008	-1.21884	1.55771e-08	3.52393e-06
Lrat	68.1931	-0.609544	0.00158079	0.0344869								Nptx1	7.84303	-1.21811	7.39763e-05	0.00308373
Angptl2	492.171	-0.606873	3.36782e-07	0.00014638								Nox1	7.66855	-1.20835	0.000790728	0.0169187
Nlrc3	143.991	-0.605177	6.8568e-07	0.000245926								Ccl24	351.538	-1.20036	0.000214903	0.00663627
Ccr7	780.262	-0.60354	0.000473492	0.0166167								Hs3st2	60.2808	-1.18631	1.33094e-09	4.46619e-07
A630052C17Rik	54.3193	-0.599048	1.1298e-06	0.000293634								Satb1|Gm36931	275.593	-1.17772	1.89837e-07	2.85238e-05
Pglyrp2	219.197	-0.598976	0.000136188	0.00697477								Pdzd4	55.0205	-1.1744	2.47415e-09	7.66378e-07
Spns3	58.3333	-0.597128	0.000185363	0.00855164								Gpd1	111.148	-1.16887	1.57995e-07	2.50478e-05
Sidt1	166.018	-0.591485	0.000532352	0.0179449								Fmod	34.8597	-1.15899	2.27757e-05	0.00131669
Ddr1	99.5665	-0.582109	4.02297e-05	0.00309631								Cmbl	105.872	-1.15169	1.61215e-08	3.56692e-06
Avpi1	162.385	-0.576203	4.24765e-05	0.00325308								Fbxl13	6.86142	-1.15063	0.000501764	0.0122752
E130102H24Rik|Mir101a	163.153	-0.567767	0.000110532	0.00606028								Trat1	128.589	-1.14851	0.000652353	0.0148245
Snhg20	128.913	-0.566109	0.00167885	0.0358842								Paqr5	17.9876	-1.14066	3.1802e-07	4.3558e-05
Tnfrsf25	62.9609	-0.562693	0.00138354	0.0319263								Kcnk3	12.5225	-1.13605	0.000762928	0.0164815
Dzip1	83.6939	-0.560307	0.000378467	0.0141692								Coch	4632.3	-1.1303	1.22768e-12	1.68963e-09
Eno2	17.2548	-0.548391	0.00249605	0.0459566								Dgki	15.6686	-1.12361	3.01193e-07	4.19972e-05
Egflam	52.2394	-0.547069	0.00138606	0.0319263								Hey2	16.0405	-1.11183	1.88865e-06	0.000188248
2510046G10Rik	27.2014	-0.547046	0.00279951	0.0491229								Wfdc1	17.0257	-1.1114	9.24996e-05	0.00361629
Lta|Mir6974	74.7233	-0.542091	0.000992741	0.0259516								Gm15675	276.128	-1.11073	4.3686e-13	8.79575e-10
Gm13225	66.2251	-0.541525	0.00075603	0.0222625								Ntn1	26.3971	-1.10903	0.00169599	0.0280123
Rnd2	22.3567	-0.53126	0.00154723	0.0342127								RP24-176P19.3	5.26269	-1.10819	0.00335015	0.0436544
Igfbp4	1248.16	-0.529479	1.26483e-06	0.00029792								Gm12253	24.2525	-1.10325	0.000257982	0.00749524
Coch	4632.3	-0.526812	0.000689607	0.0210677								Cyp46a1	6.66655	-1.10248	0.0011981	0.022319
Dgka	1414.52	-0.522783	5.84634e-05	0.00401695								Adgb	7.03195	-1.10204	0.00286416	0.0397197
Dgat2	105.568	-0.520508	0.000137119	0.00697477								Ciart	13.4928	-1.10196	0.00027437	0.00784683
Tespa1	369.484	-0.516039	0.00115772	0.0285185								Sh3bgr	6.07508	-1.09873	0.00377345	0.0473068
Bambi	130.836	-0.514869	0.000504733	0.0173398								Gstp2	5.41663	-1.09122	0.00234009	0.0344663
Cd7	391.695	-0.513885	0.000379918	0.0141939								Ly6g5b	7.90166	-1.08974	0.000153178	0.00517464
Cyp27a1	282.811	-0.512105	0.000271417	0.011267								Ngf	20.3555	-1.08604	4.47552e-06	0.000356166
Krtcap3	43.6002	-0.506594	0.00263471	0.0472955								Per2	63.5285	-1.08471	2.02145e-08	4.37634e-06
Fbln5	431.486	-0.50561	7.45177e-05	0.00480693								Btg1-ps2	11.8642	-1.08182	0.00104183	0.0203794
Gpr183	477.875	-0.501664	5.30163e-05	0.0037911								Eya2	24.5261	-1.07507	1.78916e-05	0.00110162
Galnt6	332.515	-0.500692	2.84327e-05	0.00253674								Bmp3	39.3394	-1.06378	0.000577745	0.0136051
Gm20324	35.983	-0.49808	0.000635006	0.0198515								Cd8a	477.843	-1.05403	1.52147e-07	2.46515e-05
Stra6l	46.8867	-0.496473	0.0010666	0.0273638								Impg2	7.94203	-1.05057	0.000517574	0.0125401
Gm11492|Sept4	370.023	-0.495885	1.89363e-06	0.000385891								Gm9994	10.9639	-1.04661	0.0010375	0.0203794
Rftn2	73.8594	-0.492888	0.000332043	0.0130296								Sez6l	10.6521	-1.04642	5.89278e-05	0.00266552
Ddb2	240.922	-0.492662	3.94015e-05	0.00304625								Hspb1	56.9372	-1.04238	0.00249984	0.0363013
Rab3ip	135.857	-0.490031	0.000188645	0.00865211								Dnajb13	24.9152	-1.0391	0.000673833	0.0152096
Mylip	634.212	-0.487839	2.22639e-05	0.00219372								Mgl2	19.8409	-1.03484	0.000176688	0.00572857
9930012K11Rik	40.6715	-0.482361	0.000512471	0.0175677								Tslp	11.7073	-1.03351	0.000192537	0.00606658
2810001G20Rik	80.1677	-0.480821	5.50492e-05	0.00387136								Tmem108	12.8929	-1.03323	0.00116006	0.0219105
Nr2f2	147.658	-0.479425	0.0014183	0.0323263								Gm11128|Cml5	14.4375	-1.02675	0.000180675	0.00582965
E130307A14Rik	68.5414	-0.47531	0.00187951	0.0386971								Gm14221	14.3289	-1.02605	2.12698e-05	0.00125424
Fam69a	411.215	-0.473559	9.73436e-10	2.34634e-06								Ncam1	12.7902	-1.02034	0.00169009	0.027978
Id3	504.636	-0.473056	0.000264552	0.011033								Efnb3	9.98924	-1.01543	0.000691157	0.0154868
Iqgap2	231.948	-0.472943	0.000113811	0.00620354								Tnxb	142.564	-1.0148	1.09709e-09	4.01615e-07
Gabbr1	125.711	-0.472435	0.00026845	0.0111696								Lrrc4c	9.97091	-1.01002	0.00356885	0.0456514
3110056K07Rik	107.202	-0.470282	0.00162764	0.0352518								Snx31	44.8767	-1.00898	1.24076e-07	2.09928e-05
Gm12258	115.707	-0.469274	0.000114997	0.00623034								Tpbg	6.48597	-1.00766	0.00190629	0.0301977
Adgrg5	174.898	-0.467619	0.00209166	0.0415233								Mcf2	7.20357	-1.00484	0.00214646	0.0325428
Cnrip1	85.6687	-0.465079	0.000173268	0.00826388								Rspo1	29.5066	-1.00326	1.48544e-06	0.000159935
Atp8b4	110.501	-0.458663	0.00068367	0.0209577								Adgrl3	13.763	-0.997668	0.000296497	0.00830732
Ramp1	245.123	-0.458241	0.000320987	0.012679								Als2cl	227.335	-0.996862	0.000177333	0.00574025
Shpk	59.083	-0.453269	0.00266194	0.0474666								Cpne4	68.3252	-0.996502	7.55099e-05	0.0031218
Adrb2	352.002	-0.452351	0.000793057	0.0226824								Nxnl2	7.89667	-0.994857	0.000946233	0.0192571
Ffar2	114.246	-0.449884	0.0016651	0.0357607								Tceal3	8.30604	-0.993098	0.00131861	0.0238586
Adam22	78.1873	-0.447793	0.000395925	0.0146394								Zc3h12b	7.4974	-0.992748	0.00175344	0.0287489
6720427I07Rik	76.6395	-0.447424	0.000127664	0.00669412								Pgf	11.4673	-0.992456	0.00126082	0.0231508
Haao	299.368	-0.444764	0.000541809	0.01806								Cd209c	81.3786	-0.990149	6.99906e-12	6.71043e-09
Tspan4	817.821	-0.440902	0.000809115	0.0229711								Zfp683	9.17118	-0.980968	0.000798544	0.0170678
Zfp658	129.795	-0.44057	0.0019139	0.0391436								Scara5	27.5486	-0.975139	0.000940812	0.0191918
Bbs2	123.222	-0.440162	6.2831e-05	0.00423589								Igsf23	53.1965	-0.974113	4.45528e-06	0.000355963
Zfp420	58.0631	-0.438292	0.000207161	0.00924134								Igf2	102.536	-0.973194	1.38347e-06	0.000151385
Cd55	1351.37	-0.437932	5.87482e-05	0.00402111								Klk8	161.05	-0.972033	3.33163e-05	0.00176989
Mturn	177.507	-0.43726	8.25059e-05	0.00515533								Kif5a	11.9627	-0.97062	6.26217e-05	0.00277715
Flt3	284.123	-0.435016	0.000219412	0.00964392								Atp2a1	10.4233	-0.969702	0.00068947	0.0154758
Edn3	71.857	-0.433653	0.00240135	0.0448111								Cyp2s1	42.8189	-0.969097	0.000783307	0.0168022
Snhg8	532.882	-0.433006	0.000940315	0.0252435								Stmn2	35.8215	-0.964116	3.07429e-07	4.23957e-05
Fam105a	799.472	-0.427501	1.59748e-05	0.00187239								Frem2	17.2707	-0.963717	0.000970224	0.019515
Ssbp2	256.256	-0.427234	0.00206633	0.0413106								Tdrp	142.976	-0.951877	0.00296887	0.0404766
Polg2	82.0446	-0.426726	5.73597e-05	0.00397155								Eldr	72.1844	-0.949958	1.62639e-06	0.000167927
Gab3	66.9759	-0.424462	3.36193e-05	0.00274216								Gm16553	49.3629	-0.947689	0.000392856	0.0101668
Cnr2	803.043	-0.419783	7.85931e-05	0.00496271								Pomgnt2	18.5357	-0.946762	0.00307156	0.0414773
Lrrc75a	52.1122	-0.418309	0.000745725	0.0221651								Ptprd	11.6703	-0.944839	0.000225927	0.00683006
Rsrp1	3593.12	-0.41581	8.09216e-05	0.00507401								AA467197|Mir147	9.34578	-0.941881	0.00158241	0.0267612
Camta1	90.7038	-0.415767	9.28136e-05	0.00549316								Atp1b1	198.383	-0.939186	2.6173e-06	0.000237373
1500015A07Rik	43.5197	-0.414189	0.00248402	0.04589								Col17a1	31.2489	-0.937603	0.00016908	0.0055444
Slco2b1	360.225	-0.41216	0.000725795	0.0219119								Nr1d2	416.436	-0.937553	3.02453e-07	4.19972e-05
Nrm	339.275	-0.410464	0.000632255	0.0198385								4931429I11Rik	51.395	-0.933522	7.32924e-06	0.000517778
Eid1	780.169	-0.409797	4.27544e-05	0.00325308								Tcf21	461.61	-0.93146	4.78701e-10	2.00795e-07
Ptov1	203.274	-0.403707	0.00169978	0.0361164								Aloxe3	14.1683	-0.930875	5.90454e-05	0.00266552
Pxk	671.975	-0.403294	4.40825e-05	0.00333558								5830468F06Rik	13.9751	-0.928804	0.00287235	0.0397197
Slc30a4	155.709	-0.402059	0.00213445	0.0419293								Gm830	12.5596	-0.927921	0.00375433	0.047214
4930523C07Rik	986.816	-0.399462	0.0001776	0.00834347								Star	561.474	-0.925887	3.74012e-08	7.53077e-06
Cnn3	566.823	-0.394845	1.06216e-06	0.000288602								Fam101b	290.558	-0.921497	1.21193e-09	4.13576e-07
Snhg14|Gm38393|Snord107|Snrpn|Snurf	88.2048	-0.390447	0.00141866	0.0323263								Raver2	34.0949	-0.918868	1.10613e-06	0.000126691
Bcl11a	344.248	-0.38979	9.44883e-05	0.0055556								Trgj4|Tcrg-C4	58.5905	-0.917908	6.41582e-05	0.00282044
Akr1c13	192.552	-0.389675	0.000556563	0.0182465								Gm10561	12.5055	-0.917292	0.000328609	0.00898125
Msantd2	192.408	-0.384781	0.000475921	0.0166693								Txk	146.146	-0.914993	4.75421e-05	0.00231469
Rragb	48.4817	-0.384138	0.00136607	0.0316917								Sat2	14.9219	-0.912017	0.000352933	0.00942433
Lfng	623.633	-0.378551	3.94095e-05	0.00304625								Gm26513	7.64183	-0.896069	0.00333098	0.0434647
Gas6	416.374	-0.376559	0.0020955	0.0415233								Smim5	113.257	-0.895748	9.86027e-06	0.000661755
Ldb1	1204.13	-0.370689	6.56554e-05	0.0043754								Fbxo17	46.4192	-0.895123	0.000406462	0.0104651
Tex2	269.296	-0.366894	0.000363365	0.0138643								Actg2	21.0184	-0.893962	0.00130167	0.0236805
Slc9a3r2	300.583	-0.366673	0.000930605	0.0250955								Trim36	16.1331	-0.893833	9.19343e-06	0.00062534
Btg1	4312.02	-0.365918	0.000484409	0.0169095								Vldlr	37.6102	-0.893405	0.000961734	0.0193829
Polr3gl	193.696	-0.364388	0.00135376	0.0316093								Cd7	391.695	-0.893341	1.9335e-09	6.17921e-07
Baiap2	92.9706	-0.358644	0.000794526	0.0226863								Akr1c19	8.03553	-0.890333	0.00249179	0.0362759
Zfp318	443.13	-0.358113	0.0026096	0.0470331								Rcan2	39.8516	-0.888048	0.00230934	0.0341383
Kctd11|Acap1	834.126	-0.357519	0.00169043	0.0360114								Tead2	69.9098	-0.885659	0.00323814	0.0426402
Rnf167	1066.28	-0.357384	2.075e-05	0.00210466								Postn	728.164	-0.885495	2.13983e-05	0.00125607
Zfp7	109.877	-0.356056	0.000115548	0.00624131								Gpr34	165.559	-0.883019	3.99955e-07	5.26321e-05
Rp9	380.719	-0.354978	0.00221239	0.0427991								Gm20069	13.3558	-0.879649	0.000739557	0.0162027
Lpar6	458.499	-0.354373	0.00033398	0.013077								Fam189b	226.983	-0.877691	3.24963e-06	0.000283238
Rab33b	274.523	-0.354178	6.32838e-07	0.000236431								Fgf13	19.3597	-0.875728	0.000228729	0.00689777
Arvcf	224.289	-0.35104	0.00181161	0.037558								Rasl12	20.8417	-0.871657	0.000391607	0.0101475
Gm37397|Pyurf|Gm26712	146.024	-0.34788	0.0015193	0.0338455								Tef	406.418	-0.869581	8.04271e-10	3.23864e-07
Neurl3	632.448	-0.346385	1.2197e-05	0.00156235								Itk	379.336	-0.869254	1.31992e-06	0.000146824
Rell1	213.331	-0.345582	0.000881753	0.0241427								Cr2	1124.35	-0.86172	5.09976e-05	0.00241596
Mrm1	214.83	-0.344724	0.00226698	0.0432465								B130024G19Rik	30.7763	-0.859957	2.02517e-05	0.00120635
Atp1b3	2018.4	-0.343561	1.13567e-05	0.0014975								Wnt5b	16.8634	-0.855712	2.91421e-05	0.00159877
Alox5ap	678.699	-0.339734	0.000896075	0.0243844								Gstm1	149.156	-0.848214	0.0029371	0.040283
Crlf3	1316.12	-0.338876	7.4909e-08	4.93384e-05								Ccr7	780.262	-0.847665	1.70201e-06	0.000173072
Brwd1	447.981	-0.33729	0.000211074	0.00939255								Egflam	52.2394	-0.846428	2.10776e-06	0.000202084
Cdkn2aip	242.158	-0.330146	8.22729e-06	0.0012295								Fcna	2779.23	-0.839634	0.000107227	0.00402032
Zbtb2	206.126	-0.32835	0.000992161	0.0259516								Rasl11b	37.4908	-0.835303	0.00204023	0.0316227
Poli	174.771	-0.327655	0.000283561	0.0116098								Asprv1	27.0672	-0.835005	0.000205714	0.0064061
Trit1	199.075	-0.326448	2.07008e-05	0.00210466								Spns3	58.3333	-0.832205	5.45886e-07	6.81098e-05
2410016O06Rik	154.836	-0.323624	0.000965758	0.0256577								Rorc|Lingo4	20.9136	-0.829401	0.00322968	0.0425844
Clk1	2304.81	-0.323296	0.00149921	0.0335648								Zfp354a	8.77531	-0.829068	0.00250176	0.0363013
Peli1	606.346	-0.322369	6.50697e-05	0.00435408								Dgat2	105.568	-0.826678	5.62185e-09	1.50894e-06
Marveld1	346.328	-0.322027	0.00216468	0.0423748								Angptl2	492.171	-0.820535	1.92988e-11	1.4184e-08
Dguok	341.04	-0.319835	0.000121526	0.00640977								St18	47.0203	-0.814296	3.75284e-05	0.00193743
Entpd5	318.813	-0.318454	0.000207106	0.00924134								Sh3d21	9.9978	-0.813308	0.00146902	0.0256081
Rbm4b	148.62	-0.318274	0.000372647	0.0140393								Irs1	38.3668	-0.801383	7.33175e-05	0.00307603
Dynlt1c	181.682	-0.318141	0.00248988	0.04589								Arl4d	70.1636	-0.800558	6.88277e-05	0.00296106
Anks3	240.26	-0.31612	0.000121391	0.00640977								Klrd1	206.651	-0.796964	0.000147335	0.00503297
Rad9a	306.502	-0.31554	0.00225444	0.0431472								Apol7c	634.979	-0.795923	0.00257218	0.037071
Siah1a	213.678	-0.314489	0.000977976	0.0257912								Rapgef4	46.1758	-0.792982	0.000777591	0.0167291
Tmem64	260.05	-0.313688	0.000776757	0.0224671								Fxyd1	61.8102	-0.789541	0.00127454	0.0233072
Srpx|Rpgr	106.206	-0.312304	0.00108493	0.0276365								Kcns3	11.6493	-0.787366	0.00402265	0.0494241
Zfp959	175.988	-0.312045	0.00128657	0.0306809								Gsta3	143.919	-0.785897	0.00105932	0.0206066
Zfp869	506.427	-0.308305	2.84261e-05	0.00253674								Gm11346	122.751	-0.780174	0.000214386	0.00663208
Mppe1	464.469	-0.303174	0.000137294	0.00697477								Ppef2	14.0462	-0.779994	0.000827902	0.0174998
Zfp783|Zfp956	190.474	-0.300833	0.0027671	0.0486971								St8sia1	44.0777	-0.778917	0.000735443	0.0161477
Mettl17|Slc39a2	246.098	-0.299766	0.000884591	0.0241643								Zfp184	14.7989	-0.773193	0.000232832	0.00698299
Clk2	364.014	-0.299404	5.35654e-05	0.00381186								Pir	64.4469	-0.768733	0.00127564	0.0233072
Ddx55	181.139	-0.297072	3.02558e-05	0.00259856								Adra1d	12.5874	-0.762697	0.00299016	0.0407057
Mmp23	127	-0.293662	0.0028576	0.0498973								Chrdl1	25.2965	-0.758135	0.00208558	0.0318869
Slc46a3	507.916	-0.292941	0.00104257	0.0269553								Ncr1	226.58	-0.75801	0.000172333	0.0056236
Mum1	417.291	-0.292933	0.00258226	0.0467754								Hpgd	1062	-0.748639	1.95046e-05	0.00116877
Adpgk	490.106	-0.289617	0.00231296	0.0436614								Ppl	23.3298	-0.747542	0.00134178	0.0240994
Rnf145	1196.49	-0.287999	0.000116078	0.00625113								Dzip1	83.6939	-0.746049	4.66221e-06	0.000368114
Zfp963|Gm20422|Zfp866	425.992	-0.287236	1.62121e-05	0.00187569								Lypd6	14.9759	-0.745052	0.00163415	0.0273058
AC120402.1|Rnf113a2	176.853	-0.286333	0.000179911	0.00842388								Per3	97.9083	-0.744817	2.37851e-06	0.000221568
Ggact	169.435	-0.285096	0.00256571	0.0465696								Qpct	21.2124	-0.743813	0.0028898	0.0398516
Rbm5	1358.83	-0.283887	8.59253e-06	0.0012496								Zfp503	36.0156	-0.743543	0.00151585	0.0261907
Slc50a1	559.048	-0.283409	0.00253431	0.0463753								Dzip1l	16.4379	-0.743241	0.000620078	0.0142682
Mcoln1	176.203	-0.281142	0.000632779	0.0198385								Csmd3	13.3894	-0.742481	0.001614	0.0271007
AI467606	661.457	-0.277989	0.000318707	0.012651								Garnl3	34.8443	-0.740497	4.55874e-05	0.00224965
Zfp868	409.103	-0.274761	0.000297907	0.0120342								Ctsf	293.9	-0.737922	4.6126e-06	0.00036563
Cdc42ep3	439.363	-0.273049	0.000994631	0.0259632								Tespa1	369.484	-0.735557	6.49599e-06	0.000468782
Tmem55b	475.691	-0.27242	0.000190145	0.00867653								Gria3|Gm22413	48.3787	-0.735244	3.61129e-06	0.000304225
Ehd3	597.7	-0.265278	0.0017247	0.0365591								Gm16845	25.3107	-0.733947	0.0012027	0.02232
Tmem186	285.41	-0.264119	0.00195505	0.0396157								Igfbp4	1248.16	-0.733342	6.13524e-11	3.63341e-08
Pot1a	289.768	-0.264089	0.000974787	0.025745								Pla2r1	63.0177	-0.7325	2.09275e-06	0.000202084
Abt1	215.472	-0.263885	0.00286034	0.0498973								Gzma	621.067	-0.729533	0.000412194	0.0105721
Zfp639	350.944	-0.263703	0.000189929	0.00867653								Fhit	37.4463	-0.728515	0.00106032	0.0206066
Emp3	1057.06	-0.262101	0.00110152	0.0278145								Runx2	57.8988	-0.726088	0.000399969	0.0103243
Nxf1	1823.18	-0.260833	7.41956e-05	0.00480343								Avpi1	162.385	-0.719836	6.76051e-07	8.15067e-05
Tbc1d8	321.592	-0.260082	0.000140325	0.00708857								Gm996	17.2745	-0.716794	0.00224987	0.0335796
Sh3gl1	451.819	-0.256249	0.00181546	0.0375942								Pxdc1	229.803	-0.715697	0.00023937	0.00711886
Trmt10c	370.934	-0.25341	0.00163849	0.0353586								Clcf1	196.705	-0.71497	7.5471e-06	0.000531305
Rmi1	200.378	-0.252582	0.000873504	0.0241404								Ppp1r3c	37.6555	-0.712154	0.000123254	0.00445092
Nat2	214.425	-0.241162	0.00243529	0.045256								Mss51	40.7219	-0.707716	0.000720543	0.0158898
Zfp655	457.511	-0.240793	0.000317449	0.0126507								Cxcr6	164.967	-0.70698	4.00865e-05	0.00202311
Zfp882|Zfp617	301.03	-0.240756	0.000109972	0.00606028								Fgfr4	30.6644	-0.70674	0.00292036	0.0401904
Kctd2	307.371	-0.23882	0.00209488	0.0415233								Bambi-ps1	24.056	-0.704664	0.00273632	0.0386618
Kin	235.626	-0.23696	0.00135805	0.0316093								Trdj1|Trdc	82.5852	-0.703797	0.00250563	0.0363013
Fam133b	355.573	-0.235704	0.0014963	0.0335648								Cystm1	82.8494	-0.702354	0.000813075	0.0172866
Ikbkb	1027.62	-0.234277	0.00151379	0.0338068								Rnd2	22.3567	-0.702347	6.79192e-05	0.00294083
Prosc	701.748	-0.231519	0.00112377	0.0279764								Tnfrsf19	11.9964	-0.701019	0.00408699	0.0498711
Thap11	367.287	-0.228172	0.00193175	0.0394556								Fbln5	431.486	-0.698619	9.94526e-08	1.75647e-05
Ing1	551.782	-0.226463	0.000427013	0.0154222								Frem1	53.4512	-0.697076	0.000928922	0.019007
Sdccag3	562.162	-0.225356	0.000842598	0.0237584								Spin2c	18.652	-0.696478	0.000691501	0.0154868
4930453N24Rik	493.38	-0.215484	0.00223147	0.0428045								A130071D04Rik	72.1204	-0.695551	0.00376573	0.0472983
Commd8	762.748	-0.214239	0.00138217	0.0319263								Peli2	26.8836	-0.694103	0.000471207	0.0117562
Ankmy2	330.652	-0.213979	0.00117715	0.0288781								Lrat	68.1931	-0.691848	0.000489682	0.0120676
Tecr	950.806	-0.213098	0.00111399	0.0279219								Larp6	21.0478	-0.689897	0.0038248	0.0477129
Tprgl	1637.02	-0.2128	0.00221202	0.0427991								Thy1	790.703	-0.689716	0.000160672	0.00533823
Slc37a3	258.057	-0.212473	0.00261716	0.0471168								Ch25h	27.0367	-0.689568	0.00284621	0.0395483
Ing3	274.797	-0.209808	0.000374233	0.0140519								Gm19705	22.1187	-0.688041	0.000270917	0.00777016
Rchy1	683.104	-0.208724	0.00122201	0.029654								Col6a4	128.822	-0.685354	0.000606752	0.0140257
Arl6ip5	1377	-0.205921	0.0014541	0.0328484								A430078G23Rik	116.072	-0.683554	0.000237693	0.00708995
Ifnar1	758.852	-0.205097	2.81031e-05	0.00253674								Gm13919|Gm13920	73.6124	-0.682838	0.00373312	0.0470532
Fam134c	1134.89	-0.205039	0.000200928	0.00905339								Agtr1a	219.246	-0.679637	0.00017836	0.00576422
Mdp1	541.546	-0.201867	0.000598449	0.0191331								Vstm4	160.964	-0.676489	8.50516e-06	0.000583716
Zmym5	512.898	-0.195507	0.00162716	0.0352518								Icosl	498.376	-0.672704	1.23249e-06	0.000138686
R3hcc1l	382.932	-0.193081	0.00229307	0.0434513								Clec4a4	38.3292	-0.666949	0.00184978	0.0296762
Wdr75	606.768	-0.188736	0.00126091	0.0302704								Slc40a1	6571.61	-0.663809	0.00177802	0.0290205
Cipc	395.695	-0.184797	0.00112847	0.0279902								Pcsk6	54.6576	-0.661636	8.05767e-06	0.000561361
Herc4	841.039	-0.179327	0.000621887	0.0196343								Ddr1	99.5665	-0.657894	6.52021e-06	0.000468849
Tspan13	1781.16	-0.178923	0.00155196	0.034275								Arl4c	560.566	-0.657749	6.84686e-05	0.00295192
Ifnar2|Gm21970|Il10rb	2100.54	-0.177265	0.000985352	0.0259096								Gdf11	107.964	-0.657025	0.00163423	0.0273058
Fnta	806.534	-0.173475	0.00217813	0.0425032								Klra4|Klra13-ps	106.295	-0.656658	0.0006427	0.0146547
Sbds	828.069	-0.172865	0.00235947	0.0442598								Cytl1	107.09	-0.645291	0.000455185	0.0113989
Uimc1	691.071	-0.172718	0.00176931	0.0371099								Capn9	34.3607	-0.644052	0.00084908	0.0178069
Tnfaip1	331.415	0.175143	0.00169083	0.0360114								Mctp2	160.912	-0.643792	3.39183e-05	0.00179242
Mvp|Pagr1b|Pagr1a|Prrt2	1304.28	0.177034	0.000953955	0.0253834								Map3k19	33.6852	-0.641979	0.000540348	0.0129055
Chp1	1143.17	0.179919	0.00222159	0.0428045								Klra7	38.8747	-0.640682	0.00154343	0.0263575
Plekhb2	872.474	0.180411	0.0016131	0.0350214								Ccbe1	90.0428	-0.634205	0.000529492	0.0127432
Rab10	1500.57	0.187259	0.00229444	0.0434513								Abhd15	27.0221	-0.62907	0.000140154	0.00485689
Sgpl1	1423.89	0.192118	0.00253912	0.04641								Tob1	110.563	-0.625993	8.97707e-05	0.00355097
Mtmr9	379.972	0.196528	0.00201699	0.0405957								Galnt6	332.515	-0.623686	3.87772e-07	5.13645e-05
Acly	1880.13	0.203737	0.00194302	0.0395957								Slc9a3r2	300.583	-0.617802	6.24799e-08	1.17567e-05
Cd2bp2	908.798	0.215559	8.28813e-05	0.0051608								Plekha6	206.612	-0.609352	9.73939e-05	0.0037658
Rnf19b	847.398	0.220577	0.000239695	0.0102205								Pyroxd2	38.048	-0.608909	0.00294939	0.0403691
Tapbp|Zbtb22	2292.18	0.222844	0.00152386	0.0339048								Pcolce2	71.4593	-0.608718	0.00386489	0.0480424
Mcur1	327.901	0.225399	0.00230187	0.0434978								2900093K20Rik	17.6653	-0.608255	0.00303552	0.0410817
Foxn2	391.47	0.225709	0.000747426	0.0221651								Mpzl1	311.477	-0.607153	0.000242003	0.00716571
Skap2	1217.34	0.228102	0.00229699	0.0434513								Pdlim3	33.7612	-0.602817	0.00135519	0.0242538
Rpn2	2583.41	0.22845	0.000516434	0.0175677								Gm11492|Sept4	370.023	-0.59904	2.12276e-08	4.54678e-06
Ptpn9	413.37	0.236377	0.000411829	0.0150414								Mgst2	24.8156	-0.598251	0.00120482	0.02232
Capn2	697.831	0.240007	0.000760161	0.0223109								Gapt	105.413	-0.593017	8.66783e-05	0.00344897
Slc38a10	1062.39	0.244039	0.00246923	0.0457918								Tagln	717.868	-0.590711	0.00258228	0.0371901
Eif1a	947.711	0.247533	0.00133296	0.0312471								Grem1	101.856	-0.590594	0.000829948	0.0175159
Exoc4	550.098	0.253937	0.00179631	0.0374651								Sytl2	44.1845	-0.590195	0.0016774	0.0278884
Lrrc8a|Gm28035|Phyhd1|Gm28038|Nup188	886.586	0.254949	0.000238859	0.0102205								Angpt2	50.3366	-0.588906	0.000219598	0.00670825
Tpm3-rs7	1259.11	0.255297	0.00112059	0.0279764								Shisa2	59.4304	-0.586153	0.00369746	0.0467911
Mpp4|Als2	326.733	0.256285	0.000424637	0.0154069								Cybrd1	49.4995	-0.582871	0.000168483	0.00553383
Etv6	473.53	0.256409	0.00220642	0.0427775								G0s2	176.647	-0.581752	0.00374137	0.0470804
Zfp106	1684.65	0.260002	0.000590243	0.0190717								Nr2f2	147.658	-0.581475	0.000166657	0.00550078
Pphln1	376.987	0.261684	0.00189435	0.0388689								Themis	161.334	-0.57997	0.00303614	0.0410817
Elmo2	479.773	0.263512	0.00218148	0.0425223								Klhdc8b	50.7608	-0.576275	0.00407779	0.0498489
Nf2	433.974	0.263515	0.00138674	0.0319263								Clec10a	117.133	-0.575934	0.000512783	0.0124882
Mapkapk2	1917.58	0.263704	1.5832e-06	0.000350513								Rtn2	48.1284	-0.575218	0.00105085	0.020482
Sirpa	3396.71	0.26431	0.00046852	0.0164745								Adgrl1	93.8762	-0.57404	0.000156005	0.00525252
Acaca	268.549	0.26552	0.00224157	0.0429466								Fzd8	27.7206	-0.57171	0.000233067	0.00698299
Ehd4	1182.87	0.265742	0.000356564	0.0137187								Sidt1	166.018	-0.570804	0.0011088	0.0211732
Fbxw8	403.163	0.265782	0.000592649	0.0191151								Aph1b|Aph1c	146.889	-0.569901	3.25649e-05	0.00173455
Srgap2	349.379	0.267268	9.26588e-05	0.00549316								Gm15440	17.2889	-0.567905	0.0029355	0.040283
Tmem135	340.565	0.269716	0.000536994	0.0180335								Adam22	78.1873	-0.566492	1.46463e-05	0.000933189
Csnk1e	240.609	0.270437	0.0022065	0.0427775								Gm11707	30.2001	-0.565864	0.00222482	0.0333541
Coa5	1533.76	0.270599	0.000225272	0.00980535								G430095P16Rik	56.3538	-0.564586	0.000803875	0.0171635
Micu1	744.369	0.273882	0.00145623	0.0328484								Tenm4	99.0732	-0.563621	0.000158087	0.00528726
Arl5a	1240.13	0.274622	0.00104292	0.0269553								Gm38345	20.9048	-0.561518	0.00223247	0.033419
Tpm3	1657.08	0.276321	0.00107639	0.0275624								Kmo	620.673	-0.558408	0.00303594	0.0410817
Ide	673.437	0.277886	0.000860177	0.0239878								Ramp1	245.123	-0.555746	2.16428e-05	0.00126673
Nsf	611.918	0.278018	0.000449163	0.0158873								Rab34	79.0694	-0.554266	0.00012111	0.00440149
Tmed5	501.967	0.278845	0.00276506	0.0486971								Maob	57.9224	-0.553716	0.000158553	0.00529404
Ttc27	236.691	0.280235	0.00164477	0.0354364								Nrg2	32.9184	-0.552299	0.00208429	0.0318869
Mbnl2	545.596	0.280802	0.00222442	0.0428045								Cilp	57.1319	-0.551708	0.00331254	0.0432802
Plxnb2	1195.26	0.283804	0.0001299	0.00675988								Bambi	130.836	-0.549616	0.00029842	0.00833341
Nek7	1296.92	0.283931	0.00115628	0.0285185								Tspan4	817.821	-0.548415	4.84676e-05	0.00234457
Rab27a|Gm27186	320.262	0.284926	0.000862722	0.0239878								Smpd5	38.7429	-0.548278	0.000906622	0.0186837
Dusp3	509.576	0.285528	0.000613132	0.019392								Gabbr1	125.711	-0.546896	4.12158e-05	0.00205916
Ubr5	1123.36	0.289906	0.000796383	0.0226863								Ptov1	203.274	-0.546355	3.65534e-05	0.00190172
Fubp3	242.721	0.29036	0.00234387	0.0440593								Tmem17	18.529	-0.545478	0.00379398	0.0474459
Ticam1	232.23	0.292142	0.00186829	0.0385546								Pnck	24.8388	-0.542784	0.00327557	0.0428998
Nampt	1085.36	0.292381	0.000702566	0.0213183								Mturn	177.507	-0.541064	2.22672e-06	0.000209499
Lcp2	1815.37	0.293008	0.00111482	0.0279219								Iqgap2	231.948	-0.538504	1.87982e-05	0.00114876
Tlr2	365.404	0.29564	0.00168299	0.0359298								Shroom3	45.7408	-0.537782	0.00250615	0.0363013
N4bp1	323.733	0.295726	0.0015836	0.0345064								Tpmt	48.3286	-0.537445	0.00109303	0.0210392
Ldha	4459.53	0.298979	0.00140396	0.0321138								Ptprf	69.5161	-0.536029	0.00207311	0.0318869
Sft2d2	893.049	0.300622	0.00180032	0.0374651								Gstk1	99.8822	-0.534866	0.0018521	0.0296871
Ncoa3	783.874	0.304489	0.00113612	0.0280633								Sucnr1	42.0493	-0.534297	0.00208736	0.0318869
Pgam1	1219.2	0.305374	0.00128944	0.0307085								Zfp658	129.795	-0.533337	0.000259484	0.00752803
Frzb	274.524	0.306336	0.00259875	0.0469285								Gas6	416.374	-0.533292	2.21562e-05	0.00128759
Cyfip2	1376.63	0.307956	0.00125624	0.0302251								Gramd1a	939.808	-0.529389	0.0016399	0.0273553
Hn1l	649.338	0.308371	0.00180384	0.0374749								Ell3|Serinc4	270.627	-0.52892	0.00204872	0.0316569
Gns	2719.44	0.308834	0.000779769	0.0225038								Rwdd2a	20.7261	-0.526538	0.00288711	0.0398417
Slc44a1	642.926	0.309229	0.000359124	0.0137611								Khk	246.752	-0.524278	0.000436545	0.0110698
Ptpn11	1510.33	0.31018	0.000767763	0.0223875								Sla2	94.7833	-0.523128	0.000232076	0.00698299
Kcnk6	294.35	0.311372	0.00265329	0.0474665								Rundc3b	44.6809	-0.520269	0.00131275	0.0238546
Ehd1	1532.61	0.311688	0.000400738	0.0147429								Rab3ip	135.857	-0.518029	0.000120957	0.00440149
Ctsz	3839.15	0.312248	0.000935322	0.025159								Slc37a2	454.292	-0.514641	4.72478e-05	0.00231457
Nudcd1	312.938	0.312661	0.0023176	0.0437029								Angptl7	134.936	-0.51412	8.20053e-05	0.00330881
Cpne3	424.125	0.312795	0.00222192	0.0428045								Emb	576.383	-0.512132	0.000586947	0.0137254
Plxnd1	485.89	0.314105	0.000147211	0.00737413								A530099J19Rik	136.655	-0.508572	0.00158779	0.026765
Dennd1a	188.607	0.314178	0.00153514	0.0339872								Lpin1	230.103	-0.506712	0.00012388	0.00445394
Ccdc97	245.914	0.319025	0.000312108	0.0124656								Dgka	1414.52	-0.506321	0.000145677	0.00500521
Abca3	959.852	0.319081	0.00107741	0.0275624								Snx21	70.1083	-0.505576	6.77319e-05	0.00294083
Man1b1	983.796	0.319804	0.00195465	0.0396157								Rph3al	58.8577	-0.505563	0.000909143	0.0187165
Kif5b	1180.08	0.32341	0.00208154	0.0415233								Adora3|Tmigd3	38.7161	-0.50302	0.00222188	0.0333348
Stat3	1300.63	0.324273	0.000707684	0.0214373								Kcnk13	90.4359	-0.499615	0.000604117	0.0140257
Arfgef2	605.064	0.32529	0.00235845	0.0442598								2310031A07Rik	31.8702	-0.499596	0.00361932	0.0461796
Sbno2	640.327	0.32653	0.00194623	0.0396157								Tex2	269.296	-0.498752	2.48202e-06	0.000227749
Vmp1|Mir21a	1403.53	0.326627	0.000747643	0.0221651								Ube2cbp	31.3945	-0.497494	0.00168651	0.027978
Dnmt3a	542.306	0.327895	0.000596169	0.0191331								A930005H10Rik	192.745	-0.496366	0.000365295	0.00965204
Abr	620.499	0.328082	0.000879134	0.0241427								Edn3	71.857	-0.495123	0.000762118	0.0164815
Itgb1	4659.14	0.329177	0.000448335	0.0158873								Trim7	200.873	-0.495118	0.000486194	0.0120258
Adam9	460.783	0.329368	0.000104831	0.00589323								Spns2	170.897	-0.491005	0.000598556	0.0139322
Gla	103.358	0.334372	0.00172953	0.0366183								Slco2b1	360.225	-0.487663	9.76331e-05	0.0037658
Pdia3	5876.56	0.334679	0.0008122	0.0230098								Rbm12b2	112.751	-0.486833	0.00251546	0.0363581
Spcs3	2379.46	0.335024	0.00215324	0.0422474								Ctsw	190.232	-0.484666	0.000308552	0.00854523
Hmga1	369.419	0.339345	0.0017889	0.0374341								Sord	251.33	-0.484625	0.00201951	0.0313741
Zfp710	275.121	0.342422	0.000693503	0.021079								Zfp661	48.9883	-0.484582	0.000425076	0.0108473
Clic4	2163.15	0.343955	0.00112049	0.0279764								Gpr153	65.158	-0.484453	0.000205858	0.0064061
Gng12	460.611	0.34497	0.000608606	0.019317								Pth1r	40.335	-0.48399	0.000601075	0.0139746
Tpi1	2094.09	0.346102	0.000663312	0.0205799								Thnsl2	45.2375	-0.481933	0.00378566	0.0474303
Sowahc	193.571	0.347425	0.00144787	0.0328215								Zfp951	76.5359	-0.479871	0.00014136	0.00488304
Mapk6	521.718	0.347658	0.000340075	0.0132866								Wtip	66.9874	-0.47968	0.000107616	0.00402741
Fgr	1280.24	0.347711	0.000534446	0.0179817								Snhg14|Gm38393|Snord107|Snrpn|Snurf	88.2048	-0.479044	0.000147615	0.00503297
Mgat5	307.05	0.347822	0.000239995	0.0102205								Fzd5	67.3019	-0.478872	0.000605485	0.0140257
Ube2j1	1646.85	0.349076	0.000987427	0.0259261								Kazald1	372.254	-0.478752	0.000245935	0.00723925
Diap1	654.881	0.352659	0.000635407	0.0198515								Pgap1	262.639	-0.478688	0.000435367	0.0110678
Atf6b	523.241	0.353332	0.000114948	0.00623034								Kctd6	113.982	-0.478122	0.000325883	0.00893914
Nipal3	254.34	0.353411	0.000567507	0.0184702								Arvcf	224.289	-0.478088	3.64466e-05	0.00190107
Igtp|Irgm2	2739.75	0.354879	0.00213433	0.0419293								Rims3	192.408	-0.47637	0.00384252	0.0478449
Snd1	1102.18	0.35499	0.000157048	0.00772124								Slc48a1	1969.61	-0.472384	5.89267e-05	0.00266552
Ipo11	678.203	0.356846	9.12816e-05	0.00546751								Cmtm4	205.633	-0.470058	4.41389e-06	0.000355477
Anxa4	477.784	0.358186	0.00127318	0.0304426								Arsg	99.1301	-0.469911	0.00250854	0.0363099
Mtdh	1702.08	0.360618	0.00200668	0.0404334								Plscr4	133.665	-0.468785	9.89812e-05	0.0037924
RP23-110C17.2	1562.26	0.363135	0.000732667	0.0219508								Plxdc1	187.974	-0.468547	3.51443e-05	0.00184751
Trp53i11	781.914	0.363748	0.00157221	0.0344582								Srpx|Rpgr	106.206	-0.467559	2.4888e-06	0.000227749
H2-Q2	208.909	0.364652	0.00135825	0.0316093								Hes1	184.95	-0.465883	0.000919042	0.0188432
Zfp64	191.172	0.365784	0.0013855	0.0319263								Mxra7	82.0356	-0.465759	0.000447424	0.0112746
Il34	140.429	0.36673	0.00266927	0.0474881								Il18r1	211.769	-0.465687	0.0027932	0.0391827
Pla2g4a	374.537	0.371244	0.000907496	0.0245833								Rab33b	274.523	-0.462911	2.85297e-10	1.30549e-07
Parp12	285.117	0.371937	0.000419147	0.0152466								Tmem218	46.6518	-0.462437	0.00125904	0.0231503
Nomo1	505	0.374347	0.000859595	0.0239878								Map1lc3a	121.228	-0.46171	0.00110646	0.0211732
Tln1	3732.41	0.37684	0.00126731	0.0303832								Padi2	164.098	-0.456958	0.000453841	0.0113936
Dnase1l3	1270.04	0.379237	0.00194268	0.0395957								Flt3	284.123	-0.455845	0.000159823	0.0053276
Sos1	215.436	0.379378	0.00138689	0.0319263								Atp8b4	110.501	-0.452779	0.00108119	0.0208549
Dpysl3	311.13	0.380356	0.000435591	0.0156229								Ssbp2	256.256	-0.449176	0.00158834	0.026765
Mocos	68.2937	0.381578	0.00144378	0.0327737								Olfml1	208.23	-0.448248	8.34701e-05	0.00334778
Ctsc	3721.19	0.381727	0.00010782	0.00600478								Gm20324	35.983	-0.447876	0.00266354	0.0380879
Mfsd6	128.151	0.382122	0.000100559	0.00570672								Dand5	36.6287	-0.445636	0.00221059	0.0332331
Rhoj	165.7	0.382172	0.00135899	0.0316093								Pxylp1	67.3981	-0.440602	0.00117778	0.0221145
Zdhhc9	135.904	0.382492	0.001096	0.0277999								Acot11	138.385	-0.439439	2.2191e-05	0.00128759
Zbtb38	527.373	0.382986	0.000157812	0.00773237								Rell1	213.331	-0.438967	4.0193e-05	0.00202311
Rpn1	2953.71	0.38482	0.000862562	0.0239878								Oplah	55.1612	-0.438611	0.00182025	0.0294132
Tmem184b	372.691	0.38585	0.000119293	0.00638268								Dedd2	552.286	-0.437702	0.00162356	0.0271952
Pdgfb	159.612	0.385938	0.000401191	0.0147429								B230118H07Rik|Rag1	118.062	-0.437423	0.000979359	0.0196008
Pkm	3812.11	0.390023	0.00157885	0.0344867								Mycl	137.723	-0.436343	0.00011768	0.0043175
Gm28403|Pign	356.75	0.392228	0.00122142	0.029654								Adam23	227.663	-0.436114	0.00254098	0.0366739
Pdlim7|Mir6945	166.082	0.392531	0.000278593	0.0115381								Mtus1	218.016	-0.434883	0.00177964	0.0290205
Tirap	161.971	0.392715	9.14657e-05	0.00546751								Btnl2	74.5624	-0.434635	0.00156359	0.0265665
Pfkp	789.142	0.39796	0.00220415	0.0427775								Srprb|Gm20425|Trf	3815.1	-0.434038	0.00230392	0.0341081
Tgm2	2095.26	0.398529	1.76355e-05	0.00196691								Dirc2	308.917	-0.432731	1.90478e-05	0.00114876
Hivep1	262.157	0.399162	0.00129419	0.0307807								Cyp27a1	282.811	-0.432444	0.00267763	0.0382078
Gem	156.029	0.40116	0.00266303	0.0474666								Zscan20	69.1873	-0.424954	0.000343741	0.00922785
Cyfip1	941.853	0.402161	0.000204027	0.00914703								Ivd	389.507	-0.423707	0.00199508	0.0311356
Hif1a	970.511	0.403079	0.00245788	0.0456285								Bace1	93.8574	-0.423232	0.00281984	0.0393524
Mmd	408.155	0.404577	5.52397e-06	0.000900557								Rftn2	73.8594	-0.42152	0.00268331	0.0382078
Rassf4	1081.63	0.404968	0.00102393	0.0266503								Rps6ka5	137.325	-0.419461	3.05313e-05	0.00165692
Pvrl4	72.7745	0.405607	0.00284897	0.0498469								P3h2	203.769	-0.417066	0.000943237	0.0192218
Sept11	659.135	0.409145	0.00247326	0.0458191								Dnajc28	61.1101	-0.415391	0.00369619	0.0467911
Nbas	286.7	0.412455	0.000108228	0.00600883								2810001G20Rik	80.1677	-0.411912	0.000723559	0.0159389
Ccnd2	1715.73	0.414611	0.000371001	0.0140362								Akr7a5	208.954	-0.410155	0.00221155	0.0332331
Slamf1	364.122	0.415111	0.00111345	0.0279219								4930523C07Rik	986.816	-0.4078	0.000188524	0.00598697
Wwtr1	125.328	0.416428	0.000775153	0.0224569								Akr1c13	192.552	-0.403908	0.000488312	0.0120486
Plscr1	444.709	0.416589	2.38413e-05	0.00228635								Xkrx	137.97	-0.402699	0.00132235	0.0238586
Mylk	457.043	0.417608	0.0021347	0.0419293								Armc7	167.463	-0.401778	0.000949448	0.0192571
Plekho2	1061.71	0.423236	3.94843e-06	0.000674353								Lrrc75a	52.1122	-0.401169	0.00161522	0.0271007
Myh9	3517.45	0.423537	0.000563849	0.018418								Cnn3	566.823	-0.399742	1.45181e-06	0.000157155
Snx10	470.22	0.423746	9.27883e-06	0.00128762								1600020E01Rik	191.33	-0.399682	0.00227803	0.0338568
Tpm4	3673.95	0.425341	1.25716e-05	0.00158024								Reck	77.0711	-0.399469	0.00350622	0.0451369
Lims1	1730.98	0.426776	0.000446028	0.0158388								Clk1	2304.81	-0.396349	0.000146335	0.00501691
Mtss1	490.609	0.427603	0.000110844	0.00606028								Slc17a9	163.439	-0.396004	0.00261096	0.0375226
Zmat3	87.6976	0.42878	0.00229693	0.0434513								A630052C17Rik	54.3193	-0.393489	0.00151555	0.0261907
Psmb9	1835.42	0.431675	0.00263842	0.0473084								Brwd1	447.981	-0.392921	2.6067e-05	0.00145383
Tle3	525.835	0.43171	1.37986e-05	0.00168334								Trib2	393.349	-0.391743	0.00242517	0.0355374
Armcx6	53.8605	0.433191	0.0017436	0.0367858								Fam78a|Gm16534	425.043	-0.390495	0.000662764	0.0149934
Rhobtb1	245.367	0.437211	0.000148555	0.00742071								Cyb5r1	263.495	-0.387585	4.85002e-05	0.00234457
Rhoq	505.573	0.437889	4.28427e-06	0.000711388								Fam102a	368.895	-0.384422	0.00194196	0.0305702
Dysf	174.333	0.440469	0.00160954	0.0349865								Gm14420	89.64	-0.382878	0.00335995	0.0437293
Sh3rf1	41.7257	0.442217	0.00276526	0.0486971								Slc9a9	343.404	-0.379406	0.00158039	0.0267612
Itga6	749.977	0.444762	5.4046e-05	0.00383086								Zfp14	81.1885	-0.377079	0.00175737	0.0287901
Rnf213	1472.94	0.44633	0.000232465	0.0100696								Peli1	606.346	-0.376891	5.37864e-06	0.000410202
Slc15a3	561.778	0.447318	9.03306e-06	0.00127551								Ddb2	240.922	-0.375323	0.00219849	0.0331816
1700017B05Rik	296.042	0.447554	0.00055033	0.0181345								Fsd2	100.311	-0.370405	0.001846	0.0296418
Cdkn1a	138.516	0.447858	5.59775e-05	0.00390994								Cd55	1351.37	-0.367841	0.000987766	0.0197103
Trib1	214.423	0.449053	0.00151713	0.0338391								Gab3	66.9759	-0.367638	0.000436504	0.0110698
Clec4a1	602.22	0.449954	0.00111272	0.0279219								Zbtb2	206.126	-0.365799	0.000354891	0.00946408
Lman1	980.597	0.45094	0.00210692	0.0417035								Tmem64	260.05	-0.365582	0.000137433	0.00478146
Sec24d	449.807	0.45185	0.0024862	0.04589								Gm36961|Ephx1	842.936	-0.363804	0.00172582	0.0284119
Stx11	547.337	0.452453	2.62981e-06	0.000501706								Dusp7	207.357	-0.363541	0.00149287	0.0259559
Rap1gap2	285.995	0.454066	0.00156775	0.0344582								Gm37397|Pyurf|Gm26712	146.024	-0.362119	0.00130199	0.0236805
Gfpt1	566.549	0.454372	7.99549e-06	0.00121511								Zfp874b	191.894	-0.360807	0.0013761	0.0245445
Nlrc4	146.439	0.454824	0.00120039	0.0292878								Cdip1	345.065	-0.359735	9.51303e-05	0.00370475
Bcl3	181.786	0.455886	0.00209093	0.0415233								Marveld1	346.328	-0.359306	0.000853089	0.017836
Mia3	120.194	0.457098	0.000972639	0.0257262								Gm29103|Slc45a3|Elk4	1025.88	-0.358347	0.00311687	0.0419206
Fndc3b	204.095	0.459712	0.00122375	0.0296561								Pak1	425.976	-0.357901	0.00114828	0.0217381
Fnbp1l|mmu-mir-7657	144.588	0.460365	6.0651e-05	0.00410436								Pink1|Mir7019|Gm27646	720.627	-0.356586	0.000296661	0.00830732
Exoc3l4	183.937	0.461372	0.000389672	0.0144873								Zfp764	118.836	-0.356331	0.00325773	0.0427892
Hspa13	513.02	0.462851	0.00237267	0.0443958								Sertad1	273.495	-0.352364	0.000196706	0.00615938
Rilpl2	845.265	0.463143	0.000138965	0.00703972								Fzd1	293.77	-0.348934	0.000656765	0.0148744
Jak3|Insl3	455.573	0.46387	0.00198099	0.040096								1110032A03Rik	172.205	-0.347728	0.00126783	0.0232481
Cald1	747.898	0.465165	0.000969575	0.025721								Kank2	133.331	-0.345511	0.00382745	0.0477164
Itgal	1663.79	0.46554	5.08186e-05	0.00371972								Slc35e2	203.952	-0.344239	0.00406505	0.0498066
Clip2	124.837	0.466959	0.000282759	0.0116035								Kansl1l|Gm37285	146.789	-0.342739	5.87814e-05	0.00266552
Spred2	61.2534	0.467109	0.000356627	0.0137187								Slc2a1	310.384	-0.342637	0.00209436	0.0319453
Ypel2	79.1356	0.46723	0.00198882	0.0401638								Ldb1	1204.13	-0.337657	0.000387771	0.0100871
Pik3cg	891.113	0.468497	0.00229249	0.0434513								Entpd5	318.813	-0.336003	0.0001362	0.00475416
Zyx	1088.2	0.469355	0.000541164	0.01806								Baiap2	92.9706	-0.335283	0.00221345	0.0332331
Batf2	41.5955	0.469491	0.00209369	0.0415233								Bbs2	123.222	-0.335153	0.00283562	0.0394284
Vars	1295.49	0.469505	0.000992275	0.0259516								Hscb	268.827	-0.335038	0.00305751	0.0413153
Mb21d2	49.2355	0.470127	0.000390195	0.0144873								Atp1b3	2018.4	-0.334378	3.06225e-05	0.0016574
Slfn5	551.145	0.473196	0.0015351	0.0339872								Rbm4b	148.62	-0.334302	0.00027412	0.00784683
Batf	421.739	0.474707	0.00188736	0.0387824								Clk4|Gm25082	693.665	-0.334118	0.000190747	0.00603853
Calr	6503.62	0.474845	0.000755047	0.0222625								Ggact	169.435	-0.334046	0.00059089	0.0138016
Pdcd1lg2	96.7685	0.475217	1.12155e-05	0.00148983								Dpp4	747.42	-0.332581	0.00287969	0.0397939
Src	188.232	0.47543	0.000184478	0.00854844								Crlf3	1316.12	-0.332335	2.65541e-07	3.90248e-05
Sh3bgrl2	236.487	0.475494	0.000943844	0.0252584								N4bp2l1|RP23-34P11.1	330.329	-0.3315	0.000694842	0.0155375
Sdpr	1103.98	0.475637	0.00271085	0.0480848								Eml1	75.536	-0.331273	0.00291911	0.0401904
Fer	143.59	0.477941	0.00173493	0.0366892								Btg1	4312.02	-0.329489	0.00216813	0.0327726
Syvn1	468.15	0.478909	0.000880232	0.0241427								Fam69a	411.215	-0.328645	3.25392e-05	0.00173455
Gp49a|Lilrb4	888.459	0.480913	0.00250996	0.0461218								Gbas	395.53	-0.327711	0.00145023	0.0253785
Ppa1	578.01	0.482853	0.000750881	0.0222204								Il6st	1426.93	-0.327693	0.00322857	0.0425844
Col4a1	602.41	0.484898	0.000362519	0.0138615								Gm16211	114.791	-0.326433	0.00342041	0.0443728
Chst1	121.334	0.487098	0.00251093	0.0461218								Snx29	286.71	-0.32361	0.00210054	0.031967
Ift122	55.8356	0.487381	0.000216234	0.00955104								Rnf167	1066.28	-0.321776	0.000183719	0.00589952
Gm16094|Sp140	1827.13	0.488853	0.00252998	0.0463433								Orai2	496.942	-0.319953	0.00390291	0.0483786
Prr5	196.575	0.489207	0.000174594	0.00830504								Traf5|Mir3473c	388.974	-0.319628	0.000990997	0.0197552
Layn	37.8543	0.489379	0.00132827	0.0312187								Pmp22	217.565	-0.318249	0.00372799	0.0470532
Hmgn3	309.681	0.489436	0.00152693	0.0339311								Tcp11l2	865.167	-0.31766	0.0026413	0.0378505
Usp18	334.249	0.490354	0.00178894	0.0374341								Gm37110	74.8473	-0.317068	0.0028046	0.0392591
Nfatc1	813.158	0.493325	0.000437589	0.0156632								Poli	174.771	-0.31679	0.000621058	0.0142744
Gm6548|Eif2ak2	546.912	0.494085	7.48623e-05	0.00481185								Dnmbp	101.911	-0.31616	0.000955678	0.0192995
F2rl3	312.555	0.494409	0.00223177	0.0428045								Cep97	204.074	-0.315352	0.00372563	0.0470532
Hck	1328.29	0.496084	0.000322715	0.0127192								Pld3	1913.08	-0.314651	0.000187823	0.00597415
Lgals3bp	2441.82	0.496247	0.000121206	0.00640977								Ctns	203.399	-0.311806	0.000878	0.0182432
C3	6436.26	0.499147	0.00110209	0.0278145								Cxx1c	116.579	-0.310516	0.000339935	0.0091746
Pycard	755.821	0.49979	0.00211537	0.0417786								Zfp954	224.463	-0.310114	0.00251621	0.0363581
RP24-230J14.5	7065.85	0.501298	0.00015106	0.00746271								Galnt12	174.101	-0.309791	0.00365156	0.0464438
Mvb12b	203.39	0.502902	0.00198708	0.0401638								Acp6	193.078	-0.305968	0.000705118	0.0156181
Gm5431	72.2431	0.503248	0.000297952	0.0120342								Trmt10c	370.934	-0.302403	0.000253191	0.00738805
Hmga1-rs1	139.834	0.504358	2.2061e-05	0.00218574								Fam105a	799.472	-0.301242	0.00297939	0.0405866
Eml6	69.3838	0.506418	0.00225731	0.043156								Eid1	780.169	-0.297856	0.00367461	0.0466192
Dusp16	238.683	0.506927	7.23238e-05	0.0047163								Dguok	341.04	-0.294254	0.00055996	0.0132794
Cybb	2597.26	0.507422	5.45399e-05	0.00385065								Pde1b	178.444	-0.293235	0.00300995	0.0409199
Phf11d	248.899	0.509341	0.000894026	0.0243656								Dnase2a	829.174	-0.292816	0.0020769	0.0318869
Sdc3	1201.51	0.510143	0.000176745	0.00834347								Uspl1	598.267	-0.29237	0.00211336	0.0321134
Bend3	69.8022	0.51108	2.97767e-05	0.00259856								Acaa2	794.005	-0.288848	0.00199797	0.0311356
Ppard	68.1972	0.516936	0.000732835	0.0219508								Cdkn2aip	242.158	-0.287521	0.000148622	0.00504612
Hist1h1c	604.04	0.519885	0.00254997	0.0464602								Pnpla7	431.076	-0.285791	0.00232549	0.0343014
Manea	361.685	0.522934	0.000233594	0.0100941								AI467606	661.457	-0.285494	0.000311639	0.00861048
Gbp3	952.212	0.525448	6.36122e-05	0.0042725								Zranb1	487.705	-0.281278	0.00115475	0.0218308
Casp4	620.478	0.52827	0.00117951	0.0288964								2610008E11Rik	261.323	-0.281141	0.00268232	0.0382078
Foxp4	147.328	0.529066	2.76343e-05	0.00253674								Zfp157	153.372	-0.280046	0.00272934	0.0386618
Cdc42bpb	226.339	0.531658	0.000132324	0.00683854								Tspan13	1781.16	-0.278799	1.5471e-06	0.000163257
C920009B18Rik	102.176	0.532014	0.000130048	0.00675988								Pot1a	289.768	-0.277529	0.000732765	0.0161064
Gucy1a3|Mir7010	328.083	0.532899	0.00147291	0.033183								Gsto1	549.484	-0.273625	0.00227837	0.0338568
Hdac4	142.313	0.535042	0.000497557	0.0171648								Lfng	623.633	-0.272809	0.00380031	0.0474662
Adgrl2	107.134	0.53621	3.26865e-05	0.00272568								Zfp655	457.511	-0.2722	7.35738e-05	0.0030779
Pdia6	4145.51	0.53766	0.00105038	0.0270638								Flcn	487.51	-0.271334	0.00127122	0.0232892
Lysmd2	97.142	0.538635	0.00191429	0.0391436								Neurl3	632.448	-0.269241	0.000897145	0.0185073
Txndc11	879.059	0.540897	0.00144954	0.0328215								2210013O21Rik	161.87	-0.264032	0.000585001	0.0137012
Twsg1	646.049	0.541283	1.61664e-05	0.00187569								Mapk8	383.748	-0.262421	0.00157175	0.0266602
Fut8	891.929	0.542132	2.90062e-05	0.00256787								B4gat1	120.385	-0.261551	0.00387335	0.0481099
Prrc2a	710.75	0.5446	0.000540212	0.01806								Slc25a36	569.298	-0.259898	0.00141757	0.0249705
Cebpb	120.701	0.545669	0.000881809	0.0241427								Ehd3	597.7	-0.257874	0.00295743	0.0403905
Pou2af1	3035.7	0.547488	1.97977e-05	0.00208843								Pan3	670.566	-0.257276	0.00326571	0.0428351
Pdia4|Mir704	3772.04	0.549676	1.94683e-05	0.00207812								Kdm5b	227.734	-0.257233	0.00337547	0.0438463
Ergic1	671.191	0.551066	0.000353815	0.0136745								Slc37a3	258.057	-0.256305	0.000415723	0.0106491
Med12l	89.7832	0.553028	0.00022513	0.00980535								Kctd2	307.371	-0.255848	0.00132144	0.0238586
Atf3	57.3939	0.554811	0.00216293	0.0423748								Cd82	3336.68	-0.255249	0.00104256	0.0203794
Fah	213.596	0.556797	0.0013218	0.0311073								Zfp963|Gm20422|Zfp866	425.992	-0.254679	0.000190138	0.00602874
Akap17b	77.7972	0.559249	5.66364e-05	0.00393667								Fam134c	1134.89	-0.25021	9.81392e-06	0.000660848
Ifih1	426.485	0.559271	2.58249e-08	2.43747e-05								Trit1	199.075	-0.250057	0.00141023	0.0248909
Pcdh12	225.192	0.561017	0.000442068	0.0157632								Prosc	701.748	-0.247072	0.000699327	0.0155745
Ass1	456.987	0.561463	0.000162852	0.00787176								Mepce	513.287	-0.246809	0.00137085	0.0245121
Ankrd33b	158.394	0.562663	0.000852088	0.0238778								Arl2	220.864	-0.24637	0.00112732	0.0214509
Enpp1	485.473	0.567457	0.000514898	0.0175677								Tprgl	1637.02	-0.241733	0.000696849	0.0155375
Ptpn1	1954.94	0.568904	2.38012e-08	2.43747e-05								Zfp869	506.427	-0.240074	0.00145081	0.0253785
Gm12250	554.871	0.572466	3.3293e-05	0.00273873								Rchy1	683.104	-0.240001	0.000290477	0.00817966
Creb3l2	300.373	0.573187	0.000161091	0.00782887								Gabarapl2	1474.3	-0.23882	0.00315616	0.0421953
Insl6	59.7684	0.573257	0.00155828	0.0343722								Tmem55b	475.691	-0.238367	0.00143561	0.0252002
Nrp2	145.315	0.574954	0.000100337	0.00570672								Pnpo	404.762	-0.237495	0.00348054	0.0448925
Etv5	266.623	0.575244	0.000307375	0.0123741								Rnf41	451.578	-0.235651	0.00104025	0.0203794
Atf6	947.498	0.575782	3.30933e-06	0.000593462								Mxd4	1146.55	-0.235154	0.00282429	0.0393524
Ifi204	598.682	0.575904	0.000765134	0.0223472								Ndrg3	509.462	-0.230657	0.00152737	0.0262894
Fam217b	35.8343	0.579223	0.000873646	0.0241404								Fbxo33	308.841	-0.230415	0.00305029	0.0412455
Serpina3g	3129.83	0.579568	0.00131729	0.0311073								Commd8	762.748	-0.226264	0.000987731	0.0197103
Ptprj	1373.3	0.580858	1.75748e-05	0.00196691								Fnta	806.534	-0.223064	0.000123862	0.00445394
Hyou1	1048.05	0.584258	0.00132125	0.0311073								Tbc1d8	321.592	-0.220945	0.00158302	0.0267612
Ubash3b	438.249	0.584822	2.24628e-06	0.000441471								Ing3	274.797	-0.220133	0.000278595	0.00793385
Camk2a	44.5197	0.586187	9.70162e-05	0.00560035								Rbm5	1358.83	-0.2116	0.00120039	0.02232
Myo1e	680.499	0.5884	3.26126e-05	0.00272568								Sbds	828.069	-0.207009	0.00038761	0.0100871
Xkr6	19.4458	0.58877	0.00139843	0.0320667								Nxf1	1823.18	-0.205099	0.0023542	0.034631
Tlr9	153.472	0.590909	0.00202288	0.0406685								Wdr75	606.768	-0.203623	0.000696444	0.0155375
Gbp2	701.076	0.59227	3.36405e-05	0.00274216								Ankmy2	330.652	-0.203599	0.00260505	0.0374911
Gng11	384.676	0.595467	2.76749e-05	0.00253674								Snx25	570.202	-0.197775	0.00169948	0.028047
Txndc5	5719.02	0.597586	0.00129873	0.030807								Tecr	950.806	-0.197666	0.00317108	0.0422609
Prkca	395.071	0.598374	1.10944e-05	0.00148475								Dcaf8	1136.54	-0.189132	0.00205712	0.0317137
Nfil3	78.2954	0.598871	0.000735516	0.0219834								Nudt16l1	490.334	-0.187274	0.00325978	0.0427892
Prkce	109.08	0.602397	0.000598542	0.0191331								Gna12	1038.38	-0.185605	0.00317538	0.0422609
Rcan1	233.822	0.606677	9.53576e-05	0.00557019								Rnf146	633.569	-0.171785	0.00161453	0.0271007
Pcp4l1	130.349	0.607565	0.00229033	0.0434513								D10Jhu81e	445.408	-0.168578	0.00216506	0.0327585
Csf2rb|Mir7676-2	857.202	0.61193	8.80634e-07	0.000274157								Herc4	841.039	-0.157588	0.00333961	0.043549
Socs3	351.31	0.612513	0.00019923	0.00902219								Ifnar1	758.852	-0.1465	0.00345799	0.0447738
Ms4a6c	1305.23	0.614998	3.55776e-05	0.00284827								Nras	817.515	0.155324	0.00179858	0.0291567
Plek	5033.85	0.615421	1.37796e-07	7.48816e-05								Lamp1	5065.56	0.166336	0.00279145	0.0391827
Pde10a	67.3744	0.617181	0.00200616	0.0404334								Pgd	986.575	0.166641	0.00281699	0.0393524
Rhob	300.749	0.622657	1.12949e-06	0.000293634								Rabl6	602.057	0.174722	0.00208463	0.0318869
Spry1|RP23-382L1.4	58.0918	0.625271	0.000110385	0.00606028								Plekhb2	872.474	0.180035	0.00213539	0.0323994
Sec24a	175.303	0.625787	2.14749e-05	0.00215145								2810004N23Rik	427.009	0.192648	0.00393546	0.0485221
Ntng2|6530402F18Rik	184.594	0.62635	0.000132239	0.00683854								Mtmr9	379.972	0.194935	0.00280589	0.0392591
Pou2f2|Mir6537	563.826	0.62686	3.90153e-06	0.000674353								Actg1|Gm23419|Mir6935	11596.3	0.196854	0.0030356	0.0410817
Cfb|Gm20547|C2	3098.77	0.629088	0.000307748	0.0123741								Gabpb1	347.104	0.200397	0.00352681	0.0452573
Vcl	872.509	0.629593	0.000279612	0.0115536								Raf1	1187.85	0.204386	0.00209355	0.0319453
4833407H14Rik	34.4488	0.629603	0.00141402	0.0323027								Rab10	1500.57	0.21194	0.000755293	0.0163871
Dram1	450.64	0.632242	1.83314e-05	0.00198034								Wdr1	3429.56	0.212	0.00161781	0.0271215
Ifit1	241.742	0.632571	0.000945095	0.0252584								Pgap2	236.814	0.212564	0.00123352	0.0227433
Clec4a3	791.219	0.634313	8.22123e-06	0.0012295								Usp5	770.785	0.216438	0.00108104	0.0208549
Gramd2	32.9749	0.636484	0.00255651	0.0464969								Tmem164	437.482	0.218723	0.00406933	0.0498066
Tox	121.305	0.637059	0.00212176	0.0418587								Vav1	1358	0.219093	0.0036867	0.0467404
Bbc3	51.8617	0.638256	1.02149e-06	0.00028182								Slc39a1	912.151	0.219858	3.70711e-05	0.00191874
Ms4a7	327.034	0.639971	0.000747776	0.0221651								Rpn2	2583.41	0.224179	0.000884447	0.0183393
Siglece	568.459	0.640149	8.99946e-05	0.00544463								Coro1c	852.484	0.226279	0.00148442	0.0258317
B4galt6	84.7151	0.641886	0.000249215	0.010491								Acly	1880.13	0.227055	0.000749636	0.0163523
Gcnt2	221.633	0.641996	4.55431e-07	0.000177549								Ptpn9	413.37	0.227429	0.000914691	0.0188114
Nlrx1	120.006	0.645356	1.79877e-05	0.00196691								Eif1a	947.711	0.228744	0.00381492	0.0476191
Myof	182.022	0.648356	7.67086e-06	0.00117574								Prr13	941.11	0.232826	0.000704911	0.0156181
Gbp5	182.065	0.654914	1.83957e-06	0.000385891								Mgea5	1225.65	0.23316	0.00201686	0.0313571
Rexo2	1660.77	0.656936	0.00110908	0.0279219								Fbxw8	403.163	0.234361	0.0031435	0.0420819
Cd274	529.435	0.659404	4.2641e-07	0.000169929								Icam1	1012.12	0.235785	0.00180335	0.0292106
Fam83g	26.9456	0.662602	0.000665755	0.0205865								Atp6v1b2	1164.06	0.236769	0.000240808	0.00715107
Sh3pxd2b	57.5507	0.66554	0.000667139	0.0205917								Rad23b	1122.29	0.237158	0.00373794	0.0470667
Gm7609	147.405	0.665738	4.63642e-05	0.00346437								Vps54	624.8	0.237743	0.00208272	0.0318869
Ctla2a	1274.28	0.666893	5.00231e-05	0.00367795								Mvp|Pagr1b|Pagr1a|Prrt2	1304.28	0.237787	1.45897e-05	0.000932538
Adgrg1	156.282	0.669601	0.000952729	0.0253834								Noc3l	248.971	0.239727	0.00288603	0.0398417
Bicd1	37.2306	0.670404	3.01093e-05	0.00259856								Shkbp1|Gm20479|Sptbn4	374.437	0.239858	0.000836229	0.0175931
Apobec1	1082.46	0.676617	1.00522e-05	0.00137231								Twf1	642.884	0.240006	0.000334634	0.00905582
A530040E14Rik	517.979	0.676636	0.000318868	0.012651								Surf4	2113.89	0.241368	0.00151896	0.0262063
A530032D15Rik	261.116	0.681057	0.00185274	0.0383046								Dhx29	277.171	0.241502	0.00275008	0.0388018
Trp53inp1	1999.36	0.682558	0.000594349	0.0191331								Tagln2	2356.08	0.242751	0.00235471	0.034631
Lgalsl	544.898	0.682739	0.00022288	0.00975103								Stx7	1287.68	0.243007	0.00302621	0.0410817
Cp	1012.83	0.685977	3.92508e-05	0.00304625								Sla	2344.05	0.243121	0.00135208	0.0242195
Gp9	446.709	0.686832	0.00128324	0.0306422								Ywhae	2807.52	0.243277	0.00365785	0.0464875
Osbpl3	150.095	0.690629	2.72648e-05	0.00253674								Birc2	1152.62	0.244149	0.00294385	0.0403207
Ulbp1	29.3881	0.695259	0.00151196	0.0338068								Tm9sf4	407.967	0.245629	0.00278215	0.0391172
Clec4e	108.514	0.698146	0.00209187	0.0415233								Arpc4	1704.19	0.246903	0.00266311	0.0380879
Gpr55	141.892	0.704643	9.33422e-06	0.00128762								Exoc4	550.098	0.247141	0.00302906	0.0410817
Tjp2	165.501	0.704947	1.71382e-08	2.04893e-05								Cyth4	1810.54	0.247581	0.00385417	0.0479603
C4a	36.0187	0.705535	0.000406781	0.0148873								Nab1	831.543	0.24774	0.000228852	0.00689777
Ly6a	6171.17	0.708433	3.02503e-05	0.00259856								Ddx3x	3335.06	0.248176	0.00270691	0.038435
Zbp1	855.765	0.712052	2.79773e-05	0.00253674								St6galnac4|St6galnac6	611.678	0.248179	0.00101028	0.0200403
Nat8l	35.8928	0.712112	7.12891e-07	0.000247523								Dusp3	509.576	0.249743	0.00347474	0.0448525
Edem1	2810.26	0.714331	0.000129389	0.00675988								Ogfr	997.546	0.249953	0.0010373	0.0203794
Angpt1	168.25	0.715053	0.00180551	0.0374749								Coa5	1533.76	0.251337	0.000828317	0.0174998
Ptgr1	155.521	0.715246	0.00157195	0.0344582								Trafd1	950.382	0.252734	0.00318329	0.0423331
Oosp1	234.218	0.715778	0.000217919	0.00960181								Gpr107	479.437	0.253083	0.000315463	0.00870074
Maff	40.8577	0.716354	1.20446e-05	0.00155392								Gna13	1154.61	0.253825	0.00200789	0.0312418
Cabp4	47.8037	0.71685	4.28108e-05	0.00325308								Gusb	997.469	0.254669	0.00117814	0.0221145
Npy	201.172	0.718729	0.00211475	0.0417786								Ctsa	2635.18	0.257034	0.00199314	0.0311332
Galnt18	59.5712	0.730681	1.14565e-07	6.53246e-05								Tapbp|Zbtb22	2292.18	0.258639	0.000329019	0.00898125
Mnda	203.909	0.73157	1.82379e-06	0.000385891								Elk3	486.792	0.259203	0.000285521	0.00808533
Pon3	951.476	0.74611	0.000464162	0.0163533								Ggta1	1043.17	0.259388	0.00301398	0.040947
Oas3	243.728	0.751859	0.00266541	0.0474666								Alas1	308.301	0.260394	0.00183467	0.0295751
Adam12	17.1152	0.753447	0.00174743	0.0368233								Pphln1	376.987	0.260997	0.0024996	0.0363013
Mzb1	5123.67	0.755138	4.56621e-05	0.00342619								Nek7	1296.92	0.262687	0.00335203	0.0436544
Zbtb32	338.301	0.756354	0.00179282	0.0374651								Anxa5	1390.39	0.263269	0.00283556	0.0394284
Gm26905	39.8115	0.756532	7.68011e-05	0.00487192								Asb7	100.506	0.265959	0.00321935	0.0425039
Gbp7|RP23-100J23.5	471.862	0.759556	4.09183e-07	0.00016787								Tmed10	2485.18	0.269212	0.00358951	0.0458283
Cacna1h	107.233	0.760195	0.000244252	0.010355								Plxnd1	485.89	0.269292	0.00150806	0.0261438
Cpeb2	117.546	0.761763	4.87456e-05	0.00361221								Dpp9	392.441	0.269995	0.00200149	0.0311663
Sytl4	85.0101	0.767723	0.000792675	0.0226824								Nsf	611.918	0.271731	0.000816923	0.0173501
Kalrn	242.428	0.774483	0.000282505	0.0116035								Capn2	697.831	0.272941	0.000184935	0.00591028
Gm15987|Mir7649	414.161	0.776497	2.08372e-05	0.00210466								Etv6	473.53	0.273998	0.00140751	0.0248909
Bhlhe41	264.269	0.782622	2.81805e-05	0.00253674								Agps	604.432	0.275209	0.00276672	0.038982
Foxs1	37.1233	0.788509	5.30623e-05	0.0037911								Cd2bp2	908.798	0.278111	6.95114e-07	8.33061e-05
Slc35d3	49.9127	0.788923	0.00164605	0.0354364								Ptpn12	490.955	0.278568	0.00380025	0.0474662
Tram2	213.274	0.78913	8.9061e-05	0.00543242								Apobec3	364.47	0.279677	0.000207901	0.0064597
Echdc3	44.9992	0.793202	0.00157318	0.0344582								Mtmr14	528.494	0.280487	0.00231971	0.0342412
Ccr8	21.6266	0.794707	0.00257617	0.0467122								Ubr5	1123.36	0.282759	0.00141117	0.0248909
Robo1	49.4899	0.7948	0.000676275	0.0207665								Nmt1	1589.91	0.282947	8.13922e-05	0.00330881
Hsp90b1|Gm15344|Gm25745	15726.3	0.797756	0.000370318	0.0140362								Aim1	371.158	0.285632	0.0039046	0.0483786
5830418P13Rik	29.2513	0.799073	0.00107948	0.0275726								Nars	1704.05	0.286233	0.00155801	0.0265164
Gp1bb|Sept5	251.634	0.800954	0.000222937	0.00975103								Tnip1	737.454	0.286347	0.00157522	0.0266965
Igkv1-110	4764.46	0.801208	0.000791031	0.0226824								Ric1	219.053	0.287092	0.00402956	0.0494702
Prdm1	192.792	0.80278	3.47088e-06	0.000616269								Uhrf1bp1l	352.3	0.287385	0.00010357	0.0039197
Pdcd1	243.046	0.803341	0.0019069	0.0390816								Lamp2	2018.59	0.287638	0.00383733	0.04781
Diras2	129.06	0.803949	0.00152896	0.0339341								Rap1b	4098.84	0.288688	2.45429e-05	0.00139985
Pf4	1739.84	0.807839	0.00100861	0.0262898								Ctsz	3839.15	0.2897	0.0027336	0.0386618
Slc24a5	57.8399	0.811629	0.00233068	0.0438573								Leo1	268.382	0.290543	0.00330696	0.0432353
Gas2l1	192.443	0.811653	7.53426e-06	0.00116476								Gnptab	604.399	0.290731	0.00205433	0.0317137
F10	212.446	0.812726	2.78706e-05	0.00253674								Eprs	1359.14	0.291633	0.00327183	0.0428873
S1pr2	252.745	0.813941	0.00278642	0.0489411								Ccdc97	245.914	0.291992	0.00129338	0.0235878
Serpine2	390.086	0.81405	0.00125734	0.0302251								Ticam1	232.23	0.292482	0.00237256	0.034868
Oas2	118.778	0.817689	5.60338e-05	0.00390994								Helz2	769.277	0.292646	0.00388227	0.0481909
Serpina3f	390.315	0.823357	0.00025176	0.0105586								Ap1s1	573.392	0.292662	0.00377038	0.0473068
Cx3cr1	394.172	0.824637	3.81666e-05	0.00301516								Itgb1	4659.14	0.292834	0.00231178	0.0341492
Msr1	99.5947	0.82648	0.0026195	0.0471168								Ttc27	236.691	0.294866	0.00122039	0.0225426
Oasl2	371.079	0.826976	3.38518e-07	0.00014638								App	1060.58	0.296737	0.00391168	0.0484258
Mfsd4	41.8169	0.828637	0.00140011	0.0320667								Cap1	4997.22	0.297908	0.000610526	0.0140644
Nav2	14.8696	0.833461	0.00123049	0.0297791								Ide	673.437	0.29839	0.000477082	0.0118587
Mfap3l	86.055	0.834962	0.00167512	0.0358471								Lrrc8a|Gm28035|Phyhd1|Gm28038|Nup188	886.586	0.298535	2.65723e-05	0.00147385
Ttll11	30.8647	0.836356	0.00260118	0.0469285								Aars	1153.21	0.300601	0.00349678	0.0450442
Itgam	355.839	0.845718	3.01268e-05	0.00259856								Ccdc86	143.717	0.302007	0.0028209	0.0393524
Vwf	372.242	0.84819	0.000769737	0.0224086								Mgat5	307.05	0.302105	0.00187033	0.0298157
G6b	88.6283	0.851837	0.00254523	0.0464329								Skap2	1217.34	0.303247	7.54804e-05	0.0031218
Ckap4	484.319	0.85982	1.22391e-06	0.00029792								Tmem184b	372.691	0.303979	0.00313376	0.0420634
Plat	21.5906	0.861886	0.000308484	0.0123759								Atp2b1	719.82	0.304819	0.00168956	0.027978
Oas1a	339.75	0.867779	9.17271e-07	0.000274157								Ddx24	1178.25	0.305085	5.09117e-05	0.00241596
Dnm3	28.6373	0.870185	0.00139084	0.031936								H2-D1	18124.9	0.306275	7.24718e-05	0.00305901
Tex15	9.43189	0.87658	0.00251274	0.0461218								Snd1	1102.18	0.306494	0.00145395	0.0254112
Tuba8	67.5556	0.879732	0.0020567	0.0411638								Adar	895.374	0.306516	0.000287743	0.00813634
Rgs18	609.304	0.879825	0.000238683	0.0102205								Tpm3	1657.08	0.307386	0.000384794	0.0100592
Chn1	14.6189	0.880836	0.000674272	0.0207405								Cttnbp2nl	181.674	0.308855	0.00243612	0.035646
Trpc6	88.7428	0.8825	0.000405847	0.0148835								Rnf19b	847.398	0.310144	4.43443e-07	5.72326e-05
Cacna1s	208.128	0.888521	3.10421e-05	0.00263828								Srbd1	264.09	0.310573	0.000810602	0.017257
F9	24.9582	0.890583	0.00032834	0.0129125								Tapbpl	652.987	0.312067	0.000513146	0.0124882
Sct	26.1111	0.898599	0.00241458	0.0449643								Frzb	274.524	0.312789	0.00268659	0.0382274
Cxcl9	1807.82	0.899823	3.93401e-05	0.00304625								Tmed5	501.967	0.313152	0.00103224	0.0203756
Ppbp	5323.21	0.900001	0.000731342	0.0219508								Flna	5181.99	0.313246	0.0025173	0.0363581
Gm7592	11.1723	0.90239	0.000192322	0.00875357								Samhd1	3235.87	0.313895	0.000647369	0.0147445
Pls1	106.215	0.909521	0.000530002	0.0178993								H2-T23	4763.41	0.315351	0.00106699	0.0206661
Cass4	94.3993	0.910762	4.11883e-07	0.00016787								Slc44a1	642.926	0.316051	0.000371335	0.00979876
2310034O05Rik	8.79636	0.9111	0.00149008	0.0334858								Cmpk1	1381.9	0.316058	0.00189367	0.0301313
Iglc2|Iglj2	11833.2	0.917248	0.00103339	0.0268187								Srgap2	349.379	0.316783	5.88521e-06	0.000430883
Hpse	789.903	0.919037	1.73068e-07	8.86749e-05								Tmem176b	2212.33	0.316869	0.00207107	0.0318869
Gm5970	11.999	0.920539	0.000852159	0.0238778								Ehd1	1532.61	0.317909	0.000426072	0.0108589
Ifi44	176.345	0.921474	1.11118e-06	0.000293634								N4bp1	323.733	0.318533	0.000892683	0.0184705
Tox2	30.9205	0.925015	0.00134125	0.0314004								C1ra	468.141	0.318699	0.000348019	0.00932849
Gp5	245.896	0.926972	0.000341411	0.0133098								Itgb2	3030.93	0.320059	0.000379812	0.00998321
Il1r2	73.854	0.928456	0.000200672	0.00905339								Itgav	299.236	0.321725	0.00373453	0.0470532
Mrvi1	249.844	0.929804	0.000486577	0.0169433								Bak1	561.387	0.322435	0.00262209	0.0376369
Creb3l1	29.9695	0.929985	1.81949e-05	0.00197751								Tor3a	804.276	0.32266	0.000518734	0.0125531
Bcat1	157.272	0.933728	0.0014878	0.0334765								Hexa	1434.24	0.322708	0.000303345	0.0084475
Igfn1	7.33793	0.936325	0.00282054	0.0494436								Znfx1	512.524	0.322887	0.000355383	0.00946466
Dusp14	43.2063	0.939397	0.000809553	0.0229711								Abi2	81.8605	0.32444	0.00132197	0.0238586
Rbpms2	79.9308	0.940266	0.000343408	0.0133297								Tmem176a	1588.34	0.324997	0.00108138	0.0208549
Igkv4-59	1417.45	0.943205	0.000783595	0.0225196								Sirpa	3396.71	0.326357	2.48584e-05	0.00140589
Serpinc1	33.0216	0.944569	0.000596689	0.0191331								Susd6	787.988	0.326373	4.63378e-05	0.00228109
Serpina3i	17.6027	0.947384	0.000733202	0.0219508								Abca3	959.852	0.32739	0.00106028	0.0206066
Mmp27	18.0206	0.950498	0.00109517	0.0277999								Nf2	433.974	0.328434	9.83893e-05	0.00378048
Tigit	184.958	0.953355	7.51585e-05	0.00481363								Acaca	268.549	0.328473	0.000218107	0.00670022
Chl1	14.7974	0.954692	0.00255191	0.0464602								Arl5a	1240.13	0.329462	0.000122947	0.00445092
Tmem40	186.402	0.955783	0.000159996	0.00779675								Ube2j1	1646.85	0.329949	0.00237845	0.034929
Mest	32.5098	0.958626	2.02546e-05	0.00210466								Dnmt3a	542.306	0.333389	0.000656556	0.0148744
Cbln3	15.0995	0.958724	0.00117173	0.0287845								Wars	579.144	0.33422	0.00178128	0.0290205
Parvb	470.058	0.95941	0.000203547	0.00914703								Pgam1	1219.2	0.334938	0.000570124	0.0134887
Ly6g6f	89.7181	0.963489	0.00251656	0.0461446								Lrrc25	315.414	0.336261	0.00406703	0.0498066
Treml1	169.042	0.963554	0.000600368	0.0191573								Nacc1	487.281	0.336786	0.00153753	0.0263461
Alpl	87.8167	0.969946	1.48449e-06	0.000332766								Armc5	139.389	0.337435	0.00292802	0.0402682
Lancl3	6.72849	0.970704	0.00121996	0.029654								Plxnb2	1195.26	0.338536	8.31122e-06	0.000573076
Lag3	363.755	0.975003	2.77944e-05	0.00253674								RP23-110C17.2	1562.26	0.339763	0.00204684	0.0316522
Cd300e	410.964	0.975545	7.97714e-05	0.00501944								Vsig10	134.821	0.340026	6.11557e-05	0.00272414
F2rl2	203.295	0.975842	0.000351143	0.0136005								Tirap	161.971	0.340121	0.000964146	0.0194121
Dmrt2	9.1307	0.98572	0.000670675	0.0206653								Nomo1	505	0.340656	0.00308671	0.0415983
Itgb3	1199.43	0.988182	3.1443e-05	0.00265975								Dtx3l	654.39	0.341461	5.57319e-05	0.00258616
Ly6g6e	13.8988	0.989418	0.00160628	0.0349581								Ggcx	107.984	0.342825	0.00048161	0.0119418
Neb	30.9627	0.996534	2.55628e-05	0.00243839								Fabp5	585.843	0.34386	0.00239732	0.0351548
Adra2a	16.3023	0.998177	3.90472e-05	0.00304625								Tle3	525.835	0.345745	0.000688024	0.0154606
Tg	109.721	1.00199	5.0043e-05	0.00367795								Pld4	2272.78	0.346122	0.00101747	0.020163
Gm4951	36.8838	1.00288	3.16951e-05	0.00266849								Cited2	270.456	0.346858	0.00178606	0.0290205
Nrgn	194.073	1.00321	1.01825e-06	0.00028182								Ints3	498.715	0.347314	0.00106602	0.0206661
Irf7	970.649	1.00517	6.58669e-07	0.00024106								Spcs3	2379.46	0.347487	0.00189771	0.0301567
Ms4a6d	393.823	1.00654	8.48766e-07	0.000271802								Abr	620.499	0.34764	0.000580062	0.0136277
Alox12	880.335	1.00968	0.000145684	0.00731805								Rsu1	1169.63	0.347674	0.00402335	0.0494241
Gm37416	106.653	1.01148	1.08466e-07	6.48375e-05								Gapdh	6306.34	0.347901	0.000851677	0.017825
Gp6	235.44	1.01232	0.000149896	0.00744624								Tars	827.534	0.347994	0.000128481	0.00456232
Coro2b	35.0585	1.01372	2.08905e-05	0.00210466								Pdia3	5876.56	0.348423	0.000668544	0.0151071
Arid3a	312.529	1.01423	3.14632e-07	0.000144674								Oxsr1	620.32	0.349096	0.00397393	0.0489066
Dgkg	48.5876	1.01593	1.99383e-05	0.00209096								Lrrc8d	263.279	0.350249	0.00117179	0.02207
Gyk	189.121	1.02146	8.40124e-07	0.000271802								Nudcd1	312.938	0.350306	0.000858306	0.0179095
Gp1ba	156.54	1.0219	0.000442141	0.0157632								Irgm1	1600.46	0.351395	0.00110103	0.0211327
Pde5a	265.641	1.02472	9.32917e-05	0.00550329								Rab27a|Gm27186	320.262	0.352157	5.66688e-05	0.00260495
Il1rn	119.627	1.02553	8.51815e-06	0.0012496								Nadk	1677.61	0.352344	4.06184e-08	8.09714e-06
Eaf2	333.668	1.02575	0.000552095	0.0181345								H2-K1	13073	0.354346	0.000996416	0.01983
Cysltr2	113.029	1.04332	9.68046e-07	0.000279999								Trim30a	1338.71	0.354406	0.00104217	0.0203794
C5ar1	48.6588	1.04645	1.36751e-05	0.00168334								Spn	1784.33	0.355606	0.00133182	0.0239632
Serpina3b	51.3213	1.04954	0.00113112	0.0280073								Tpi1	2094.09	0.357228	0.000605338	0.0140257
Rab27b	333.628	1.0556	4.77982e-05	0.0035567								Rilpl2	845.265	0.357898	0.00408044	0.0498489
Cap2	22.6212	1.06621	0.000541715	0.01806								Stat3	1300.63	0.359738	0.000245252	0.00722972
Mpl	95.0956	1.08055	0.000828428	0.0234325								Pml	1221.55	0.360575	0.00159121	0.0267871
Prrg4	26.9553	1.08937	3.2935e-05	0.00272568								Abcg1	992.262	0.363071	0.000534662	0.0128153
Itga2b	683.279	1.08945	2.17331e-05	0.00216522								Ifi27	1056.11	0.363903	0.00185342	0.0296871
Ccnjl|4933415A04Rik	9.42816	1.09136	9.78776e-05	0.00562577								Ncf4	917.5	0.364212	0.000609771	0.0140631
Prlr|Gm21973|Agxt2	32.1104	1.0936	0.000954017	0.0253834								Mfsd6	128.151	0.364326	0.000298271	0.00833341
Ighv14-3|Ighv14-4	2688.68	1.10329	9.92945e-05	0.00567086								Tgm2	2095.26	0.364797	0.000125832	0.00449203
Kcnj5	94.2049	1.10731	0.000497724	0.0171648								Atf6b	523.241	0.366187	9.55554e-05	0.00371412
Cd300ld	147.174	1.12455	7.18487e-08	4.93384e-05								Hivep1	262.157	0.366668	0.00393932	0.04854
Ighv1-62|Ighv1-64	1890.8	1.13441	0.00113229	0.0280073								Tnfrsf1b	831.259	0.367101	5.60031e-05	0.00258616
Nnmt	10.333	1.13836	0.000310885	0.0124444								Kif5b	1180.08	0.367898	0.00063037	0.0144226
Fpr2|Fpr3	327.258	1.14095	8.98293e-08	5.55486e-05								Ralgds	397.315	0.368117	0.00220385	0.0332223
Ighv8-8	533.162	1.14171	0.00104646	0.0270017								Gm13394	1187.47	0.368243	0.000675613	0.0152327
Gnaz	135.008	1.14509	7.70544e-07	0.00026072								Cpne3	424.125	0.371943	0.00038125	0.0100079
Irg1	18.5016	1.14545	0.00142482	0.0324254								Procr	126.013	0.372467	0.000773259	0.016669
9430069I07Rik	32.9838	1.14786	0.000416034	0.0151641								Tdrd7	283.167	0.372619	6.64971e-05	0.00290828
H1fx|AC153872.1	13.1113	1.14956	0.000692771	0.021079								Mapkapk2	1917.58	0.372661	3.39472e-11	2.20481e-08
Ighv7-4	133.44	1.15564	0.00074683	0.0221651								Serping1	2122.67	0.373484	0.000523355	0.0126346
2610509F24Rik|Platr11	28.6139	1.15916	1.52572e-05	0.00182405								Ptpre	215.752	0.374108	0.000191341	0.00604783
Ighv5-17|Ighv7-2|Ighv7-3	1928.89	1.16109	0.000922524	0.0249151								Cebpa	194.619	0.375539	0.00138178	0.0245984
F5	267.753	1.17389	2.05279e-05	0.00210466								Gm6166	342.432	0.376578	0.0016562	0.0275814
Igkv10-96	7361.42	1.17586	0.000935765	0.025159								Herc6	356.314	0.377617	0.00209942	0.031967
Gm6634	26.999	1.1774	7.90967e-07	0.000262674								Apaf1	402.522	0.377754	0.000330146	0.00898266
Fam3b	12.8731	1.18116	0.000546349	0.0181103								Cad	349.252	0.378227	0.00177476	0.0290205
RP24-317M4.6	10.7864	1.18572	0.00222321	0.0428045								Ptger2	92.4587	0.378306	0.00364463	0.0464143
Aldh1a2	42.0357	1.18759	0.000569787	0.0185108								Igtp|Irgm2	2739.75	0.378642	0.00138528	0.0246368
Ly6i	117.538	1.19048	6.25359e-07	0.000236431								Ldha	4459.53	0.380194	7.36838e-05	0.0030779
Ighv1-34	395.497	1.1907	1.05596e-05	0.00142381								C1qtnf6	105.136	0.385249	0.00282303	0.0393524
Ighv8-11	35.5399	1.19162	0.00254138	0.04641								Mob1b	248.091	0.385739	0.0015491	0.0264318
Tubb1	1168.13	1.19679	6.55507e-06	0.00104028								C130050O18Rik	122.333	0.386144	0.0019043	0.0301977
Thbs1	801.696	1.19694	1.37419e-05	0.00168334								Hmga1	369.419	0.386271	0.000516637	0.0125367
Fam89a	19.0484	1.20507	0.00025757	0.0107669								H2-T22	2498.63	0.386659	0.00168081	0.027922
Mmrn1	230.596	1.227	5.26862e-05	0.0037911								Ptafr	242.168	0.388752	0.00319377	0.0424423
Ccl4	70.6938	1.22819	2.81207e-05	0.00253674								Atp2a2	1089.81	0.388782	0.000606139	0.0140257
Ighv1-21	47.2431	1.22985	0.000552136	0.0181345								Ptpn11	1510.33	0.38893	3.81727e-05	0.00196064
Ighv1-28	44.9965	1.24082	0.00149907	0.0335648								Il34	140.429	0.389281	0.00184594	0.0296418
Asb4	9.28706	1.24128	4.03971e-06	0.000683435								Rrp1b	209.305	0.389825	0.000332792	0.00901809
Chil1	256.475	1.24706	3.29824e-05	0.00272568								Prr5	196.575	0.389882	0.00356464	0.0456514
Oas1g	47.0725	1.2536	9.58072e-07	0.000279999								Lims1	1730.98	0.390506	0.00171748	0.0282977
Ighv1-55	897.661	1.25523	0.000780537	0.0225038								Plcg2	1362.6	0.391253	0.000948313	0.0192571
Slc6a4	302.013	1.26739	1.2041e-05	0.00155392								1700017B05Rik	296.042	0.391995	0.00316302	0.042259
Apoc2|Apoc4	20.0132	1.26748	0.000294494	0.0119483								Csf2ra	178.438	0.392044	0.00249938	0.0363013
Ighv6-3	851.704	1.26974	0.00259723	0.0469285								Zbtb38	527.373	0.39258	0.000156549	0.00525541
Igkv1-88	462.884	1.27147	0.0026407	0.0473084								Chst11	166.246	0.392935	0.0018652	0.029781
Comp	4.67202	1.27205	0.00265747	0.0474665								Nampt	1085.36	0.393271	8.52351e-06	0.000583716
Igkv4-73	77.3726	1.28368	0.00242047	0.0450273								Acot7	296.593	0.394973	0.00169478	0.0280123
Selp	70.5639	1.29261	0.00046199	0.0163088								Ehd4	1182.87	0.395513	2.07702e-07	3.09768e-05
Fabp7	59.7702	1.30161	2.36262e-05	0.00227789								Smyd5	269.133	0.397594	0.000184771	0.00591028
Mug1	7.91843	1.30477	0.00237414	0.0443958								Gpr35	361.376	0.398932	0.000124779	0.00446234
Clec2g	29.4088	1.30735	0.000134516	0.00691198								Foxp4	147.328	0.399766	0.00205691	0.0317137
Trem2	6.5588	1.32215	9.70059e-05	0.00560035								Parp9	971.965	0.40338	4.99298e-05	0.00237656
Sapcd1	64.9546	1.32497	0.00132043	0.0311073								Pdlim7|Mir6945	166.082	0.403781	0.000261545	0.00754989
Ighv1-18|Ighv1-22|Ighv1-25|Ighv1-26	338.796	1.34768	1.16566e-07	6.53246e-05								Mb21d1	70.4056	0.404235	0.00178208	0.0290205
Igkv4-74|Igkv4-73	730.58	1.35757	0.00271376	0.0480887								Mocos	68.2937	0.405975	0.000917734	0.0188355
Gm2663	32.5693	1.36276	0.0021278	0.0419293								Naip2	552.566	0.406343	1.03363e-05	0.000686832
Vsig4	201.756	1.36595	2.76925e-07	0.000130687								Elmo2	479.773	0.406821	3.67845e-06	0.000308591
Pde7b	28.3875	1.36689	0.000611559	0.0193765								Mmd	408.155	0.406942	8.15386e-06	0.000566103
Gm15056	215.227	1.37807	0.000550135	0.0181345								Snx10	470.22	0.407635	3.16135e-05	0.00169735
Ighv1-19	430.644	1.3782	0.000240509	0.0102205								Rtn4ip1	140.997	0.408317	0.000976987	0.0195817
G430049J08Rik	4.76867	1.37822	0.00169631	0.0360853								Chid1	502.475	0.408806	0.00317416	0.0422609
Erv3	9.7669	1.38119	0.00121467	0.029596								Gm28403|Pign	356.75	0.408926	0.000997705	0.01983
Wfdc17	809.222	1.384	7.34313e-09	1.01296e-05								Pvrl4	72.7745	0.409607	0.00325981	0.0427892
Trbv29	74.3931	1.38709	0.00176689	0.0371026								Man1b1	983.796	0.410459	0.000103876	0.0039239
Peg10	8.02315	1.40022	0.000177291	0.00834347								Gfpt1	566.549	0.411327	8.03118e-05	0.00327991
Ighv1-42	871.095	1.40127	0.000212858	0.00944848								Rhoj	165.7	0.411931	0.000744341	0.0162898
Iglon5	11.0772	1.40529	0.00106205	0.0272862								Cttn	411.436	0.412298	0.00174959	0.0287489
Tm4sf19	5.25792	1.40556	0.000764459	0.0223472								Ifit2	334.162	0.413126	0.000331941	0.00901724
Igkv12-46	2346.06	1.40769	0.000248688	0.010491								Tln1	3732.41	0.413359	0.000559293	0.0132793
Ighv1-77	480.578	1.41033	0.0021674	0.0423748								Pelp1	165.8	0.413387	0.00143958	0.0252258
Ighv1-78	184.985	1.42994	0.000186271	0.00856513								H2-Q2	208.909	0.413567	0.000385202	0.0100592
4930539E08Rik	25.546	1.45153	7.5904e-05	0.00484408								Bend3	69.8022	0.413844	0.00102557	0.0202838
Sdk1	19.2394	1.46204	1.36775e-05	0.00168334								Fut8	891.929	0.414709	0.00180942	0.0292853
Nuggc	92.042	1.46466	0.000876341	0.0241427								Fzd7	54.5486	0.416078	0.00338722	0.0439706
Spon1	245.066	1.4832	2.55101e-08	2.43747e-05								Mtdh	1702.08	0.4196	0.00045064	0.0113415
Igkv12-47	1254.42	1.49179	1.2792e-06	0.00029792								Ift122	55.8356	0.421592	0.0018552	0.029692
Ighv1-83	784.855	1.50183	0.00133041	0.0312281								Cyfip1	941.853	0.422207	0.000141393	0.00488304
Zcwpw1	254.281	1.51308	5.29858e-05	0.0037911								Mphosph6	314.164	0.422525	0.0017861	0.0290205
Il10	56.9211	1.54541	3.37056e-08	2.6557e-05								Rpn1	2953.71	0.423717	0.000342906	0.00921771
Ighg2b	12991.4	1.5463	0.00052884	0.0178993								Akap17b	77.7972	0.425063	0.00295648	0.0403905
Gzmk	128.545	1.55928	0.000182084	0.00848134								Parp14	1214.49	0.426097	4.17142e-05	0.00207376
Klra2	143.992	1.60522	7.70354e-08	4.93384e-05								Slc33a1	355.197	0.427289	0.000833167	0.0175471
Ighv1-4|Ighv1-7	438.812	1.61025	2.68074e-05	0.00253674								Exoc3l4	183.937	0.429551	0.00127568	0.0233072
Kcnmb2	12.7542	1.62759	0.00204411	0.0410035								Nbas	286.7	0.429974	8.13192e-05	0.00330881
Fcrl5	552.944	1.64719	2.26484e-06	0.000441471								Rap1gap2	285.995	0.430205	0.00346601	0.0447912
Ighv1-81	440.324	1.65965	0.00112622	0.0279764								Sbno2	640.327	0.432727	6.04778e-05	0.00271194
Igkv4-61	431.878	1.66019	3.08062e-05	0.0026307								Mia3	120.194	0.432957	0.00230573	0.0341099
Igkv3-10	1242.15	1.67044	0.000659963	0.0205799								Fcer1g	1935.65	0.433291	0.000433752	0.0110407
Npas2	8.56746	1.67782	7.38835e-06	0.00115213								Adam9	460.783	0.434874	5.48018e-07	6.81098e-05
Trim72	2.89728	1.6879	0.000872758	0.0241404								Mapk6	521.718	0.435693	1.14975e-05	0.000751594
Ighv1-62-1	3.10004	1.68949	0.00270658	0.0480565								Ppp1r16b	969.107	0.437656	0.000952621	0.0192571
Ighv1-15	295.216	1.71487	9.85102e-05	0.00564404								Gng12	460.611	0.437901	2.11989e-05	0.00125424
Ighv1-31	6.33922	1.72471	0.000428274	0.0154222								Sept11	659.135	0.438566	0.00154204	0.026356
Chn1os3	3.3595	1.72993	0.000624421	0.0196451								Ptprj	1373.3	0.439189	0.00153894	0.0263478
Ighv1-66	195.866	1.73436	0.000544405	0.0180793								Csf2rb2|Mir7676-1	228.398	0.439233	0.00358166	0.0457861
Ighv1-23	414.227	1.75893	9.03554e-05	0.00544463								Ipo11	678.203	0.439568	2.49988e-06	0.000227749
Adam3	3.95431	1.76232	0.00106179	0.0272862								Nfkb2	639.014	0.439977	0.000132738	0.00467228
Ighv1-5	656.858	1.76869	0.000374551	0.0140519								Sh3bgrl2	236.487	0.44094	0.00277454	0.03905
Creg2	8.30531	1.77747	5.15988e-05	0.00376147								Tlr2	365.404	0.441777	4.34832e-06	0.000351602
Lipc	331.619	1.77751	1.74286e-06	0.000376562								Sec24d	449.807	0.443929	0.00372686	0.0470532
Ighv1-84	903.955	1.78412	2.3299e-05	0.0022585								Fam26f	323.952	0.445568	0.00250593	0.0363013
RP23-64J23.14	20.5589	1.7949	7.41926e-05	0.00480343								Sdc3	1201.51	0.446033	0.0013773	0.0245445
Smpdl3b	57.5711	1.82055	1.30722e-06	0.000300543								Bcl2a1b|Gm29094|Mthfs	1726.09	0.446494	0.00146387	0.0255624
Ighv1-47	358.158	1.86688	9.5486e-11	5.70784e-07								Dnajb11	1428	0.446495	0.00190779	0.0301977
Igkv3-2	2691.35	1.87014	7.06892e-05	0.00464348								Abi3	496.999	0.446814	2.73764e-05	0.00151013
Kndc1	6.91607	1.87127	0.000661166	0.0205799								Clic4	2163.15	0.446999	3.57039e-05	0.00186717
Fcgr4	1166.27	1.89627	3.40607e-08	2.6557e-05								Ctss	10093.8	0.447229	0.000128268	0.00456232
Nrcam	27.4644	1.97014	2.39723e-06	0.000462253								Anxa4	477.784	0.447609	8.37964e-05	0.00335419
Trp73	9.6852	1.98074	5.80343e-06	0.000937593								H2-T24	1915.85	0.448212	0.00208705	0.0318869
Igkv6-14	506.472	2.00619	0.000881403	0.0241427								Shtn1	297.877	0.450102	0.00354716	0.0454819
Ighv1-75	34.0612	2.01495	1.87254e-06	0.000385891								BC064078|Gm16187	381.618	0.450108	0.00143232	0.0251862
A2m	40.1698	2.05885	0.000385403	0.0143689								Pdia4|Mir704	3772.04	0.450537	0.000635574	0.0145251
Ighv1-30	23.5102	2.11668	0.000109931	0.00606028								Pkm	3812.11	0.451273	0.000359499	0.00952389
Gpr31b	24.6736	2.12709	6.36739e-09	1.01296e-05								Ms4a4d	195.259	0.451732	0.00010277	0.00390109
Igkv14-111	4054.97	2.19244	2.75232e-05	0.00253674								Efhd2	1343.76	0.451969	3.53689e-06	0.000299209
Igkv12-40	13.0408	2.31468	0.00209224	0.0415233								Tlr7	605.811	0.452433	0.000115429	0.00427215
Saa3	24.9734	2.31951	1.68739e-05	0.00193974								Tpm4	3673.95	0.452563	5.75353e-06	0.00042746
Htra4	11.7299	2.4595	8.64049e-06	0.0012496								Sf3a2	151.17	0.452749	0.00271429	0.0384856
Apol11a	342.314	2.54454	0.000193309	0.00877623								Zyx	1088.2	0.453363	0.00111001	0.0211732
Lipg	32.757	2.63582	4.73081e-09	8.48377e-06								Rhoq	505.573	0.453833	3.29896e-06	0.000286298
Ighg2c	20016.1	2.70083	1.03022e-08	1.31963e-05								Tmem106a	410.519	0.454058	2.11668e-05	0.00125424
Igkv6-15|Igkv6-13	10614.7	3.10901	4.19807e-09	8.36488e-06								Ppard	68.1972	0.456637	0.00365988	0.0464875
Ighv13-2	140.089	3.21054	9.12758e-07	0.000274157								Tap1	1546.77	0.4579	0.000235097	0.0070229
Cxcl14	29.8996	4.65035	3.09728e-08	2.6557e-05								Myof	182.022	0.458279	0.00208451	0.0318869
Negr1	13.634	5.07109	5.37561e-10	1.7778e-06								Ppp1r3fos|Foxp3	149.233	0.458596	0.00256404	0.0369802
												Hif1a	970.511	0.45941	0.000753554	0.0163871
												Cxcl16	566.946	0.460749	0.00040114	0.0103413
												Cdkn1a	138.516	0.461797	4.94784e-05	0.00236627
												Camk2a	44.5197	0.465664	0.0026685	0.0381318
												Tnfsf10	148.416	0.466533	0.000706716	0.0156363
												Hmga1-rs1	139.834	0.466939	0.000127807	0.00455444
												Metrnl	165.334	0.466976	0.000112569	0.00418939
												Ddx58	760.558	0.468088	6.49359e-06	0.000468782
												Camkk1	82.7584	0.468255	0.00363172	0.0462791
												Tnfsf13b	150.721	0.469112	0.00120457	0.02232
												Bcl3	181.786	0.469428	0.00198005	0.0310244
												Pla2g4a	374.537	0.469817	4.07442e-05	0.00204575
												Shmt1	200.008	0.470319	0.000420463	0.0107432
												Dysf	174.333	0.470372	0.00100354	0.0199263
												Cdc42bpb	226.339	0.471	0.000959013	0.0193475
												Tiam1	140.623	0.471171	0.00321839	0.0425039
												Pdgfb	159.612	0.472541	2.21345e-05	0.00128759
												Plod3|Mir702	416.969	0.473183	2.57973e-07	3.81913e-05
												Nbea	56.1591	0.474169	0.00356871	0.0456514
												Itga6	749.977	0.475537	2.50981e-05	0.00141152
												Clip2	124.837	0.4781	0.00028329	0.00805616
												Kcnj2	57.1182	0.479713	0.00178717	0.0290205
												Src	188.232	0.481308	0.000219269	0.00670825
												Cd34	213.117	0.482387	0.00012905	0.00457446
												Lcp2	1815.37	0.482908	1.54271e-07	2.46515e-05
												Hspa5	9795	0.483675	0.0037722	0.0473068
												Pcdh12	225.192	0.48379	0.00312674	0.0420252
												C1qa	5280.85	0.486278	0.000268071	0.0077105
												Med12l	89.7832	0.486642	0.00156065	0.026539
												Slc15a3	561.778	0.488595	2.19542e-06	0.000208503
												Plscr1	444.709	0.489418	1.23298e-06	0.000138686
												Lman1	980.597	0.491647	0.00106792	0.0206661
												Gm29084	132.033	0.492987	0.00295898	0.0403905
												Pla2g2d	1882.45	0.496581	0.00112933	0.0214509
												Ccnd2	1715.73	0.497675	3.03078e-05	0.00164924
												Themis2	1001.82	0.498891	3.49285e-06	0.000297988
												Ptgir	134.221	0.499213	0.00391748	0.0484258
												Ikzf3	1071.93	0.499797	0.00119417	0.022319
												Myo1f	535.847	0.500739	5.7223e-05	0.00262444
												Psmb9	1835.42	0.501485	0.000650729	0.0148043
												Dpysl3	311.13	0.502446	5.50183e-06	0.000416443
												Nrp2	145.315	0.504031	0.000886213	0.018357
												Card9	52.4245	0.506319	0.000192497	0.00606658
												Zc3h12d	477.732	0.50716	0.000511654	0.0124868
												Ap1s2	290.228	0.508164	7.85636e-06	0.00055115
												Adamts2	45.2525	0.51011	0.00103966	0.0203794
												Car13	130.983	0.510623	0.00285244	0.0396077
												Mmp14	519.404	0.51077	0.000123354	0.00445092
												Fam20c	57.9514	0.511466	0.0026717	0.0381503
												Col4a1	602.41	0.512424	0.000234707	0.00702169
												Ptgfrn	124.885	0.514304	0.00102877	0.0203269
												Evc	115.53	0.515941	0.00189462	0.0301313
												C1qb	6165.09	0.516827	0.000124244	0.00445825
												Pfkp	789.142	0.518048	9.97091e-05	0.00380938
												Slamf1	364.122	0.519166	6.78052e-05	0.00294083
												Sowahc	193.571	0.519551	3.00371e-06	0.000266559
												Egr1	146.087	0.521486	0.000390307	0.0101268
												Twsg1	646.049	0.522084	4.93045e-05	0.00236357
												Gng11	384.676	0.523582	0.000323846	0.00890754
												C920009B18Rik	102.176	0.525957	0.000221837	0.00673675
												Ctsc	3721.19	0.526309	1.87177e-07	2.83355e-05
												Adam15	213.84	0.526436	0.00049887	0.0122342
												Creb3l2	300.373	0.527488	0.000704159	0.0156181
												Cysltr1	26.2122	0.528311	0.00268167	0.0382078
												Gbp3	952.212	0.528375	8.68641e-05	0.00344955
												Tgfb1i1	148.998	0.528842	0.00314712	0.0421024
												F730043M19Rik	60.7026	0.530057	0.00260806	0.0375077
												Tubb6	231.701	0.533945	0.000200823	0.00627853
												Bbc3	51.8617	0.534804	7.04124e-05	0.00299315
												Pik3r6	54.2292	0.535002	7.00766e-05	0.00298924
												C4b	1702.26	0.535969	0.000120962	0.00440149
												Gngt2	1543.62	0.536044	7.42533e-05	0.00308701
												Ppa1	578.01	0.537089	0.000252424	0.00738695
												Prkca	395.071	0.537396	0.000117941	0.0043175
												Ceacam1	238.019	0.539085	0.000124443	0.00445825
												Mb21d2	49.2355	0.539131	6.53236e-05	0.00286541
												Trib1	214.423	0.539708	0.000195152	0.00613937
												AI607873	452.161	0.541213	0.00228812	0.0339147
												Pycard	755.821	0.542362	0.00113183	0.0214782
												Calr	6503.62	0.542552	0.000172308	0.0056236
												Hmgn3	309.681	0.549566	0.000510341	0.0124699
												Manea	361.685	0.550321	0.000156613	0.00525541
												Proser2	87.5344	0.554557	0.0021208	0.0322023
												Plekho2	1061.71	0.554734	3.46928e-09	1.04254e-06
												Stat4|Gm28177|Stat1	5109.22	0.556768	8.3145e-05	0.0033414
												Loxl3	65.6897	0.557053	5.3028e-05	0.00248295
												Bcl2a1d	286.825	0.558324	0.0018195	0.0294132
												Vmp1|Mir21a	1403.53	0.56054	1.57747e-08	3.52898e-06
												Filip1	23.5782	0.561427	0.00320625	0.0424423
												Enpp1	485.473	0.562637	0.000777713	0.0167291
												Ppp1r3d	30.5429	0.562702	0.000447186	0.0112746
												Fah	213.596	0.564084	0.00149542	0.0259559
												Itgal	1663.79	0.564507	1.61639e-06	0.000167755
												Ifit3	449.028	0.564539	0.00275859	0.0388946
												Armcx4	40.7678	0.56627	0.00227442	0.0338568
												Myct1	108.62	0.56698	0.00286611	0.0397197
												Ifitm3	3690.7	0.568139	3.01036e-05	0.00164256
												Adgrl2	107.134	0.568595	1.66382e-05	0.0010299
												Pik3ap1	1631.44	0.569197	8.27807e-06	0.000572751
												Gm14446	253.923	0.569638	0.00309762	0.0417173
												Basp1	348.594	0.57314	0.00120502	0.02232
												Csf2rb|Mir7676-2	857.202	0.575957	6.31017e-06	0.000458719
												Fpr1	282.624	0.577966	3.79123e-05	0.00195224
												Ntng2|6530402F18Rik	184.594	0.578218	0.000576647	0.0135951
												Ttc39c	48.9643	0.580339	0.00178874	0.0290205
												Hck	1328.29	0.581566	3.86449e-05	0.00197984
												Pdia6	4145.51	0.582711	0.000528734	0.0127432
												Irf4	1043.94	0.582884	0.000838524	0.017623
												Pdcd1lg2	96.7685	0.583039	1.19773e-07	2.07911e-05
												Ell2	745.939	0.583996	0.00395044	0.0486472
												Stx11	547.337	0.58639	2.64524e-09	8.06959e-07
												Atf3	57.3939	0.586555	0.00152801	0.0262894
												Mzb1	5123.67	0.586627	0.00199773	0.0311356
												Csf3r	302.141	0.587364	1.14546e-05	0.000751225
												Myo1e	680.499	0.587641	5.13487e-05	0.00242689
												Etv5	266.623	0.589513	0.000305654	0.00848449
												Ptpn1	1954.94	0.595851	1.15593e-08	2.77065e-06
												Batf	421.739	0.596841	0.000135657	0.00475011
												Krt80	68.615	0.597539	0.00337198	0.0438292
												Hmces	412.819	0.598706	0.000696771	0.0155375
												Xbp1	4132.76	0.60002	0.000786174	0.0168392
												Nacc2	329.929	0.60084	0.000880334	0.0182728
												Gm37416	106.653	0.601348	0.00217848	0.0329044
												Gm38194	235.526	0.601389	0.00110985	0.0211732
												Atf6	947.498	0.601644	2.10275e-06	0.000202084
												A530040E14Rik	517.979	0.601744	0.00178771	0.0290205
												Pltp	372.718	0.604127	4.89313e-05	0.0023569
												Gm5431	72.2431	0.604732	2.01352e-05	0.00120297
												Phf11a	184.927	0.605483	0.00351502	0.045173
												Sel1l	1951.43	0.606067	0.00293481	0.040283
												Cxcl10	367.76	0.606711	0.000501216	0.0122752
												Cybb	2597.26	0.607105	2.44765e-06	0.00022606
												Nlrx1	120.006	0.607623	8.17661e-05	0.00330881
												2010002M12Rik	19.6277	0.609667	0.00153236	0.0263247
												Kcna3	73.1052	0.61144	0.00125201	0.0230631
												Gbp2	701.076	0.612727	2.81574e-05	0.00154896
												Gm6548|Eif2ak2	546.912	0.613774	1.54212e-06	0.000163257
												Pou2af1	3035.7	0.613967	3.00531e-06	0.000266559
												Hyou1	1048.05	0.61422	0.000984453	0.0196832
												Ptpro	140.852	0.614965	9.62106e-05	0.00373238
												Cd274	529.435	0.615932	4.04686e-06	0.000332925
												Jak3|Insl3	455.573	0.61615	5.98472e-05	0.00269567
												Parp12	285.117	0.617747	9.11558e-09	2.26584e-06
												Fcgr1	417.959	0.618152	4.67133e-05	0.00229397
												Gm15433	28.8742	0.618893	0.000629557	0.0144204
												Gm12250	554.871	0.623932	1.00757e-05	0.000671739
												Clec12a	867.56	0.625643	6.0436e-05	0.00271194
												Dgkh	13.1661	0.627107	0.00299913	0.0408003
												Msc	75.0865	0.62719	3.92274e-05	0.00198959
												Gcsam	331.27	0.629096	0.000976093	0.0195817
												Egr2	111.709	0.629195	0.00103548	0.0203794
												Adap1	327.914	0.62959	0.000116853	0.00430115
												C4a	36.0187	0.630274	0.0020961	0.0319477
												Rexo2	1660.77	0.630922	0.00223823	0.0334803
												Pou2f2|Mir6537	563.826	0.631257	5.68973e-06	0.000425863
												Xaf1	327.536	0.63291	2.50223e-05	0.0014112
												Ddx60	112.499	0.633666	0.000238163	0.00709345
												Phf11b	594.416	0.637583	7.10283e-05	0.0030107
												Dhx58	288.713	0.637701	3.51273e-06	0.000298419
												Ubash3b	438.249	0.640325	4.24947e-07	5.51993e-05
												Ergic1	671.191	0.640936	4.98235e-05	0.00237656
												Cd200r4	56.3504	0.641018	0.00169113	0.027978
												Rnf43	71.0351	0.642533	2.48103e-05	0.00140589
												Pde10a	67.3744	0.645025	0.00160844	0.0270545
												Map10	23.1326	0.648946	0.00222693	0.0333609
												Gm4841	28.5694	0.649134	0.000409238	0.0105231
												Ophn1	67.9694	0.649735	0.00364841	0.0464331
												Vcl	872.509	0.650167	0.000250094	0.00734179
												Lgals3bp	2441.82	0.6514	8.43279e-07	9.90052e-05
												Gp9	446.709	0.653364	0.00279954	0.0392247
												Mx1	147.327	0.653746	0.000653128	0.0148254
												Rmi2	48.198	0.654133	0.00269628	0.0383284
												Fnbp1l|mmu-mir-7657	144.588	0.65431	2.1497e-08	4.55601e-06
												Chst1	121.334	0.654419	7.00222e-05	0.00298924
												Dchs2	58.1704	0.659034	6.90037e-05	0.0029623
												Slc2a6	138.69	0.660433	0.000830849	0.0175166
												Akap5	36.3232	0.660634	0.00291689	0.0401904
												Oosp1	234.218	0.660782	0.000867418	0.0180793
												Ulbp1	29.3881	0.661935	0.00321113	0.0424552
												Slc22a15	95.6881	0.662687	0.00116622	0.0219857
												Atat1	122.447	0.662928	0.000176516	0.00572857
												Iigp1	991.866	0.6649	0.000484931	0.0120093
												Fgr	1280.24	0.66534	9.38483e-11	5.10687e-08
												Adgrg1	156.282	0.666025	0.00133699	0.0240347
												Plau	145.214	0.678424	0.000454936	0.0113989
												Edem1	2810.26	0.678804	0.000385847	0.010063
												Clec7a	397.987	0.679702	0.000382216	0.0100202
												Gpr55	141.892	0.679795	3.00763e-05	0.00164256
												Syt11	170.968	0.679941	2.28233e-05	0.00131669
												Rhob	300.749	0.68327	1.80826e-07	2.77921e-05
												Etl4	65.0673	0.683779	0.00372012	0.0470483
												A530032D15Rik	261.116	0.683982	0.00227829	0.0338568
												Ikzf2	173.486	0.685061	0.000329203	0.00898125
												Sirpb1c	136.662	0.687631	0.00228917	0.0339147
												Gp1bb|Sept5	251.634	0.689636	0.00193103	0.0304697
												Tmem215	80.0777	0.69009	1.42482e-05	0.000916525
												Serpina3g	3129.83	0.691295	0.000184474	0.00591028
												Casp4	620.478	0.691388	3.38564e-05	0.00179242
												Crmp1	28.0718	0.692293	4.90936e-05	0.00235907
												Endou	96.0825	0.692396	0.00150884	0.0261438
												Lsmem2	14.7832	0.692655	0.00354882	0.0454819
												Rnf213	1472.94	0.693773	2.30106e-08	4.826e-06
												C3	6436.26	0.695025	9.23001e-06	0.000625714
												Tram2	213.274	0.695433	0.000755229	0.0163871
												Plek	5033.85	0.699723	5.03537e-09	1.40809e-06
												Gm4070|Gm18852	121.669	0.701181	7.88985e-05	0.00323532
												Nr4a1	255.438	0.701788	3.30383e-07	4.49454e-05
												Cacna1h	107.233	0.701954	0.000951828	0.0192571
												Hpse	789.903	0.702115	9.83033e-05	0.00378048
												Spo11	17.8764	0.702527	0.00317452	0.0422609
												Gp49a|Lilrb4	888.459	0.704443	1.53968e-05	0.000973554
												Gbp5	182.065	0.705599	5.10799e-07	6.4682e-05
												Xkr6	19.4458	0.706296	0.000151799	0.00513666
												Dusp16	238.683	0.706979	5.97742e-08	1.13537e-05
												Ctif	36.4045	0.707977	0.000117771	0.0043175
												Itgax	676.289	0.710794	8.81577e-05	0.00349403
												Gm10040	15.497	0.711698	0.00398501	0.049013
												Ifih1	426.485	0.712751	3.88472e-12	4.34527e-09
												Itgae	180.249	0.715694	0.00024263	0.00717345
												Rcan1	233.822	0.716131	6.75093e-06	0.000481997
												Gbp6|Gbp10	366.947	0.719935	1.88689e-05	0.00114876
												Trp53inp1	1999.36	0.721029	0.000399387	0.0103225
												Nat8l	35.8928	0.72321	8.22115e-07	9.73674e-05
												Cebpb	120.701	0.724073	1.54248e-05	0.000973554
												Siglece	568.459	0.724332	1.51742e-05	0.000963778
												Slfn5	551.145	0.726103	2.03159e-06	0.000198563
												Hsp90b1|Gm15344|Gm25745	15726.3	0.729137	0.00149476	0.0259559
												Serpinb2|Serpinb10	238.491	0.730572	0.00232753	0.0343064
												Pon3	951.476	0.735631	0.000756116	0.0163871
												Batf2	41.5955	0.74254	1.32839e-06	0.000146955
												Creld2	1731.83	0.743018	0.00191351	0.0302322
												Bicd1	37.2306	0.743877	5.45568e-06	0.000414508
												Lgalsl	544.898	0.743894	8.62252e-05	0.00343774
												Galnt18	59.5712	0.745795	1.19786e-07	2.07911e-05
												Osbpl3	150.095	0.746013	9.52143e-06	0.000643304
												Cacna1s	208.128	0.752602	0.000578779	0.0136135
												Gm17173	19.4401	0.754774	0.00190286	0.0301977
												Ifng	29.9259	0.757142	0.00310878	0.0418397
												Upp1	37.0979	0.758315	1.32203e-05	0.000853135
												Txndc5	5719.02	0.763108	6.11423e-05	0.00272414
												Sirpb1a	275.708	0.763161	0.00287142	0.0397197
												Cd93	266.866	0.764178	3.6516e-07	4.86896e-05
												Usp18	334.249	0.76618	1.81837e-06	0.000183055
												Il12rb1	48.2072	0.766903	9.20198e-05	0.00360453
												Shroom4	20.3176	0.769135	0.00184267	0.0296418
												Aldh3a1	15.7072	0.770391	0.00137753	0.0245445
												Arhgef10l	78.6294	0.770974	4.16071e-06	0.000339157
												Nfil3	78.2954	0.773519	1.90413e-05	0.00114876
												Cp	1012.83	0.774661	5.82514e-06	0.00042961
												Rcor2	13.578	0.774996	0.00286848	0.0397197
												Bhlhe41	264.269	0.778712	4.75952e-05	0.00231469
												Spry1|RP23-382L1.4	58.0918	0.778757	2.21483e-06	0.000209359
												Gm7609	147.405	0.778965	3.14738e-06	0.000276948
												Vdr	44.7615	0.780155	0.00131724	0.0238586
												Vwf	372.242	0.781634	0.00248947	0.0362759
												Fam217b	35.8343	0.781863	9.03586e-06	0.000616705
												G530011O06Rik|Gm15726	105.163	0.783819	0.00103337	0.0203779
												Rgs18	609.304	0.784668	0.00138638	0.0246368
												Slc24a5	57.8399	0.784774	0.00406365	0.0498066
												Tox	121.305	0.784817	0.000214437	0.00663208
												Iglc1|Iglj1|Iglv1	9100.62	0.78833	0.00326009	0.0427892
												Ly6a	6171.17	0.788429	5.87312e-06	0.000430883
												Fam83g	26.9456	0.788451	6.67342e-05	0.00290828
												Pf4	1739.84	0.789532	0.00171163	0.0282244
												Adra2a	16.3023	0.789623	0.00165824	0.0275925
												Col6a1	145.132	0.789852	5.28386e-05	0.00247984
												Sh3pxd2b	57.5507	0.795874	6.66811e-05	0.00290828
												Sh3gl3	28.38	0.798639	0.00118757	0.0222631
												Ttn	60.1074	0.799968	0.000755857	0.0163871
												Cdh23	28.2815	0.801432	0.00184617	0.0296418
												Arid3a	312.529	0.804033	7.69191e-05	0.00316059
												Ank3	96.2918	0.804073	0.00106545	0.0206661
												Fbxl2	51.2989	0.806134	0.00321145	0.0424552
												RP24-267O6.1	114.363	0.806779	0.00182717	0.0294777
												Plxnb3	13.308	0.80782	0.000187247	0.00596523
												Oasl1	163.52	0.808462	9.16542e-05	0.00359721
												Kalrn	242.428	0.808808	0.00021414	0.00663208
												RP24-448C16.5	9.78588	0.813189	0.00320554	0.0424423
												Gcnt2	221.633	0.813608	3.87768e-10	1.66113e-07
												Igkj2|Igkj4|Igkj5|Igkc	386889	0.813843	0.00182295	0.0294333
												Cabp4	47.8037	0.815226	5.00185e-06	0.000388249
												Cfb|Gm20547|C2	3098.77	0.815724	4.94411e-06	0.000387333
												Gas2l1	192.443	0.816694	1.08794e-05	0.00071818
												Il1r2	73.854	0.817765	0.00140673	0.0248909
												S1pr5	55.0487	0.819272	0.000783615	0.0168022
												Ckap4	484.319	0.824326	5.64099e-06	0.00042379
												Vis1	78.6359	0.825642	1.22893e-07	2.09689e-05
												Tnfsf8	310.589	0.826138	3.55541e-05	0.00186419
												Gbp7|RP23-100J23.5	471.862	0.826194	7.4825e-08	1.38213e-05
												Phf11d	248.899	0.826496	1.30123e-07	2.1652e-05
												Zan	22.3351	0.828851	0.00191448	0.0302322
												Cep55	213.377	0.831415	0.000494058	0.0121457
												Maff	40.8577	0.831525	5.82129e-07	7.10339e-05
												Gzmb	90.1557	0.835808	0.00051681	0.0125367
												Ifit1	241.742	0.836877	1.90757e-05	0.00114876
												Ccnjl|4933415A04Rik	9.42816	0.837038	0.00407472	0.0498423
												Ttll11	30.8647	0.841234	0.0030866	0.0415983
												Tjp2	165.501	0.842169	4.13997e-11	2.60482e-08
												Apobec1	1082.46	0.842189	8.02174e-08	1.4671e-05
												G6b	88.6283	0.845311	0.00346217	0.0447778
												Ccr5	447.814	0.846904	0.00029509	0.00828639
												Serpina3f	390.315	0.858228	0.000195824	0.00614131
												Itih3	94.6322	0.859828	0.00358505	0.0458003
												Nrgn	194.073	0.863249	4.09357e-05	0.00205025
												Cpxm1	247.256	0.868317	0.00320034	0.0424423
												Rtp4	359.042	0.869669	1.10746e-06	0.000126691
												Zbtb32	338.301	0.871611	0.000442698	0.0112117
												Igkj1	37.3397	0.872389	0.000276777	0.00789325
												Egln3	23.7797	0.874819	0.000136245	0.00475416
												Cass4	94.3993	0.87515	2.0457e-06	0.000198976
												Creb3l1	29.9695	0.876277	8.15817e-05	0.00330881
												F9	24.9582	0.878293	0.000538532	0.0128911
												Socs3	351.31	0.880511	1.71079e-07	2.64961e-05
												Trpc6	88.7428	0.887051	0.000519446	0.0125553
												Dram1	450.64	0.887511	4.12392e-09	1.18616e-06
												Tox2	30.9205	0.889108	0.00262266	0.0376369
												Ccr8	21.6266	0.889726	0.000932685	0.0190453
												Mfap3l	86.055	0.889993	0.00106851	0.0206661
												Pls1	106.215	0.890849	0.000923493	0.0189152
												Zbp1	855.765	0.892179	2.97255e-07	4.18527e-05
												Bcas1	19.0426	0.893705	0.00146867	0.0256081
												Unc13a	10.472	0.8956	0.000534517	0.0128153
												Coro2b	35.0585	0.895711	0.000250147	0.00734179
												Trem3	59.7711	0.896291	0.000151635	0.00513666
												Ppbp	5323.21	0.896873	0.00102086	0.0202103
												Tuba8	67.5556	0.898594	0.00211134	0.0321071
												Cfi	28.5217	0.898758	0.000488108	0.0120486
												Gm13631|Myo3b	27.7179	0.898817	0.000585232	0.0137012
												Ifi204	598.682	0.899495	2.81723e-07	4.05159e-05
												Arhgap8	38.9635	0.900887	0.000513572	0.0124882
												Padi4	22.0355	0.900911	0.000288859	0.00814551
												Prdm1	192.792	0.901623	3.51384e-07	4.71652e-05
												Foxs1	37.1233	0.906643	5.01365e-06	0.000388249
												Il27	13.1854	0.907258	0.000340842	0.00918676
												Mest	32.5098	0.907322	8.27789e-05	0.00333334
												Dnm3	28.6373	0.907682	0.0011105	0.0211732
												Cubn	11.9343	0.90887	0.00125857	0.0231503
												Tnfrsf17	126.14	0.913474	0.000162514	0.00539055
												Tmem40	186.402	0.921182	0.000383913	0.0100516
												Clec4a1	602.22	0.922039	6.28292e-11	3.63341e-08
												Gm15987|Mir7649	414.161	0.922443	7.91002e-07	9.42368e-05
												4833407H14Rik	34.4488	0.924758	3.46855e-06	0.000297174
												Gm26905	39.8115	0.925282	1.95296e-06	0.000193699
												Mrvi1	249.844	0.927843	0.000680567	0.0153272
												Adam12	17.1152	0.931024	0.00013226	0.0046636
												Serpina3i	17.6027	0.932336	0.00116456	0.021975
												Fos	58.5568	0.93421	3.67376e-05	0.00190638
												Slamf9	336.85	0.944613	0.000410396	0.0105394
												Tnip3	22.3396	0.948734	2.65462e-05	0.00147385
												Ms4a7	327.034	0.955354	8.65152e-07	0.000100688
												Parvb	470.058	0.958074	0.000294235	0.00827391
												Ms4a6c	1305.23	0.958428	3.11903e-10	1.39552e-07
												Alox12	880.335	0.968205	0.000378606	0.00996453
												Igkv4-59	1417.45	0.968928	0.000759633	0.0164457
												Gm15964	7.01727	0.968997	0.000952078	0.0192571
												Ighg1|Ighm|Ighj4|Ighj3|Ighj2	328287	0.970654	0.000130292	0.00461037
												Gm7592	11.1723	0.973411	7.30645e-05	0.00307603
												Rbpms2	79.9308	0.979351	0.000270127	0.00775855
												Gp5	245.896	0.984801	0.000203387	0.00634883
												Mmp27	18.0206	0.989847	0.000871608	0.0181291
												Gp1ba	156.54	0.9941	0.000849927	0.0178069
												Itgb3	1199.43	0.995036	4.2986e-05	0.00213172
												Gm9864	81.1454	0.9976	0.00320287	0.0424423
												6030419C18Rik	5.40162	0.999575	0.00328415	0.042965
												Clec4b1	163.685	1.00752	0.000163557	0.005408
												Cap2	22.6212	1.01234	0.00134799	0.0241894
												Itgb8	30.3225	1.01381	0.000551916	0.0131497
												Gja5	8.71751	1.01549	0.00154159	0.026356
												RP23-349J3.8	5.95613	1.02054	0.0014102	0.0248909
												Treml1	169.042	1.03261	0.000329936	0.00898266
												H1fx|AC153872.1	13.1113	1.03419	0.00295229	0.0403814
												Lif	9.54163	1.0378	0.00131952	0.0238586
												Nos2	16.8591	1.03944	0.000686753	0.0154493
												Bcat1	157.272	1.03948	0.000552529	0.0131497
												Gpnmb	77.4351	1.05403	0.000220565	0.00670825
												Ighv1-62|Ighv1-64	1890.8	1.05469	0.00314009	0.0420642
												Dusp14	43.2063	1.05715	0.000225248	0.00681976
												Pde5a	265.641	1.05808	8.20028e-05	0.00330881
												Mpl	95.0956	1.05812	0.00139585	0.0247831
												Rab27b	333.628	1.0591	6.83618e-05	0.00295192
												Itga2b	683.279	1.05926	5.59505e-05	0.00258616
												Eaf2	333.668	1.05968	0.000495885	0.0121758
												Lancl3	6.72849	1.06376	0.000453595	0.0113936
												Prkg1	17.9354	1.0677	0.000975952	0.0195817
												Tg	109.721	1.07502	2.13047e-05	0.00125424
												Pdcd1	243.046	1.07732	4.75566e-05	0.00231469
												A930007I19Rik	5.77796	1.08399	0.00109651	0.0210659
												F2rl2	203.295	1.0847	0.000104612	0.00394429
												Neb	30.9627	1.08508	6.98921e-06	0.000495496
												Mnda	203.909	1.08592	3.7694e-12	4.34527e-09
												Ighv1-34	395.497	1.08807	8.55035e-05	0.00341573
												Gm7281	11.3188	1.0888	0.00242799	0.0355528
												Chl1	14.7974	1.0899	0.000710898	0.0157115
												S1pr2	252.745	1.09012	9.14086e-05	0.00359457
												Tex14	17.5643	1.09173	0.000357457	0.00950291
												4930539E08Rik	25.546	1.09298	0.00379072	0.0474347
												Gp6	235.44	1.09399	6.32883e-05	0.00280054
												Aldh1a2	42.0357	1.09494	0.00193937	0.0305534
												Gnaz	135.008	1.09831	3.70639e-06	0.000309645
												Cysltr2	113.029	1.09843	4.68572e-07	6.00907e-05
												Cd300lh	7.96372	1.10488	0.00153741	0.0263461
												Tex15	9.43189	1.11205	0.000134426	0.00472346
												Igkv10-96	7361.42	1.11429	0.00221111	0.0332331
												Gpr45	5.85546	1.11944	0.00134989	0.0242018
												Mmrn1	230.596	1.1236	0.000302521	0.00843623
												Dgkg	48.5876	1.12998	3.38008e-06	0.000290831
												Ppp2r2c	8.59011	1.13657	0.00169031	0.027978
												Lag3	363.755	1.13984	1.716e-06	0.000173618
												Gm26569	9.53597	1.14485	0.00277543	0.03905
												Ighv1-55	897.661	1.14704	0.00273555	0.0386618
												Tigit	184.958	1.14846	3.14995e-06	0.000276948
												Tubb1	1168.13	1.14932	2.39388e-05	0.00137317
												Ip6k3	10.0408	1.15694	0.000637632	0.0145557
												Gm6634	26.999	1.15927	2.00444e-06	0.00019783
												F5	267.753	1.16164	3.89322e-05	0.00198446
												Ighv1-13	5.76562	1.16537	0.00247919	0.0361711
												Apol9a	9.05648	1.17374	0.000455916	0.011403
												Oas3	243.728	1.17971	4.06841e-06	0.000332981
												Ighv8-11	35.5399	1.18188	0.00346275	0.0447778
												Plat	21.5906	1.18495	8.45778e-07	9.90052e-05
												Thbs1	801.696	1.18763	2.549e-05	0.0014256
												F10	212.446	1.19572	1.5926e-09	5.2284e-07
												Cxcl9	1807.82	1.20068	8.55606e-08	1.5381e-05
												Ighv1-78	184.985	1.20271	0.00216557	0.0327585
												Rgs16	52.3005	1.20295	0.000154881	0.00522342
												Cyp2ab1	17.6247	1.20504	0.000145329	0.00500181
												Ighv1-18|Ighv1-22|Ighv1-25|Ighv1-26	338.796	1.20511	3.77525e-06	0.000314094
												Ly6g6e	13.8988	1.20588	0.000147734	0.00503297
												Pde7b	28.3875	1.20601	0.00320271	0.0424423
												Ace	197.611	1.20626	6.63793e-06	0.000475616
												Chn1	14.6189	1.20786	3.3165e-06	0.000286585
												Sct	26.1111	1.21012	5.7434e-05	0.00262813
												Prrg4	26.9553	1.21926	5.07629e-06	0.000391594
												Oas1a	339.75	1.22472	1.24052e-11	1.01585e-08
												Clec4a3	791.219	1.23079	2.59198e-17	2.60934e-13
												Slfn4	63.9064	1.24487	0.000252787	0.00738695
												Kcnj5	94.2049	1.25574	0.000114117	0.0042343
												Gm13431	5.9389	1.26529	0.00351618	0.045173
												Hp	308.716	1.26657	0.000542842	0.0129497
												Nts	29.8756	1.27093	0.000319556	0.00880157
												C5ar1	48.6588	1.27864	1.8262e-07	2.78551e-05
												Oasl2	371.079	1.27941	1.13143e-14	3.7967e-11
												Tgm3	11.9624	1.28128	9.03021e-05	0.00356498
												Abca13	9.75173	1.28826	0.00336791	0.0438045
												Asb4	9.28706	1.29098	2.27523e-06	0.000213068
												Lipc	331.619	1.29174	0.000700632	0.0155745
												Faxc	15.7758	1.29234	0.00153465	0.0263415
												Gyk	189.121	1.29808	9.17525e-10	3.62224e-07
												Oas2	118.778	1.30633	2.59974e-10	1.21728e-07
												4930430E12Rik	11.9608	1.30858	7.5985e-05	0.00312859
												Clec4e	108.514	1.31228	1.32722e-08	3.07152e-06
												Cx3cr1	394.172	1.31848	1.20677e-10	6.39398e-08
												Cd70	5.74555	1.32645	0.00368881	0.0467404
												Msr1	99.5947	1.32736	2.17851e-06	0.000207877
												Serpina3b	51.3213	1.32815	5.4578e-05	0.00254369
												Igkv4-73	77.3726	1.34047	0.00198352	0.0310305
												Il1rn	119.627	1.35	9.55094e-09	2.34511e-06
												Itgam	355.839	1.35455	6.31614e-11	3.63341e-08
												Gpr84	8.15611	1.35958	0.000481267	0.0119418
												Fhad1	8.61253	1.3639	0.000166946	0.00550128
												Tm4sf19	5.25792	1.36939	0.00132569	0.0238743
												Ifi44	176.345	1.36992	1.25879e-12	1.68963e-09
												Fam3b	12.8731	1.37781	7.04655e-05	0.00299315
												Ighv1-21	47.2431	1.39197	0.00013147	0.00464389
												Igkv4-86	302.641	1.39281	0.00152157	0.0262289
												Prune2	23.3244	1.39351	0.000243056	0.0071755
												Pde1c	9.5418	1.39548	0.00373028	0.0470532
												Ighv1-28	44.9965	1.39716	0.000473381	0.0117959
												Igkv4-50	1518.39	1.4011	0.000748477	0.0163447
												Ms4a6d	393.823	1.40295	1.97255e-11	1.4184e-08
												Gm5970	11.999	1.40329	2.8462e-07	4.06421e-05
												Creg2	8.30531	1.40406	0.00196779	0.0308804
												Gm11454	4.42183	1.41958	0.00110408	0.0211509
												Col5a3	4.26221	1.42577	0.00143757	0.0252125
												Syne1	7.30477	1.42748	0.000114196	0.0042343
												Ighv8-8	533.162	1.42945	6.17197e-05	0.00274319
												Ighv1-14	3517.59	1.43579	0.00228241	0.0338894
												Ighv1-11	16.9545	1.43926	0.00379048	0.0474347
												Igkv17-127	2483.67	1.44153	0.000257928	0.00749524
												Fam89a	19.0484	1.44421	1.62982e-05	0.0010191
												Igkv12-47	1254.42	1.44446	4.72964e-06	0.000371979
												D330045A20Rik	7.26034	1.44898	0.000256444	0.00747213
												Ighv14-3|Ighv14-4	2688.68	1.45485	5.45885e-07	6.81098e-05
												Il21	66.4176	1.45619	2.41483e-05	0.00138126
												Selp	70.5639	1.46676	0.000102885	0.00390109
												Npas2	8.56746	1.46706	0.000139286	0.00483514
												C3ar1	22.8891	1.46786	1.42261e-06	0.000154826
												Gm4951	36.8838	1.46945	1.61002e-09	5.2284e-07
												Nuggc	92.042	1.47755	0.00104902	0.0204707
												Igkv4-57-1	865.329	1.49084	0.00017497	0.00569119
												Slc6a4	302.013	1.5103	3.51236e-07	4.71652e-05
												Cd300e	410.964	1.53835	1.20471e-09	4.13576e-07
												Tppp3	108.844	1.53853	4.80357e-07	6.12121e-05
												Krt17	3.55602	1.54382	0.00327704	0.0428998
												Trp73	9.6852	1.54677	0.000609756	0.0140631
												Ighv1-47	358.158	1.54844	1.61778e-07	2.52499e-05
												Irf7	970.649	1.55152	6.48934e-14	1.63321e-10
												AI427809	61.6612	1.56287	2.33506e-05	0.00134326
												Fam150b	2.93221	1.56351	0.00227853	0.0338568
												Ccl12	34.2672	1.56849	7.00375e-05	0.00298924
												Lrrn2	2.70892	1.57047	0.00132364	0.0238586
												Ighv1-80	877.494	1.57074	0.00108321	0.0208701
												Gm15056	215.227	1.57404	0.000116635	0.00430099
												Igf2bp3	6.23458	1.57526	0.00408269	0.0498489
												Ighv1-81	440.324	1.58553	0.00239299	0.0351169
												9430069I07Rik	32.9838	1.58804	1.54873e-06	0.000163257
												Ighv1-59|Ighv1-63	302.75	1.58887	0.000747531	0.0163418
												2610509F24Rik|Platr11	28.6139	1.59393	4.00211e-09	1.18498e-06
												Cd300ld	147.174	1.59777	6.1812e-14	1.63321e-10
												Ighv3-2	29.283	1.60584	0.000119862	0.00437987
												Ccl2	21.6305	1.60704	2.99077e-06	0.000266559
												Ighv1-17	10.3417	1.60772	0.000475781	0.011841
												Apoc2|Apoc4	20.0132	1.6186	5.21638e-06	0.00040006
												Ighv1-56	7.01788	1.62252	0.00185922	0.0297327
												Wfdc17	809.222	1.62937	2.99669e-11	2.01118e-08
												Ighv1-15	295.216	1.63708	0.000285406	0.00808533
												Iglon5	11.0772	1.64564	0.000160148	0.00532961
												Ighv1-23	414.227	1.64883	0.000341408	0.00918972
												Ccl4	70.6938	1.65463	3.16788e-08	6.57547e-06
												Fabp7	59.7702	1.66037	1.25225e-07	2.10107e-05
												Fcrl5	552.944	1.67568	2.67014e-06	0.000241079
												Avil	13.4599	1.68552	0.00158557	0.026765
												Ighv3-1	130.683	1.68755	0.000218637	0.00670022
												Vsig4	201.756	1.70878	3.30302e-10	1.44572e-07
												Gm2663	32.5693	1.74464	0.000116416	0.00430078
												Chil1	256.475	1.75713	1.08342e-08	2.62814e-06
												Gm26586	2.26446	1.75951	0.00391844	0.0484258
												Nnmt	10.333	1.76131	1.52986e-08	3.50026e-06
												Ighv1-84	903.955	1.77771	3.88749e-05	0.00198446
												Gng3	5.35499	1.79	0.000338683	0.00915307
												Ighv1-83	784.855	1.79148	0.000186584	0.00595353
												Ighv1-82	2467.62	1.80621	0.000218601	0.00670022
												Ighv1-30	23.5102	1.81892	0.00119216	0.0223076
												Elmod1	5.93855	1.81931	0.000157905	0.00528726
												Fpr2|Fpr3	327.258	1.82196	6.53307e-17	3.28842e-13
												Onecut2	3.14579	1.82578	0.00196218	0.0308403
												Oas1g	47.0725	1.86071	6.62241e-13	1.11113e-09
												Clec2g	29.4088	1.86979	7.24638e-08	1.35091e-05
												Spon1	245.066	1.88077	5.07447e-12	5.37734e-09
												Btn2a2	2.79714	1.88108	0.000950465	0.0192571
												Ighv1-77	480.578	1.89401	5.82169e-05	0.0026519
												Mcpt1	41.9529	1.92536	0.00119831	0.022319
												Sdk1	19.2394	1.9338	1.22731e-08	2.90714e-06
												Chn1os3	3.3595	1.93482	0.000137502	0.00478146
												Gzmk	128.545	1.94645	4.99543e-06	0.000388249
												Il10	56.9211	1.95961	6.13729e-12	6.17841e-09
												Apol6	2.9214	1.9614	0.000822701	0.0174361
												Ly6i	117.538	1.96942	5.34887e-16	2.15388e-12
												Mmp3	16.2483	1.98259	3.92304e-05	0.00198959
												Igkv4-71	33.2771	1.98737	0.00224132	0.0335016
												Ighv1-54	10.5397	1.99625	0.000348417	0.00932849
												Ccl7	9.09534	2.00579	5.61476e-06	0.000423399
												Ighv1-75	34.0612	2.02043	2.98136e-06	0.000266559
												Zfp819	3.62549	2.12993	0.000163578	0.005408
												Ighg2c	20016.1	2.13608	9.90273e-06	0.000662398
												Irg1	18.5016	2.19077	9.4558e-10	3.66121e-07
												Klra2	143.992	2.19642	6.1183e-13	1.11113e-09
												Igkv4-62	83.7247	2.22674	0.00273295	0.0386618
												Ighv1-31	6.33922	2.25374	4.19196e-06	0.000340327
												Shc3	1.70249	2.29552	0.00199318	0.0311332
												Nrcam	27.4644	2.32613	4.57419e-08	9.02909e-06
												Ighv1-49	96.4796	2.35058	0.000594861	0.0138782
												Tmprss11e	1.87049	2.37585	0.00140383	0.0248808
												Gpr31b	24.6736	2.3895	1.42279e-10	7.34527e-08
												Igkv6-14	506.472	2.39294	0.000107909	0.00403088
												Igkv3-3	76.8973	2.40875	0.00155791	0.0265164
												Saa3	24.9734	2.45944	8.01879e-06	0.000560591
												Fcgr4	1166.27	2.46302	2.59683e-12	3.26778e-09
												Hpcal4	1.91076	2.46564	0.00208129	0.0318869
												Ccl8	481.814	2.49129	4.85589e-05	0.00234457
												Smpdl3b	57.5711	2.59535	1.25211e-11	1.01585e-08
												Apol11a	342.314	2.60505	0.000195534	0.00614131
												A2m	40.1698	2.66395	6.89491e-06	0.000490538
												Lipg	32.757	2.70394	4.08855e-09	1.18616e-06
												Prkag2os2	1.44097	2.70551	0.00109421	0.0210419
												Prss22	2.12113	2.79742	0.000261738	0.00754989
												1700011B04Rik	1.75343	2.82951	0.00057123	0.013499
												Tmem171	1.58627	2.88039	0.000529753	0.0127432
												Htra4	11.7299	2.94026	1.53253e-07	2.46515e-05
												Foxb1	1.61055	2.94413	0.000446338	0.0112746
												4930570G19Rik	1.10033	2.99399	0.00177606	0.0290205
												H2-M10.1	2.02644	3.18189	0.000810825	0.017257
												Igkv4-57	3750.67	3.26812	6.48893e-09	1.69673e-06
												Hsd17b2	1.73147	3.28294	0.000305937	0.00848449
												S100a5	1.90014	3.76602	1.88869e-05	0.00114876
												Cxcl14	29.8996	5.43056	2.16058e-10	1.061e-07
												Negr1	13.634	5.87759	9.32772e-13	1.44465e-09
