# Supplementary material for: Gene-diet interactions associated with complex trait variation in an advanced intercross outbred mouse line
Source: Nat Commun. 2019 Sep 10;10:4097. doi: 10.1038/s41467-019-11952-w (PMC6736984; doi:10.1038/s41467-019-11952-w)
Supplement: Supplementary file 9 — Supplementary Data 5 [file 41467_2019_11952_MOESM9_ESM.xls]

## Sheet: Sheet1
Supplementary Data 5
A list of differentially expressed genes in spleens of healthy vs. diseased mice
GeneID	baseMean	log2FoldChange	pvalue	Padj
1700009J07Rik	11.4337	0.513468	0.00133964	0.0266909
2610509F24Rik|Platr11	28.6139	-0.813799	4.9954e-06	0.000372453
4930430E12Rik	11.9608	-0.836514	4.25692e-06	0.000332155
4931429I11Rik	51.395	0.643168	3.24458e-05	0.00164525
5830468F06Rik	13.9751	0.547993	0.00272002	0.0437354
9030619P08Rik	22.0269	0.597304	0.00294001	0.0462748
A230065H16Rik	31.3069	0.668796	0.00015125	0.00545666
A2m	40.1698	-1.03109	4.89649e-07	6.01044e-05
A430078G23Rik	116.072	0.519961	0.000153499	0.0055279
Ace	197.611	-0.947619	2.11186e-09	5.7451e-07
Actg2	21.0184	0.795542	3.98764e-07	5.11306e-05
Adgrg7	14.3008	-0.57618	0.00226089	0.0380725
Adgrl3	13.763	0.65411	0.000100202	0.0039475
Adra1d	12.5874	0.50208	0.00183623	0.0328871
AI607873	452.161	-0.554541	1.09793e-06	0.000116328
Akr1b7	74.6358	0.683311	0.000246416	0.00794968
Aldh1a2	42.0357	-0.649063	0.000763904	0.0180708
Aldh3a1	15.7072	-0.53967	0.00056258	0.0146701
Aloxe3	14.1683	0.549392	0.000348173	0.0104147
Als2cl	227.335	0.667998	9.26086e-05	0.00373608
Ano1	57.2546	0.531706	0.000207632	0.00700142
Ano5	10.4778	0.740715	2.81409e-05	0.00148451
Apobec1	1082.46	-0.70349	9.31207e-11	4.07525e-08
Apoc2|Apoc4	20.0132	-0.96622	2.96356e-07	4.0685e-05
Apol10a	161.279	-0.796764	9.82949e-05	0.00388757
Apol11a	342.314	-0.897985	6.62308e-06	0.000469469
Apol11b	1698.89	-0.639332	0.00157144	0.0297598
Apol7b	8.87944	0.545517	0.00179309	0.0324526
Apol7c	634.979	0.700676	1.42467e-05	0.000896251
Apol9a	9.05648	-0.730384	7.20031e-05	0.00309307
Arhgef10l	78.6294	-0.55902	4.69316e-06	0.000359232
Arl11	49.4764	-0.62061	3.50371e-06	0.00028507
Arl4d	70.1636	0.532921	0.00020906	0.00702603
Asprv1	27.0672	0.548326	0.000369714	0.0108812
Atp1a2	45.5585	0.623497	4.56325e-05	0.00218212
Atp1b1	198.383	0.618176	1.56425e-05	0.000968918
Atp2a1	10.4233	0.620927	0.000410123	0.0117275
Avpr1a	13.8586	-0.500193	0.00308051	0.0477857
B130024G19Rik	30.7763	0.519132	0.00113277	0.0237787
Batf2	41.5955	-0.566702	2.72805e-07	3.86749e-05
Bmp3	39.3394	0.570312	0.00188441	0.0335411
Btg1-ps2	11.8642	0.612115	0.00115434	0.0239814
C3	6436.26	-0.557004	5.73857e-07	6.83099e-05
C3ar1	22.8891	-0.833272	5.7155e-06	0.00041388
C5ar1	48.6588	-0.969607	1.23097e-10	5.16263e-08
Cabp4	47.8037	-0.602562	2.69854e-06	0.000240373
Capn9	34.3607	0.513644	7.384e-05	0.00313602
Ccdc162	17.3753	1.02872	1.55847e-09	4.48193e-07
Ccl12	34.2672	-0.67925	0.000699789	0.016932
Ccl2	21.6305	-0.705919	0.00028296	0.00881774
Ccl24	351.538	0.751355	5.14017e-05	0.00236789
Ccl3	43.6448	-0.745668	2.32864e-05	0.0012914
Ccl4	70.6938	-1.22914	9.68233e-14	9.74575e-11
Ccl8	481.814	-0.726096	0.000324648	0.0098426
Ccr5	447.814	-0.640341	2.11241e-05	0.00120999
Ccr7	780.262	0.619241	1.65425e-06	0.000160105
Ccr8	21.6266	-0.589471	0.000454674	0.0125204
Cd1d2	60.444	0.514416	0.00210863	0.036468
Cd200r4	56.3504	-0.507462	0.000224286	0.00750015
Cd207	154.284	1.23388	1.75033e-12	1.17453e-09
Cd209a	80.5626	1.60377	5.59247e-22	2.81455e-18
Cd209c	81.3786	0.686882	2.75451e-08	5.49019e-06
Cd209d	99.338	1.14517	4.0888e-10	1.39358e-07
Cd209e	11.0462	0.619712	0.002028	0.0354641
Cd300e	410.964	-1.03075	1.4449e-10	5.93618e-08
Cd300ld	147.174	-0.882732	5.92432e-08	1.0842e-05
Cd8a	477.843	0.815745	1.21092e-08	2.80196e-06
Cd8b1	463.398	0.909931	8.315e-08	1.45556e-05
Cdo1	16.769	0.67991	0.000937271	0.0206494
Cfb|Gm20547|C2	3098.77	-0.656547	8.97074e-08	1.5435e-05
Cfi	28.5217	-0.703901	7.73893e-06	0.000537215
Chdh	35.0654	1.17474	3.48174e-14	4.38068e-11
Chil1	256.475	-1.03403	1.2651e-08	2.89406e-06
Chil5	55.4723	0.604892	7.53002e-05	0.0031846
Chl1	14.7974	-0.741474	3.91075e-05	0.0019391
Chn1	14.6189	-0.838959	1.49608e-07	2.39029e-05
Cilp	57.1319	0.53453	9.25829e-06	0.00062334
Clcf1	196.705	0.505428	8.42328e-05	0.00346767
Clec2g	29.4088	-1.06175	1.83378e-08	3.84541e-06
Clec4a1	602.22	-0.798569	9.90237e-20	3.32241e-16
Clec4a3	791.219	-1.00396	7.02109e-27	4.71138e-23
Clec4a4	38.3292	0.521781	0.000254024	0.00811707
Clec4b1	163.685	-0.781809	1.18458e-06	0.000122077
Clec4e	108.514	-0.848107	5.74978e-08	1.06192e-05
Cmbl	105.872	0.873881	2.28162e-10	8.93903e-08
Cnga1	9.33481	0.722864	0.000287464	0.00893047
Coch	4632.3	0.826709	1.26463e-12	8.77874e-10
Col17a1	31.2489	0.617697	0.000160669	0.0057348
Col6a4	128.822	0.534584	0.000763909	0.0180708
Col8a1	12.4592	-0.512973	0.00304608	0.0476091
Cox6a2	47.9986	1.17746	4.15354e-10	1.39358e-07
Cp	1012.83	-0.703993	3.61691e-10	1.30021e-07
Cpe	35.3585	0.621469	7.14691e-07	8.2214e-05
Cpne4	68.3252	0.740653	7.61643e-06	0.000530541
Cr2	1124.35	0.622852	7.04139e-05	0.00304185
Crisp3	15.7927	1.31248	7.64216e-13	5.69794e-10
Csdc2	14.2863	0.539972	0.000420962	0.0119022
Csmd3	13.3894	0.505089	0.00121528	0.0249625
Ctif	36.4045	-0.500837	0.000127657	0.00474915
Ctnnd2	32.9868	1.00708	1.76396e-11	9.34479e-09
Ctsg	43.9167	-0.643989	0.000432022	0.0120625
Cubn	11.9343	-0.613173	0.000330761	0.00998283
Cx3cr1	394.172	-0.925534	5.03948e-11	2.3593e-08
Cxadr	41.8161	0.652634	7.31644e-05	0.00311971
Cxcl14	29.8996	-1.05589	3.72479e-08	7.20997e-06
Cxcl9	1807.82	-0.672291	3.19526e-05	0.00163054
Cyp2ab1	17.6247	-0.700458	0.000135341	0.00495372
Cyp2e1	4.08464	0.618601	0.000937509	0.0206494
Cyp2s1	42.8189	0.582581	0.00127361	0.0257939
Cys1	26.7034	0.706468	0.00011005	0.00422789
Cysltr2	113.029	-0.534777	0.00124171	0.0252501
Cytl1	107.09	0.52565	2.53548e-05	0.00136841
D13Ertd608e	52.1768	1.11428	3.89098e-10	1.3742e-07
Dapl1	79.3188	1.0558	2.80198e-07	3.91713e-05
Dbp	223.546	0.769464	2.46151e-06	0.000226907
Ddr1	99.5665	0.554151	3.38266e-07	4.45074e-05
Dgkg	48.5876	-0.663022	6.53963e-05	0.00285294
Dgki	15.6686	0.58411	0.000182934	0.00629835
Dnah2	27.7461	-0.539553	0.00182276	0.0327607
Dnaja1|Mir207	2948.96	0.542395	0.00143622	0.0280978
Dnm3	28.6373	-0.522375	0.00289921	0.0459559
Dram1	450.64	-0.700528	6.749e-11	3.0192e-08
Dthd1	28.0672	-0.566069	0.000748854	0.0178404
Dusp14	43.2063	-0.658262	0.000182226	0.0062936
Dusp16	238.683	-0.621724	6.64915e-13	5.14824e-10
Dzip1	83.6939	0.544238	8.61549e-06	0.000585941
Eaf2	333.668	-0.556189	0.00268367	0.0432546
Ear2	69.1177	-0.627166	0.000526582	0.014022
Edaradd	45.5178	0.540987	0.000919579	0.0204259
Egflam	52.2394	0.5018	0.000268168	0.00844834
Egln3	23.7797	-0.558469	0.000297305	0.00919361
Eldr	72.1844	0.707166	8.79372e-07	9.78047e-05
Eya2	24.5261	0.830097	4.96684e-08	9.28497e-06
F10	212.446	-0.878195	6.26736e-11	2.86746e-08
Fam101b	290.558	0.702252	2.85896e-08	5.64253e-06
Fam13a	36.6719	0.682856	9.81178e-06	0.000651884
Fam189b	226.983	0.641014	3.01173e-06	0.000257996
Fam217b	35.8343	-0.564544	7.53655e-06	0.0005268
Fam3b	12.8731	-0.639247	0.000917958	0.0204192
Fam89a	19.0484	-0.864534	3.22087e-06	0.000270164
Fat3	10.3424	0.62494	0.000564805	0.0146766
Faxc	15.7758	-0.755255	0.000133818	0.00491093
Fbxo27	13.8078	0.68749	0.000103128	0.00402341
Fcamr	66.5671	0.748818	4.65743e-05	0.00220609
Fcer2a	646.638	0.596411	0.000806087	0.0187643
Fcgr1	417.959	-0.524404	5.76856e-07	6.83099e-05
Fcgr4	1166.27	-1.80781	1.00741e-27	1.01401e-23
Fcna	2779.23	0.511663	0.000728712	0.0174082
Fcrl5	552.944	-0.920583	2.52291e-06	0.000228778
Fgf13	19.3597	0.601043	0.000108408	0.00418075
Fgfr4	30.6644	0.627879	5.02653e-05	0.00233155
Fgr	1280.24	-0.522266	2.30559e-11	1.1901e-08
Fhit	37.4463	0.588896	3.7855e-05	0.00188628
Flrt3	40.8697	-0.540027	0.00102161	0.0220903
Fmo2	35.3186	0.677115	0.000980678	0.0214354
Fmod	34.8597	0.676664	0.000139016	0.0050698
Foxr1	13.1918	0.820019	3.30484e-05	0.00166325
Fpr2|Fpr3	327.258	-1.41944	9.48493e-29	1.90941e-24
G530011O06Rik|Gm15726	105.163	-0.685246	3.07611e-06	0.000262395
Gabrq	16.5202	1.25771	2.18902e-12	1.3771e-09
Gapt	105.413	0.524908	5.11287e-07	6.23801e-05
Gbp7|RP23-100J23.5	471.862	-0.615344	2.32331e-07	3.43902e-05
Gcnt2	221.633	-0.619786	6.88275e-10	2.16495e-07
Gda	190.125	-0.572828	0.00042847	0.01203
Gdf3	74.3495	-0.743839	3.22391e-05	0.0016389
Gm10406	1.29837	0.624724	0.00159526	0.0300694
Gm10561	12.5055	0.516611	0.00205417	0.0358652
Gm11346	122.751	0.525457	0.000624091	0.0157105
Gm11707	30.2001	0.547633	4.77502e-06	0.000362739
Gm12253	24.2525	0.912389	6.94589e-08	1.23741e-05
Gm13631|Myo3b	27.7179	-0.579633	0.000461753	0.012647
Gm14221	14.3289	0.621424	0.000106767	0.00412539
Gm15056	215.227	-0.652632	0.00127964	0.0258899
Gm15675	276.128	0.717094	2.97089e-07	4.0685e-05
Gm15987|Mir7649	414.161	-0.653186	1.48649e-06	0.000147411
Gm16553	49.3629	0.710683	3.09515e-05	0.00160176
Gm17200|Ccr9	207.721	1.06484	4.3539e-16	7.30403e-13
Gm20069	13.3558	0.653875	0.000105569	0.00408696
Gm2663	32.5693	-0.899986	8.94584e-06	0.000606359
Gm26905	39.8115	-0.615431	1.10672e-05	0.000718693
Gm26947	8.18384	0.616135	0.000595779	0.0151818
Gm27350|Rian|Gm24895|DQ267100|Gm23508|Gm26922	33.2094	0.90722	1.83338e-07	2.79604e-05
Gm30948	5.56432	0.561872	0.00245918	0.0406452
Gm38345	20.9048	0.554873	5.44115e-06	0.000396869
Gm4951	36.8838	-0.970506	7.26733e-10	2.24823e-07
Gm5970	11.999	-0.876461	1.92442e-07	2.86967e-05
Gm6634	26.999	-0.535602	0.00208928	0.0363206
Gm7592	11.1723	-0.561898	0.000430763	0.012044
Gm7609	147.405	-0.574997	3.15003e-06	0.000265327
Gm8221	58.4509	1.08995	6.5225e-10	2.0842e-07
Gp49a|Lilrb4	888.459	-0.718536	1.36042e-14	1.82577e-11
Gpc3	19.3765	0.736635	8.34439e-05	0.0034493
Gpd1	111.148	0.659476	3.49935e-05	0.00174802
Gpr31b	24.6736	-0.872652	1.62633e-05	0.000995572
Gpr34	165.559	0.72215	2.17598e-09	5.84062e-07
Gria3|Gm22413	48.3787	0.562258	4.54784e-07	5.66224e-05
Gsr	906.305	-0.511172	1.86286e-09	5.13716e-07
Gyk	189.121	-0.90077	7.6395e-10	2.26163e-07
Gzma	621.067	0.607705	1.08043e-05	0.000703886
Gzmk	128.545	-1.26155	4.95064e-11	2.3593e-08
Hcar1	13.5154	0.575161	0.000185466	0.00636049
Hey2	16.0405	0.877911	1.38417e-08	3.0376e-06
Hlf	22.5512	0.617128	0.00197668	0.0348447
Hp	308.716	-0.834978	7.29305e-06	0.000513344
Hs3st2	60.2808	0.842406	5.31881e-10	1.72698e-07
Hspa1a	49.7683	1.08066	7.97913e-08	1.40902e-05
Hspa1b	69.4465	1.02298	3.79918e-07	4.90264e-05
Hspb1	56.9372	0.936778	1.12891e-07	1.89384e-05
Htra4	11.7299	-1.50339	1.57439e-13	1.50924e-10
Icosl	498.376	0.509817	4.47583e-05	0.00215557
Ifi204	598.682	-0.763824	1.23112e-11	6.88433e-09
Ifi44	176.345	-0.748609	1.40994e-06	0.000141373
Ifih1	426.485	-0.534962	4.42385e-10	1.45994e-07
Ifit1	241.742	-0.648601	1.09395e-06	0.000116328
Igf2	102.536	0.668493	2.18462e-06	0.000206472
Igfbp4	1248.16	0.570764	2.30902e-10	8.93903e-08
Igfbp6	22.5134	0.564204	0.0020198	0.0353877
Ighg1|Ighm|Ighj4|Ighj3|Ighj2	328287	-0.789546	2.72471e-07	3.86749e-05
Ighv1-14	3517.59	-0.68454	0.000779388	0.0183722
Ighv1-17	10.3417	-0.626751	0.00216931	0.0370087
Ighv1-18|Ighv1-22|Ighv1-25|Ighv1-26	338.796	-0.603651	0.000870942	0.0197889
Ighv1-19	430.644	-0.622521	0.00178492	0.0323714
Ighv1-28	44.9965	-0.642496	0.00135399	0.0269073
Ighv1-31	6.33922	-0.737785	0.000326335	0.00987888
Ighv1-4|Ighv1-7	438.812	-0.605565	0.00274639	0.0440996
Ighv1-47	358.158	-0.671618	0.000711906	0.0170612
Ighv1-49	96.4796	-0.631303	0.00131608	0.0263622
Ighv1-53	486.817	-0.657844	0.00082163	0.0190556
Ighv1-55	897.661	-0.777413	5.85413e-05	0.00263713
Ighv1-62|Ighv1-64	1890.8	-0.713855	0.000225585	0.00753108
Ighv1-75	34.0612	-0.911553	7.4202e-06	0.000520474
Ighv1-76	4.91256	-0.640515	0.00130701	0.0262065
Ighv1-77	480.578	-0.910188	8.22419e-06	0.000565055
Ighv1-78	184.985	-0.789658	6.38804e-05	0.00281697
Ighv1-81	440.324	-0.881507	1.76477e-05	0.00105983
Ighv1-83	784.855	-0.856006	2.80011e-05	0.0014839
Ighv1-84	903.955	-0.853562	2.82433e-05	0.00148451
Ighv14-3|Ighv14-4	2688.68	-0.943353	6.30057e-08	1.14088e-05
Ighv2-5	218.24	-0.599542	0.00251159	0.0412742
Ighv6-3	851.704	-0.69831	0.000537491	0.0141985
Ighv6-6	578.334	-0.628711	0.00184037	0.0329319
Ighv7-4	133.44	-0.689994	0.000297208	0.00919361
Ighv8-11	35.5399	-0.834893	2.02705e-05	0.00117234
Ighv8-8	533.162	-0.884979	1.9988e-06	0.0001907
Igkj1	37.3397	-0.531384	0.00102997	0.0222082
Igkj2|Igkj4|Igkj5|Igkc	386889	-0.6135	0.000187525	0.00642019
Igkv1-99	179.295	-0.739475	0.000188636	0.00642544
Igkv12-47	1254.42	-0.627095	0.00147204	0.028412
Igkv14-111	4054.97	-0.912507	9.02574e-06	0.000609722
Igkv17-127	2483.67	-0.648876	0.00120479	0.0247738
Igkv2-109	1771.95	-0.730311	8.86001e-05	0.00361787
Igkv3-1	750.483	-0.620115	0.00255524	0.041719
Igkv4-50	1663.2	-0.943189	2.5861e-06	0.000233456
Igkv4-57	1846.26	-1.02418	1.42995e-08	3.06238e-06
Igkv4-57-1	865.329	-0.645238	0.00130504	0.0261932
Igkv4-59	1417.45	-0.531081	0.00324386	0.0493896
Igkv6-14	506.472	-0.714594	0.00038734	0.0112373
Igkv9-124	695.334	-0.598805	0.0010539	0.0225942
Iglc1|Iglj1|Iglv1	9100.62	-0.507531	0.00258814	0.0421195
Igsf23	53.1965	0.627593	3.48878e-05	0.00174708
Iigp1	991.866	-0.501339	0.000165263	0.00582729
Il10	56.9211	-0.96763	1.86582e-07	2.81413e-05
Il15ra	125.041	-0.520652	1.23167e-06	0.000125226
Il1r2	73.854	-0.596336	0.000331857	0.0100009
Il1rn	119.627	-0.6946	4.13625e-05	0.00203452
Il21	66.4176	-0.82629	1.30133e-05	0.000821223
Il22ra2	17.1968	1.09933	4.67702e-08	8.88237e-06
Il27	13.1854	-0.784496	4.55657e-07	5.66224e-05
Irf7	970.649	-1.18434	1.27944e-19	3.67947e-16
Irg1	18.5016	-1.01227	2.67819e-07	3.86749e-05
Irs1	38.3668	0.535931	0.000254858	0.00811748
Isg15	744.584	-0.502988	0.00320416	0.049089
Itgae	180.249	-0.601102	3.56653e-06	0.000287191
Itgam	355.839	-1.03642	5.27089e-15	7.57916e-12
Itgax	676.289	-0.65382	1.46748e-08	3.10967e-06
Itgb8	30.3225	-0.673356	0.000115304	0.00437615
Itih3	94.6322	-0.615593	0.000412246	0.0117455
Itk	379.336	0.619341	3.78636e-06	0.000303678
Kcnk3	12.5225	0.899835	8.35663e-07	9.45098e-05
Kif5a	11.9627	0.650291	2.2769e-05	0.00127677
Kif5c	28.5355	-0.516515	9.12672e-05	0.00369678
Klk8	161.05	0.691207	2.09779e-05	0.00120659
Klra2	143.992	-1.33851	6.43133e-14	7.19272e-11
Klrb1b	172.05	-0.579702	0.000260445	0.00823245
Klrd1	206.651	0.620564	8.57764e-06	0.000585941
Klrg1	36.0527	0.647544	5.461e-05	0.00248723
Krt222	122.57	-0.575532	0.00134177	0.0266909
Lag3	363.755	-0.751075	2.72567e-06	0.00024172
Larp6	21.0478	0.592877	6.93521e-05	0.00300889
Lcn4	12.3767	0.958463	1.64221e-06	0.000159707
Lef1	157.086	0.816227	8.60581e-06	0.000585941
Lgals3bp	2441.82	-0.546255	7.80004e-09	1.84732e-06
Lgi1	10.9821	0.582507	0.00308905	0.047872
Lipg	32.757	-1.21926	2.25102e-09	5.96253e-07
Lix1	12.8154	0.54582	0.000577298	0.0148692
Lox	30.8032	-0.751319	7.18465e-05	0.00309307
Lpar3	12.1488	0.566434	0.000445223	0.0123673
Lrat	68.1931	0.596329	9.62299e-06	0.000641458
Lrg1	324.526	-0.71303	0.000244483	0.00792316
Ly6g6e	13.8988	-1.01182	1.65789e-09	4.68637e-07
Ly6i	117.538	-1.09173	2.49911e-10	9.49238e-08
Lypd6b	11.7883	0.939671	1.18857e-06	0.000122077
Lyz1	418.223	0.851593	4.91223e-06	0.000368985
Maff	40.8577	-0.582274	2.83993e-06	0.000248568
Mcpt1	41.9529	-0.62368	0.00213464	0.0366777
Mctp2	160.912	0.643884	1.19612e-11	6.88433e-09
Mfsd4	41.8169	-0.541013	0.00129964	0.0261368
Mgl2	19.8409	0.817178	8.87699e-07	9.81883e-05
Mlc1	22.2766	0.52077	0.00189433	0.0336879
Mlf1	17.9083	-0.529815	0.000611346	0.0155
Mmp12	24.934	1.1335	3.47339e-10	1.27132e-07
Mmp27	18.0206	-0.812488	1.41858e-06	0.000141373
Mmp3	16.2483	-0.808396	8.07507e-05	0.00336605
Mnda	203.909	-0.723968	6.5113e-09	1.59817e-06
Ms4a4a	88.9044	-0.766883	2.97118e-06	0.000256633
Ms4a6c	1305.23	-0.761693	5.42225e-13	4.42779e-10
Ms4a6d	393.823	-1.13198	3.47762e-19	7.77867e-16
Ms4a7	327.034	-0.653744	2.25613e-06	0.000211248
Msr1	99.5947	-0.956515	6.58924e-09	1.59817e-06
Mx1	147.327	-0.510593	0.000101721	0.0039822
Myh13	15.1545	1.06986	1.30564e-08	2.95324e-06
Myh8	9.32255	1.04482	1.71314e-07	2.65287e-05
Nat8l	35.8928	-0.533995	2.02326e-06	0.000192124
Ncam1	12.7902	0.565858	0.00220221	0.0374642
Ncr1	226.58	0.567708	4.03263e-05	0.00199461
Neb	30.9627	-0.512628	0.00274999	0.0441116
Nell2	12.7806	0.743399	3.29004e-05	0.00165995
Ngf	20.3555	0.742867	6.07581e-06	0.000433731
Nrcam	27.4644	-1.22544	7.48256e-10	2.24823e-07
Nrxn2	21.7647	0.575502	9.31895e-05	0.003752
Ntm	15.6046	0.942894	5.50709e-09	1.36868e-06
Nts	29.8756	-0.637768	0.00096086	0.0210709
Oas1a	339.75	-0.839006	4.04847e-10	1.39358e-07
Oas1g	47.0725	-1.20765	9.58143e-14	9.74575e-11
Oas2	118.778	-0.831571	2.26557e-08	4.60688e-06
Oas3	243.728	-0.70328	2.71644e-05	0.00145052
Oasl1	163.52	-0.559068	9.10827e-05	0.00369674
Oasl2	371.079	-0.970962	3.88394e-17	7.81875e-14
Obscn	9.61257	0.785221	1.93946e-05	0.00113523
Ogn	33.6915	0.762177	1.03668e-05	0.000677578
Olfml2a	43.0008	0.744174	1.07195e-06	0.000115332
Paqr5	17.9876	0.735391	2.63759e-06	0.000236406
Parp12	285.117	-0.511032	3.49055e-11	1.71386e-08
Pcolce2	71.4593	0.52989	0.000160415	0.0057348
Pdcd1	243.046	-0.695479	3.40019e-05	0.00170696
Pde7b	28.3875	-0.897766	4.76307e-06	0.000362739
Pdzd4	55.0205	0.962676	1.23716e-12	8.77874e-10
Per2	63.5285	0.61672	8.4026e-05	0.00346625
Pgf	11.4673	0.614999	0.000950154	0.0208816
Phf11d	248.899	-0.587002	5.53994e-07	6.63836e-05
Plat	21.5906	-0.750294	2.29198e-06	0.000213611
Plau	145.214	-0.531902	6.54214e-05	0.00285294
Pld5	13.735	0.817268	4.58427e-05	0.00218212
Pls1	106.215	-0.518101	0.00292826	0.046162
Plxnb3	13.308	-0.604092	2.96465e-05	0.00154615
Postn	728.164	0.527722	0.000384059	0.0111932
Ppef2	14.0462	0.582879	0.000165538	0.00582729
Ppm1e	44.5687	0.584565	4.2062e-05	0.00205024
Ppp1r3c	37.6555	0.509166	9.04899e-05	0.0036801
Prdm1	192.792	-0.613386	5.11553e-06	0.000380003
Prlr|Gm21973|Agxt2	32.1104	-0.736606	7.255e-05	0.00310086
Prrg4	26.9553	-0.617876	0.000465075	0.0126644
Prss12	36.9545	0.898217	3.14389e-09	8.01134e-07
Prune2	23.3244	-1.02752	4.34594e-08	8.33221e-06
Psca	29.2746	1.00988	1.74936e-10	7.04328e-08
Ptprd	11.6703	0.653778	5.1152e-05	0.00236179
Pxdc1	229.803	0.502446	0.000901839	0.0202396
Qpct	21.2124	0.525161	0.000937537	0.0206494
Rab39b	23.9417	-0.55628	0.00010114	0.00396892
Rapgef4	46.1758	0.529036	0.00132752	0.0265385
Rasl11b	37.4908	0.619757	0.000162688	0.0057874
Rasl12	20.8417	0.625344	0.000101874	0.0039822
Rcan1	233.822	-0.64998	7.41942e-10	2.24823e-07
Rgs16	52.3005	-0.650961	0.000451478	0.0124674
Rnf213	1472.94	-0.500668	3.42784e-07	4.4809e-05
RP23-435I4.11	250.764	-0.540414	3.19937e-05	0.00163054
RP24-443E20.4	14.8409	0.906248	9.52631e-06	0.000639247
Rspo1	29.5066	0.6357	1.58553e-05	0.000976095
Rtp4	359.042	-0.622522	1.11371e-06	0.000117232
Runx2	57.8988	0.590938	1.92175e-05	0.00113119
Ryr3	40.8759	0.753138	1.5572e-06	0.000153667
S1pr5	55.0487	-0.502534	0.00182384	0.0327607
Saa3	24.9734	-0.895611	1.26895e-05	0.000805844
Satb1|Gm36931	275.593	0.870413	5.2717e-09	1.32656e-06
Sct	26.1111	-0.54707	0.00315231	0.0485533
Sdcbp2	20.6321	-0.603324	0.000281915	0.00880132
Sdk1	19.2394	-1.30349	2.14817e-13	1.96567e-10
Serpina3b	51.3213	-0.840974	4.87315e-06	0.000367421
Serpina3f	390.315	-0.762601	1.32874e-07	2.15717e-05
Serpina3g	3129.83	-0.661331	2.08448e-08	4.28191e-06
Serpina3i	17.6027	-0.609679	0.000492972	0.0132497
Serpina3n	464.914	-0.641085	0.000649369	0.0160793
Sez6l	10.6521	0.62859	0.000231336	0.00765957
Sh3gl3	28.38	-0.738074	5.50263e-07	6.63314e-05
Sh3pxd2b	57.5507	-0.58305	2.52584e-05	0.00136747
Siglece	568.459	-0.660328	2.80398e-09	7.23679e-07
Siglecf	9.58634	0.529956	0.00323392	0.0493197
Siglech	252.961	1.01085	1.64475e-11	8.94878e-09
Sirpb1a	275.708	-0.654147	2.80107e-05	0.0014839
Sirpb1c	136.662	-0.651832	3.51187e-06	0.00028507
Slamf9	336.85	-0.661146	6.39552e-05	0.00281697
Slc16a5	30.5753	1.095	1.18378e-10	5.07038e-08
Slfn4	63.9064	-0.622288	0.00122824	0.0250638
Slfn5	551.145	-0.502789	1.56377e-05	0.000968918
Smim5	113.257	0.595715	5.89039e-05	0.00264097
Smpd3	13.956	0.608583	0.000859338	0.0196411
Smpdl3b	57.5711	-1.71565	6.33423e-21	2.55029e-17
Snap91	16.1333	1.178	4.11324e-14	4.8708e-11
Sncg	39.8388	0.793066	1.01205e-07	1.72658e-05
Snx31	44.8767	0.706622	3.15978e-07	4.2691e-05
Socs3	351.31	-0.642589	1.55458e-07	2.44494e-05
Sp6	23.3313	1.04466	1.17887e-07	1.96131e-05
Spns3	58.3333	0.697572	1.14735e-09	3.34744e-07
Spon1	245.066	-1.33339	1.10414e-16	2.02067e-13
St8sia1	44.0777	0.674903	2.46846e-06	0.000226907
Star	561.474	0.621987	2.64226e-06	0.000236406
Stmn2	35.8215	0.673298	4.77413e-07	5.89619e-05
Tceal3	8.30604	0.664409	0.000229759	0.00763247
Tcf21	461.61	0.64785	6.34738e-08	1.14088e-05
Tcrg-C2|Trgj2	60.9965	0.679509	0.000472514	0.0128196
Tdrp	142.976	0.580408	0.0021456	0.0366976
Tespa1	369.484	0.552215	4.14006e-06	0.000325468
Tex14	17.5643	-0.85463	5.86303e-07	6.90226e-05
Tg	109.721	-0.824818	1.8732e-07	2.81413e-05
Tgm3	11.9624	-0.691165	0.000238337	0.00782703
Thy1	790.703	0.561807	1.79923e-05	0.00106845
Tiam2	35.5711	-0.535498	0.000157841	0.00566397
Tigit	184.958	-0.735619	6.77703e-06	0.000478696
Tjp2	165.501	-0.503486	1.67267e-05	0.00101487
Tmem108	12.8929	0.783742	2.38552e-05	0.00131207
Tmem119	35.7201	0.56714	1.27899e-05	0.000809664
Tmem215	80.0777	-0.508037	2.37343e-05	0.00130903
Tmie	26.6142	0.748535	0.000118462	0.00447782
Tnfrsf17	126.14	-0.760598	2.84838e-07	3.95454e-05
Tnfsf8	310.589	-0.589433	1.99902e-05	0.00116307
Tnip3	22.3396	-0.643619	3.17463e-05	0.00163054
Tnxa	9.19578	0.771644	3.19247e-05	0.00163054
Tnxb	142.564	0.778456	3.07015e-10	1.14454e-07
Tox	121.305	-0.538335	0.000242325	0.00790198
Tox2	30.9205	-0.635723	0.000303363	0.00935222
Tppp3	108.844	-0.954958	1.50904e-07	2.39201e-05
Tram2	213.274	-0.503387	0.000669228	0.0163896
Trat1	128.589	0.695721	0.000244807	0.00792316
Trem3	59.7711	-0.590931	0.00018219	0.0062936
Trim36	16.1331	0.686589	8.501e-07	9.56054e-05
Trp53inp1	1999.36	-0.547415	0.000112372	0.00429253
Tslp	11.7073	0.672127	0.000272722	0.008565
Txk	146.146	0.588119	0.000159624	0.00571778
Txndc5	5719.02	-0.607608	3.10335e-06	0.000262494
Ucp3	13.9136	0.594852	0.00229261	0.0385247
Unc13a	10.472	-0.595924	0.000245764	0.00794137
Upb1	89.2815	0.54066	0.00086343	0.0196848
Upk3b	32.9286	0.641582	0.00103741	0.0223358
Upp1	37.0979	-0.589373	1.07707e-06	0.000115332
Usp18	334.249	-0.590729	2.34178e-07	3.44104e-05
Vcan	21.1065	-0.651784	0.00108614	0.0230942
Vdr	44.7615	-0.596674	0.000110407	0.00423355
Vipr1	95.2073	0.763418	4.48934e-06	0.000346935
Vis1	78.6359	-0.629054	2.07234e-08	4.28191e-06
Vsig4	201.756	-1.14594	6.55957e-12	4.00154e-09
Vstm4	160.964	0.562994	8.60412e-08	1.49318e-05
Vsx1	13.5835	0.943526	4.25987e-07	5.42756e-05
Wfdc1	17.0257	0.838535	6.51726e-07	7.58376e-05
Wfdc17	809.222	-1.12155	1.92511e-12	1.25014e-09
Wipf3	18.8893	-0.598648	0.00225673	0.0380725
Zbp1	855.765	-0.526108	0.000133928	0.00491093
Zc3h12b	7.4974	0.604326	0.000710741	0.0170612
Zfp365	27.7286	-0.555795	0.000836103	0.0193023
