# Supplementary material for: Gene-diet interactions associated with complex trait variation in an advanced intercross outbred mouse line
Source: Nat Commun. 2019 Sep 10;10:4097. doi: 10.1038/s41467-019-11952-w (PMC6736984; doi:10.1038/s41467-019-11952-w)
Supplement: Supplementary file 10 — Supplementary Data 6 [file 41467_2019_11952_MOESM10_ESM.xlsx]

## Sheet: Sheet1
Supplementary Data 6
Pathways enriched in different diets
Calorie-reduced Diet
Reactome pathways	Number of Genes	P-value	FDR
Butyrophilin (BTN) family interactions (R-MMU-8851680)	11	9.75e-05	0.0315
Retinoid metabolism and transport (R-MMU-975634)	50	8.56e-05	0.0346
Metabolism of fat-soluble vitamins (R-MMU-6806667)	52	0.000112	0.0301
G alpha (s) signalling events (R-MMU-418555)	721	4.86e-05	0.0262
Cell Cycle, Mitotic (R-MMU-69278)	472	6.82e-06	0.00551
Olfactory Signaling Pathway (R-MMU-381753)	586	1.06e-08	1.72e-05
Western Diet
Reactome pathways	Number of Genes	P-value	FDR
Hemostasis (R-MMU-109582)	108	1.2e-35	1.93e-32
Immune System (R-MMU-168256)	193	3.42e-35	2.76e-32
Innate Immune System (R-MMU-168249)	130	1.92e-28	1.03e-25
Platelet activation, signaling and aggregation (R-MMU-76002)	59	5.82e-24	2.35e-21
Neutrophil degranulation (R-MMU-6798695)	70	8.17e-16	2.64e-13
Regulation of Complement cascade (R-MMU-977606)	27	3.04e-14	7.02e-12
Fcgamma receptor (FCGR) dependent phagocytosis (R-MMU-2029480)	30	1.79e-13	3.61e-11
Complement cascade (R-MMU-166658)	27	2.13e-13	3.82e-11
Initial triggering of complement (R-MMU-166663)	23	2.91e-13	4.71e-11
Cell surface interactions at the vascular wall (R-MMU-202733)	34	6.72e-13	9.87e-11
Adaptive Immune System (R-MMU-1280218)	77	8.69e-13	1.17e-10
Response to elevated platelet cytosolic Ca2+ (R-MMU-76005)	30	2.61e-12	3.25e-10
Platelet degranulation (R-MMU-114608)	29	5.73e-12	6.62e-10
FCGR activation (R-MMU-2029481)	20	9.67e-12	1e-09
Role of phospholipids in phagocytosis (R-MMU-2029485)	20	8.36e-11	8.45e-09
Regulation of actin dynamics for phagocytic cup formation (R-MMU-2029482)	24	9.11e-11	8.66e-09
Classical antibody-mediated complement activation (R-MMU-173623)	18	1.29e-10	1.16e-08
Creation of C4 and C2 activators (R-MMU-166786)	18	5.47e-10	4.65e-08
FCERI mediated MAPK activation (R-MMU-2871796)	19	1e-09	7.71e-08
Binding and Uptake of Ligands by Scavenger Receptors (R-MMU-2173782)	19	3.67e-09	2.7e-07
FCERI mediated Ca+2 mobilization (R-MMU-2871809)	17	1.16e-08	8.17e-07
Antigen activates B Cell Receptor (BCR) leading to generation of second messengers (R-MMU-983695)	17	1.71e-08	1.15e-06
Scavenging of heme from plasma (R-MMU-2168880)	16	3.66e-08	2.37e-06
CD22 mediated BCR regulation (R-MMU-5690714)	14	5.82e-08	3.62e-06
Integrin cell surface interactions (R-MMU-216083)	17	1.35e-07	8.08e-06
Platelet Aggregation (Plug Formation) (R-MMU-76009)	12	1.46e-07	8.43e-06
Role of LAT2/NTAL/LAB on calcium mobilization (R-MMU-2730905)	14	2.04e-07	1.14e-05
GP1b-IX-V activation signalling (R-MMU-430116)	8	2.4e-07	1.29e-05
Formation of Fibrin Clot (Clotting Cascade) (R-MMU-140877)	12	3.85e-07	2.01e-05
Platelet homeostasis (R-MMU-418346)	15	6.54e-07	3.2e-05
Vesicle-mediated transport (R-MMU-5653656)	55	6.38e-07	3.22e-05
Extracellular matrix organization (R-MMU-1474244)	34	8.39e-07	3.99e-05
Axon guidance (R-MMU-422475)	31	1.13e-06	5.21e-05
Cytokine Signaling in Immune system (R-MMU-1280215)	40	1.22e-06	5.48e-05
Intrinsic Pathway of Fibrin Clot Formation (R-MMU-140837)	9	2.22e-06	9.72e-05
Platelet Adhesion to exposed collagen (R-MMU-75892)	7	2.66e-06	0.000113
Signaling by VEGF (R-MMU-194138)	16	9.47e-06	0.000392
Signaling by PDGF (R-MMU-186797)	12	1.13e-05	0.000458
L1CAM interactions (R-MMU-373760)	13	1.22e-05	0.000483
Signaling by Receptor Tyrosine Kinases (R-MMU-9006934)	37	1.28e-05	0.000494
VEGFA-VEGFR2 Pathway (R-MMU-4420097)	15	1.46e-05	0.000551
Fc epsilon receptor (FCERI) signaling (R-MMU-2454202)	20	1.8e-05	0.000662
Signaling by the B Cell Receptor (BCR) (R-MMU-983705)	19	1.88e-05	0.000676
MAP2K and MAPK activation (R-MMU-5674135)	10	2.04e-05	0.000703
Signal Transduction (R-MMU-162582)	150	2.01e-05	0.000706
G alpha (i) signalling events (R-MMU-418594)	34	2.38e-05	0.000801
GPVI-mediated activation cascade (R-MMU-114604)	9	2.5e-05	0.000826
Activation of C3 and C5 (R-MMU-174577)	5	5.25e-05	0.0017
Non-integrin membrane-ECM interactions (R-MMU-3000171)	9	5.39e-05	0.00171
Antigen Presentation: Folding, assembly and peptide loading of class I MHC (R-MMU-983170)	9	6.44e-05	0.002
Cell-extracellular matrix interactions (R-MMU-446353)	6	7.74e-05	0.00227
Class A/1 (Rhodopsin-like receptors) (R-MMU-373076)	29	7.51e-05	0.00229
GRB2:SOS provides linkage to MAPK signaling for Integrins (R-MMU-354194)	6	7.74e-05	0.00232
Toll-Like Receptors Cascades (R-MMU-168898)	18	8.7e-05	0.00251
Immunoregulatory interactions between a Lymphoid and a non-Lymphoid cell (R-MMU-198933)	15	0.000102	0.00288
p130Cas linkage to MAPK signaling for integrins (R-MMU-372708)	6	0.000105	0.00292
FCERI mediated NF-kB activation (R-MMU-2871837)	15	0.000133	0.00364
Syndecan interactions (R-MMU-3000170)	6	0.000139	0.00376
Signaling by Interleukins (R-MMU-449147)	27	0.000149	0.00394
GPCR ligand binding (R-MMU-500792)	34	0.000169	0.00441
Integrin alphaIIb beta3 signaling (R-MMU-354192)	7	0.000176	0.00443
Integrin signaling (R-MMU-9006921)	7	0.000176	0.00451
Cell-Cell communication (R-MMU-1500931)	13	0.000195	0.00485
Interleukin-21 signaling (R-MMU-9020958)	5	0.000254	0.00623
Toll Like Receptor 4 (TLR4) Cascade (R-MMU-166016)	14	0.0003	0.00723
Antigen processing-Cross presentation (R-MMU-1236975)	12	0.000455	0.0108
Interleukin-2 family signaling (R-MMU-451927)	8	0.000514	0.012
Interferon Signaling (R-MMU-913531)	10	0.000518	0.012
ER-Phagosome pathway (R-MMU-1236974)	7	0.000539	0.0123
G alpha (q) signalling events (R-MMU-416476)	20	0.000561	0.0126
Signal amplification (R-MMU-392518)	7	0.000635	0.0139
Thrombin signalling through proteinase activated receptors (PARs) (R-MMU-456926)	7	0.000635	0.0141
Chemokine receptors bind chemokines (R-MMU-380108)	8	0.000775	0.0167
Rho GTPase cycle (R-MMU-194840)	15	0.000842	0.0179
Developmental Biology (R-MMU-1266738)	35	0.000856	0.018
G alpha (12/13) signalling events (R-MMU-416482)	11	0.00105	0.0206
Signaling by Rho GTPases (R-MMU-194315)	30	0.00103	0.0206
ADP signalling through P2Y purinoceptor 1 (R-MMU-418592)	6	0.00102	0.0207
Nitric oxide stimulates guanylate cyclase (R-MMU-392154)	5	0.00101	0.0209
Surfactant metabolism (R-MMU-5683826)	6	0.00102	0.021
Peptide ligand-binding receptors (R-MMU-375276)	18	0.0011	0.0214
MAPK family signaling cascades (R-MMU-5683057)	23	0.00119	0.0225
Interferon gamma signaling (R-MMU-877300)	5	0.00127	0.0238
ECM proteoglycans (R-MMU-3000178)	8	0.00128	0.0238
DAP12 interactions (R-MMU-2172127)	7	0.00153	0.0282
Downstream signal transduction (R-MMU-186763)	6	0.0017	0.0301
Signaling by MET (R-MMU-6806834)	10	0.00169	0.0304
G alpha (s) signalling events (R-MMU-418555)	13	0.00167	0.0304
Signaling by SCF-KIT (R-MMU-1433557)	7	0.00175	0.0308
Prostacyclin signalling through prostacyclin receptor (R-MMU-392851)	5	0.00192	0.0333
Metabolism of water-soluble vitamins and cofactors (R-MMU-196849)	13	0.002	0.034
MAPK1/MAPK3 signaling (R-MMU-5684996)	21	0.00199	0.0343
Interleukin-12 family signaling (R-MMU-447115)	5	0.00232	0.0379
G alpha (z) signalling events (R-MMU-418597)	6	0.0023	0.038
Asparagine N-linked glycosylation (R-MMU-446203)	23	0.00258	0.0416
Cell junction organization (R-MMU-446728)	9	0.00299	0.0469
RAF/MAP kinase cascade (R-MMU-5673001)	20	0.00318	0.0493
