# Supplementary material for: Gene-diet interactions associated with complex trait variation in an advanced intercross outbred mouse line
Source: Nat Commun. 2019 Sep 10;10:4097. doi: 10.1038/s41467-019-11952-w (PMC6736984; doi:10.1038/s41467-019-11952-w)
Supplement: Supplementary file 11 — Supplementary Data 7 [file 41467_2019_11952_MOESM11_ESM.xls]

## Sheet: Sheet1
Supplementary Data 7
A list of FMC1-associated genes
GeneID	baseMean	log2FoldChange	pvalue	Padj
1110032A03Rik	172.205	-2.99304	0.00132009	0.0441948
1700016K19Rik	5.69969	-4.13159	0.00101667	0.0382913
1700024P16Rik	6.03288	-4.43386	0.000294477	0.0187861
4833407H14Rik	34.4488	4.15695	0.00156861	0.04838
4930523C07Rik	986.816	-3.95514	3.28026e-05	0.00434199
4931429I11Rik	51.395	-4.68279	0.000431021	0.0232549
9030619P08Rik	22.0269	-4.87742	9.01189e-05	0.00867689
A2m	40.1698	3.11699	0.00119152	0.0421987
A330094K24Rik	2.53553	-4.10492	5.78269e-05	0.006389
A530099J19Rik	136.655	-4.54969	9.6514e-05	0.00900108
Aass	7.74521	-2.88671	0.000767715	0.0323503
Abcg1	992.262	3.30743	0.000316719	0.0197099
Abi3	496.999	3.6303	0.00011593	0.0102274
Acaa2	794.005	-2.91279	0.000426634	0.0231458
Ace	197.611	7.08997	1.05737e-07	9.00374e-05
Actg2	21.0184	-4.45183	0.000851834	0.0343983
Actn2	5.69879	-4.76743	6.74898e-05	0.00710638
Adam15	213.84	4.80307	1.75664e-05	0.00315631
Adam22	78.1873	-4.36139	7.3853e-05	0.00757283
Adam23	227.663	-4.66814	1.21584e-05	0.00248045
Adam9	460.783	3.89651	1.85852e-06	0.000686775
Adap1	327.914	4.01993	0.000944497	0.0361289
Adar	895.374	2.64625	0.000765126	0.0323503
Adgb	7.03195	-4.31065	0.000844883	0.0342415
Adh1	37.8801	-4.39098	0.000442725	0.023498
Adra1d	12.5874	-4.39276	0.000961063	0.0366195
Aifm3	1.44484	-2.71369	0.00036795	0.021446
Akr1b7	74.6358	-5.566	2.37308e-05	0.00357514
Alas1	308.301	2.95251	4.92416e-05	0.00572131
Angpt2	50.3366	-4.70046	4.82542e-05	0.00565903
Angptl2	492.171	-6.45907	1.91166e-09	6.24e-06
Angptl7	134.936	-3.88654	0.000340189	0.0203749
Ankmy2	330.652	-2.11874	0.00130132	0.0437998
Ano1	57.2546	-5.32542	3.59006e-05	0.00462575
Ano5	10.4778	-4.45121	0.000747863	0.0323503
Ap1s2	290.228	4.12846	3.03795e-05	0.00416071
Apoa4	4.03174	-3.92498	0.000439274	0.0234064
Apobec1	1082.46	4.86396	9.43232e-05	0.00888134
Apoc2|Apoc4	20.0132	5.29353	3.30085e-05	0.00434199
Apof	4.13995	-4.48891	0.000293487	0.0187861
Apol6	2.9214	4.59022	2.5554e-05	0.00376297
Arhgap8	38.9635	4.29519	0.00129361	0.0436815
Arhgef10l	78.6294	4.534	0.000263289	0.0174207
Arhgef16	6.05439	-2.61148	0.00164411	0.0495383
Arl16	124.672	-2.90751	0.000936269	0.0360378
Arl4d	70.1636	-4.91114	0.000151693	0.0122858
Armc5	139.389	3.35127	0.000398034	0.0225303
Asb4	9.28706	5.49475	3.84562e-05	0.00479722
Atat1	122.447	4.86793	7.23498e-05	0.00745774
Atf6b	523.241	4.0762	4.0732e-07	0.000234628
Atp1a2	45.5585	-4.21389	0.00154404	0.0482296
Atp2c2	7.33282	-3.70892	2.15781e-05	0.00333834
Atp6v1b2	1164.06	2.12554	0.00079767	0.0330982
Avpi1	162.385	-4.18307	0.000569266	0.0267013
Bace1	93.8574	-3.59034	0.0012069	0.0425129
Bambi	130.836	-4.01938	0.000740487	0.0322994
Batf2	41.5955	4.33939	0.000353855	0.0209373
Bbc3	51.8617	4.60899	3.48348e-05	0.00454826
BC023105	34.6092	4.29842	0.000917198	0.0356415
Bend6	45.9334	-3.6378	0.00162651	0.0492351
Bmp3	39.3394	-4.47468	0.000693728	0.0311621
Brwd1	447.981	-3.44727	9.03797e-05	0.00867689
Btn2a2	2.79714	3.55535	0.000896573	0.035402
C1qa	5280.85	3.70446	0.000681136	0.0306668
C1qb	6165.09	3.68748	0.000880035	0.0351447
C1qtnf6	105.136	3.57482	0.000485391	0.0243753
C3	6436.26	5.39016	3.8936e-06	0.00110008
C3ar1	22.8891	4.84309	0.000193448	0.0144227
C4b	1702.26	3.71057	0.00105186	0.0391647
C5ar1	48.6588	7.76928	4.51024e-09	9.81479e-06
Cabp4	47.8037	4.10008	0.00145812	0.0463593
Cacna1h	107.233	5.20413	6.32918e-05	0.00682628
Cadm4	173.936	-4.12759	0.000364724	0.0213227
Calr	6503.62	3.89333	0.000758319	0.0323503
Camkk1	82.7584	3.88677	0.000862444	0.0346837
Car8	4.33279	-3.17676	0.000283478	0.0183534
Card9	52.4245	4.48026	3.02173e-05	0.00416071
Cbln1	12.435	-7.83383	4.17043e-11	4.0839e-07
Ccdc162	17.3753	-4.54068	0.000506309	0.0248523
Ccdc86	143.717	3.28529	9.6111e-05	0.00900108
Ccl12	34.2672	4.32889	0.000418311	0.0228639
Ccl2	21.6305	6.17419	1.9812e-06	0.000718552
Ccl24	351.538	-4.42617	0.000646683	0.0294541
Ccl4	70.6938	4.69819	0.000281736	0.0183534
Ccl7	9.09534	4.25688	0.0002454	0.0166303
Ccl8	481.814	3.55584	0.00028861	0.0185935
Ccl9	296.729	4.92481	0.000126689	0.0108419
Ccnd2	1715.73	3.49814	0.000994794	0.0375396
Ccr1l1	5.76976	-5.2851	2.1509e-05	0.00333834
Ccr5	447.814	4.49728	0.000704323	0.0314218
Ccr7	780.262	-5.28625	2.89129e-05	0.00407381
Cd207	154.284	-6.58378	4.41756e-07	0.000242086
Cd209a	80.5626	-4.87333	7.95073e-05	0.00798539
Cd209c	81.3786	-6.31441	2.91544e-07	0.00018419
Cd209d	99.338	-5.42758	1.98421e-05	0.00324187
Cd2bp2	908.798	2.38193	6.36465e-05	0.00682628
Cd300e	410.964	5.4412	4.16819e-05	0.00513421
Cd300ld	147.174	6.33231	2.1022e-06	0.00073566
Cd8a	477.843	-4.7243	0.000387003	0.0220333
Cd8b1	463.398	-4.24839	0.00123352	0.0431889
Cd93	266.866	4.60721	0.000134532	0.0112598
Cd96	278.605	-3.91483	0.0010328	0.0386756
Cdkn1a	138.516	3.32068	0.00140979	0.0459179
Cebpb	120.701	4.74301	0.000112631	0.0100267
Cfap61	6.44945	-5.00538	3.50936e-05	0.00455171
Cfb|Gm20547|C2	3098.77	4.76892	0.000176303	0.0137565
Chdh	35.0654	-6.12432	3.988e-06	0.00110008
Chil1	256.475	5.94499	4.77234e-06	0.00129814
Chn1	14.6189	4.66176	0.000471251	0.0240534
Chrna2	4.60393	-4.54444	0.000317009	0.0197099
Ciart	13.4928	-4.91965	0.000191962	0.0144045
Ckap4	484.319	4.5866	0.000410375	0.0227643
Cldn1	11.7615	-4.39252	0.000921292	0.0357297
Cldn10	20.9578	-3.26974	0.00124233	0.0431889
Clec4a1	602.22	5.94754	5.61713e-07	0.000284722
Clec4a3	791.219	6.91864	4.03051e-08	5.25041e-05
Clec4b2	5.1524	-5.50515	6.45825e-06	0.00160107
Clec4d	72.308	4.61243	0.000501139	0.0246603
Clec4e	108.514	7.24899	4.55741e-08	5.25041e-05
Clec7a	397.987	5.24695	2.67358e-05	0.00387868
Cmbl	105.872	-5.63349	2.10377e-05	0.00333834
Cmtm4	205.633	-4.14477	3.95648e-06	0.00110008
Cnn3	566.823	-3.09154	0.000469143	0.0240534
Cntn1	4.79084	-4.22198	0.000703683	0.0314218
Coch	4632.3	-6.79068	5.27951e-08	5.7444e-05
Col6a1	145.132	4.68315	0.00027576	0.0181234
Cox6a2	47.9986	-4.30288	0.000409287	0.0227643
Cp	1012.83	4.768	0.000151258	0.0122858
Cpe	35.3585	-5.36591	1.8064e-05	0.00315878
Cr2	1124.35	-4.23901	0.00147199	0.0466487
Creld2	1731.83	4.789	0.000304881	0.0193239
Crisp3	15.7927	-4.28112	0.000456994	0.0238038
Crlf3	1316.12	-3.15606	6.32328e-06	0.00160107
Crmp1	28.0718	4.57039	0.000191704	0.0144045
Csf2ra	178.438	3.36133	0.00127013	0.0434591
Csf2rb|Mir7676-2	857.202	4.21422	0.000194955	0.0144227
Csf3r	302.141	4.01369	0.000347264	0.0206722
Csmd3	13.3894	-5.51582	2.5927e-05	0.0037894
Csnk1e	240.609	2.60862	0.00149268	0.0470758
Ctnnd2	32.9868	-5.91548	9.375e-06	0.002108
Ctsc	3721.19	5.57319	5.25033e-12	1.02828e-07
Ctsf	293.9	-4.8829	5.32751e-05	0.00605155
Ctss	10093.8	3.50344	0.000518963	0.0252205
Cx3cr1	394.172	6.13803	3.7475e-06	0.00109092
Cxadr	41.8161	-7.12333	6.72297e-08	6.92996e-05
Cxcl16	566.946	3.57413	0.000909979	0.0356069
Cxcl9	1807.82	5.40683	4.98627e-05	0.00574447
Cxxc4	4.82121	-4.62547	9.84175e-05	0.00900704
Cyb5r1	263.495	-3.10936	0.000447357	0.0235129
Cybrd1	49.4995	-4.53088	7.92058e-05	0.00798539
Cyp2ab1	17.6247	6.56513	7.85401e-07	0.000341824
Cys1	26.7034	-5.93444	7.65246e-06	0.00174271
Cysltr1	26.2122	4.24073	0.000496025	0.0244939
Cytl1	107.09	-4.76741	0.000117349	0.0102602
Dbp	223.546	-7.83726	2.91169e-09	7.65994e-06
Dchs2	58.1704	4.25361	0.000493477	0.0244939
Ddr1	99.5665	-4.02301	0.000888063	0.0351702
Ddx24	1178.25	2.54836	0.000480188	0.0242916
Dgat2	105.568	-6.30576	2.53155e-08	4.27188e-05
Dgki	15.6686	-6.28118	1.594e-06	0.000617079
Dhx58	288.713	3.76315	0.00116592	0.0419751
Dirc2	308.917	-3.30059	0.000378962	0.0217991
Dnajb11	1428	3.57931	0.00142686	0.0461054
Dnajb13	24.9152	-5.56556	2.92267e-05	0.0040886
Dnase2a	829.174	-3.22929	5.54259e-05	0.00620295
Dram1	450.64	5.08866	3.68221e-05	0.00469294
Dtx3l	654.39	3.08621	9.43016e-05	0.00888134
Dusp16	238.683	5.0054	7.57489e-06	0.00174271
Dysf	174.333	3.73401	0.000968785	0.036842
Dzip1	83.6939	-4.4039	0.000411467	0.0227643
Edn3	71.857	-4.12413	0.000306378	0.0193562
Efhd2	1343.76	3.5499	8.96236e-05	0.00867689
Egflam	52.2394	-4.61603	0.000313942	0.0197069
Egr1	146.087	4.22805	0.000186967	0.014248
Egr2	111.709	4.0352	0.00150377	0.047335
Eldr	72.1844	-4.5224	0.000643847	0.0293933
Elmo2	479.773	3.65307	5.97721e-06	0.00156393
Eml1	75.536	-3.03003	0.00125571	0.0432977
Enpp1	485.473	4.52762	0.000184126	0.0141416
Epb4.1l4b	27.8317	-3.19766	0.00157709	0.048565
Ergic1	671.191	4.25422	0.000438819	0.0234064
F10	212.446	5.94719	6.40689e-06	0.00160107
Fabp7	59.7702	4.06253	0.00137296	0.0449673
Fam101b	290.558	-5.27954	3.69013e-05	0.00469294
Fam134c	1134.89	-2.4752	1.04676e-05	0.00227788
Fam13a	36.6719	-7.22423	2.83556e-08	4.27188e-05
Fam150b	2.93221	3.81051	0.000975168	0.0369413
Fam26e	38.917	-4.02803	0.00123195	0.0431889
Fam89a	19.0484	4.09274	0.00135621	0.0447917
Fbln5	431.486	-4.26313	0.000236827	0.0162746
Fbxl13	6.86142	-4.93709	0.000170144	0.0133291
Fcgr1	417.959	4.1792	0.00037955	0.0217991
Fcgr4	1166.27	4.85684	4.93694e-05	0.00572131
Fcna	2779.23	-4.77265	0.000278447	0.0182388
Fgr	1280.24	4.78898	1.80172e-06	0.000678589
Fhit	37.4463	-4.61658	0.000416746	0.0228639
Flcn	487.51	-2.74593	0.000261137	0.0173958
Flt3	284.123	-3.57655	0.000745696	0.0323503
Fmo2	35.3186	-4.75565	5.06642e-05	0.00580268
Fmo3	5.71324	-4.06272	0.000764474	0.0323503
Foxs1	37.1233	4.46708	0.000662732	0.0301151
Fpr1	282.624	4.26362	0.000143702	0.0118252
Fpr2|Fpr3	327.258	8.21946	7.33503e-10	3.59141e-06
Fstl4	6.54253	-4.85882	0.000165341	0.0130048
Fuca2	721.732	-2.33306	0.000832596	0.0339507
Fxyd1	61.8102	-4.40583	0.000938297	0.0360378
Fzd7	54.5486	3.86487	0.000399987	0.0225756
Fzd8	27.7206	-3.94112	0.000713085	0.0315968
Gabbr1	125.711	-3.70701	0.00111274	0.0406586
Gabrq	16.5202	-5.36055	2.24149e-05	0.00340307
Galnt18	59.5712	3.94122	0.00130689	0.0438933
Galnt6	332.515	-3.77805	0.000882637	0.0351447
Gamt	45.9822	-4.27336	4.01309e-05	0.00497446
Gapt	105.413	-3.78956	0.00144508	0.0461054
Garnl3	34.8443	-5.34091	1.40087e-05	0.00274654
Gas6	416.374	-3.73044	0.000569882	0.0267013
Gbas	395.53	-3.36821	9.80655e-05	0.00900704
Gbp5	182.065	3.96352	0.00109288	0.0400826
Gbp6|Gbp10	366.947	4.06126	0.00116243	0.0419458
Gbp7|RP23-100J23.5	471.862	5.05708	4.64783e-05	0.00555048
Gcn1l1|Mir7029	566.933	2.56437	0.0016055	0.0489016
Gcnt2	221.633	5.04098	1.84664e-05	0.00316492
Ggt1	59.3584	-2.96869	0.000196198	0.0144227
Ginm1	420.415	-2.38135	0.00141142	0.0459179
Gm10406	1.29837	-2.96495	0.0013607	0.0448643
Gm10561	12.5055	-5.42894	4.59216e-05	0.00551764
Gm11128|Cml5	14.4375	-4.24103	0.00135216	0.0447332
Gm11492|Sept4	370.023	-4.71873	3.35682e-06	0.00106038
Gm12250	554.871	4.21899	0.000326247	0.0200713
Gm13010	3.29418	-2.55244	0.000769734	0.0323503
Gm14221	14.3289	-6.6786	3.95145e-07	0.000234513
Gm15675	276.128	-6.44416	5.70495e-07	0.000284722
Gm15915	7.63946	-3.56204	6.48115e-05	0.00686126
Gm15987|Mir7649	414.161	5.90752	3.77488e-06	0.00109092
Gm16211	114.791	-3.30203	0.000337379	0.020331
Gm17200|Ccr9	207.721	-7.06584	9.05088e-08	8.44102e-05
Gm2663	32.5693	3.63496	0.00156561	0.0483634
Gm26905	39.8115	4.87996	0.000182302	0.0140567
Gm27350|Rian|Gm24895|DQ267100|Gm23508|Gm26922	33.2094	-5.81447	1.12988e-05	0.00237325
Gm37176	7.46084	-4.03171	0.00103211	0.0386756
Gm37447	1.80669	-3.37494	0.00108835	0.0400665
Gm4951	36.8838	5.6983	1.92093e-05	0.0032155
Gm568	6.33234	-4.11261	0.00155563	0.0482827
Gm5970	11.999	4.67195	0.000419104	0.0228639
Gm6548|Eif2ak2	546.912	3.82706	0.000728699	0.032086
Gm8221	58.4509	-4.34215	0.000664984	0.0301475
Gm9994	10.9639	-4.63258	0.000459871	0.023845
Gng12	460.611	3.22961	0.000808289	0.0333973
Gnmt	39.4085	-2.55678	0.000355959	0.0209488
Gp49a|Lilrb4	888.459	4.09507	0.000908907	0.0356069
Gpc3	19.3765	-4.87014	0.000178432	0.0138126
Gpd1	111.148	-6.65209	4.45e-07	0.000242086
Gpr107	479.437	2.37129	0.000413037	0.0227868
Gpr153	65.158	-3.40417	0.00160026	0.0488431
Gpr31b	24.6736	3.72494	0.00127919	0.0435704
Gpr34	165.559	-4.782	0.000196623	0.0144227
Gpr35	361.376	3.14248	0.000816986	0.0335396
Gpr84	8.15611	4.04112	0.00119596	0.0422794
Grem1	101.856	-4.09626	0.000887069	0.0351702
Gria3|Gm22413	48.3787	-4.80512	6.3784e-05	0.00682628
Gsr	906.305	3.53102	0.00137311	0.0449673
Gstk1	99.8822	-3.88852	0.00143232	0.0461054
Gstm1	149.156	-4.20339	0.00158962	0.0487775
Gstm6	4.34033	-3.58043	0.000127323	0.0108419
Gstm7	29.4787	-4.33959	0.000335932	0.0203062
Gsto1	549.484	-2.72591	0.00073111	0.032086
Gusb	997.469	2.81198	5.96819e-05	0.00653
Gyk	189.121	4.7926	0.000330451	0.0201585
Gzmb	90.1557	4.46858	0.000778972	0.0325292
Gzmk	128.545	3.66431	0.00144285	0.0461054
H1fx|AC153872.1	13.1113	4.81905	0.000210985	0.0150868
H2-D1	18124.9	2.90055	5.44318e-05	0.00612671
H2-K1	13073	3.03126	0.00133304	0.0442361
H2-Q1	48.131	3.98504	0.00124148	0.0431889
H2-Q2	208.909	3.59028	0.000332457	0.0201585
Hexa	1434.24	2.80237	0.000732319	0.032086
Hey2	16.0405	-5.53865	3.30333e-05	0.00434199
Hlf	22.5512	-4.29642	0.000534156	0.0257038
Hmga1	369.419	3.31478	0.00063116	0.0289491
Hmga1-rs1	139.834	4.41343	1.79063e-05	0.00315878
Hp	308.716	5.28124	4.76399e-05	0.00562065
Hpgd	1062	-4.84332	0.00010461	0.00935517
Hr	3.42384	-4.07315	0.000818583	0.0335396
Hs3st2	60.2808	-6.47268	6.8677e-07	0.000317396
Hsd17b2	1.73147	2.87015	0.000345824	0.0206493
Hsp90b1|Gm15344|Gm25745	15726.3	4.27617	0.00128516	0.0436219
Htra4	11.7299	3.21053	0.00133474	0.0442361
Icosl	498.376	-4.05415	0.00120672	0.0425129
Ifi204	598.682	5.40355	1.8808e-05	0.00317547
Ifi44	176.345	6.01344	5.989e-06	0.00156393
Ifih1	426.485	4.64261	1.50225e-05	0.00285647
Igf2	102.536	-5.80625	7.48589e-06	0.00174271
Igfbp4	1248.16	-5.08402	2.56972e-06	0.000867723
Ighv1-11	16.9545	3.81046	0.000754197	0.0323503
Ighv1-17	10.3417	4.13099	0.000430023	0.0232549
Ighv1-18|Ighv1-22|Ighv1-25|Ighv1-26	874.703	2.97699	0.000803394	0.0332653
Ighv1-19	430.644	4.01706	0.0011839	0.0421176
Ighv1-2	16.8038	4.38309	0.000439534	0.0234064
Ighv1-31	6.33922	4.16932	0.000234369	0.0162195
Ighv1-54	10.5397	3.69727	0.000404806	0.022674
Ighv1-56	7.01788	3.87933	0.000487108	0.024399
Ighv1-59|Ighv1-63	302.75	3.89007	0.000709793	0.0315222
Ighv1-66	195.866	4.34962	8.93782e-05	0.00867689
Ighv1-75	34.0612	4.32774	0.000178329	0.0138126
Ighv1-77	480.578	4.98774	1.6864e-05	0.00306869
Ighv1-80	877.494	5.06641	1.62903e-05	0.00303853
Ighv1-81	440.324	4.46422	5.8067e-05	0.006389
Ighv1-82	2467.62	5.21156	6.91006e-06	0.00165041
Ighv1-83	784.855	3.56459	0.00145258	0.0462582
Ighv1-84	903.955	4.04436	0.00046942	0.0240534
Ighv14-3|Ighv14-4	2688.68	4.14914	0.00143363	0.0461054
Ighv3-5	6.57137	3.21981	0.000116961	0.0102602
Ighv5-2	49.8062	3.83881	0.00154695	0.0482435
Igkj1	37.3397	4.55507	0.000625675	0.0287649
Igkv1-132	83.2668	-2.08377	0.00155455	0.0482827
Igkv12-40	13.0408	3.01537	0.000236657	0.0162746
Igkv12-46	2346.06	4.36378	0.000388462	0.0220522
Igkv17-127	2483.67	3.92628	0.00129238	0.0436815
Igkv3-12	1592.56	3.77499	0.00163907	0.0495383
Igkv4-54	93.199	-3.45232	2.12761e-05	0.00333834
Igkv4-57	3750.67	5.29152	1.1239e-07	9.1715e-05
Igkv4-57-1	865.329	4.13237	0.000696557	0.0312175
Igkv4-81	327.595	3.58239	7.80406e-07	0.000341824
Igkv6-14	506.472	3.25546	0.000769511	0.0323503
Igkv8-34	162.085	2.39477	0.00159146	0.0487775
Igsf23	53.1965	-4.35655	0.00104756	0.0390792
Il10	56.9211	5.00319	9.38363e-05	0.00888134
Il12rb1	48.2072	4.72193	0.000241651	0.0164331
Il1rn	119.627	4.88802	0.000246466	0.0166449
Il21	66.4176	4.08293	0.00126568	0.0434591
Il22ra2	17.1968	-5.2797	7.4582e-06	0.00174271
Il27	13.1854	4.67347	0.000461438	0.023845
Ip6k3	10.0408	5.12453	6.97614e-05	0.0073063
Iqce	108.998	3.07121	0.000938436	0.0360378
Iqgap2	231.948	-4.12541	0.000151998	0.0122858
Irf7	970.649	7.09571	9.90513e-08	8.81782e-05
Irg1	18.5016	5.41205	1.13906e-05	0.00237325
Itgal	1663.79	4.12546	0.000101231	0.00913645
Itgam	355.839	5.98754	6.82471e-06	0.00165015
Itgb2	3030.93	2.7633	0.000846202	0.0342415
Ivd	389.507	-3.50306	0.00119129	0.0421987
Jak3|Insl3	455.573	5.49873	8.73555e-07	0.000357753
Kansl1l|Gm37285	146.789	-2.70435	0.000856667	0.0345223
Kazald1	372.254	-3.68506	0.000605427	0.0280314
Kcnd3	37.316	-4.45185	0.000369022	0.021446
Kdm5b	227.734	-3.0938	2.22669e-05	0.00340307
Kif5a	11.9627	-5.2115	8.2273e-05	0.00816558
Klra2	143.992	6.70365	1.95183e-07	0.000135133
Krt19	12.9357	-3.58605	0.00107468	0.0397297
Krt80	68.615	4.27622	0.000910852	0.0356069
Lad1	17.3307	-4.48614	0.000743902	0.0323503
Lag3	363.755	5.4566	4.32395e-05	0.00529279
Lcp2	1815.37	3.45682	0.000160263	0.0127847
Lgals3bp	2441.82	4.31135	0.000147325	0.0120726
Lhcgr	1.26492	-2.7984	0.00161508	0.049117
Lhfp	637.706	-3.1243	0.000882878	0.0351447
Lox	30.8032	4.31619	0.000762282	0.0323503
Lpin1	230.103	-3.94635	0.000233874	0.0162195
Lrat	68.1931	-5.32359	2.98471e-05	0.00414578
Lrrc4c	9.97091	-4.41425	0.000565128	0.0267013
Lrrc8a|Gm28035|Phyhd1|Gm28038|Nup188	886.586	2.64788	0.000185132	0.0141634
Lrrc8d	263.279	3.41164	0.000200923	0.0146285
Lrrn2	2.70892	3.96238	0.000617438	0.0285201
Lrrn3	84.8324	-4.44772	0.000241228	0.0164331
Ly6g5b	7.90166	-4.76355	0.000350472	0.0208
Ly6g6e	13.8988	5.76757	1.33162e-05	0.00267781
Ly6i	117.538	7.11343	8.02472e-08	7.85821e-05
Lypd6	14.9759	-4.79275	0.000267551	0.0176431
Lztfl1	291.111	-2.63443	0.0013784	0.0449932
Mab21l3	34.6843	-4.04027	0.00129187	0.0436815
Maff	40.8577	4.87793	9.96957e-05	0.00908159
Maob	57.9224	-3.99147	0.000450634	0.023598
Map3k19	33.6852	-4.30913	0.000914956	0.0356415
Mapk8	383.748	-2.69266	0.000257733	0.0172276
Mapkapk2	1917.58	2.74685	5.34551e-05	0.00605155
Mb21d1	70.4056	3.3732	0.00137007	0.0449673
Mb21d2	49.2355	3.76057	0.000796473	0.0330982
Mctp2	160.912	-4.27192	0.00036267	0.0212661
Metrnl	165.334	3.68767	0.00030771	0.0193778
Mmp12	24.934	-4.23402	0.000760504	0.0323503
Mmp14	519.404	3.64545	0.000904989	0.0355908
Mmp3	16.2483	3.56021	0.0012509	0.0432546
Mnda	203.909	5.93042	2.98232e-06	0.000984721
Mpzl1	311.477	-4.50844	0.000164601	0.0130048
Ms4a4a	88.9044	5.69549	1.98634e-05	0.00324187
Ms4a4d	195.259	3.75834	0.000158767	0.0127437
Ms4a6c	1305.23	5.99116	9.66526e-07	0.000386314
Ms4a6d	393.823	7.24849	4.41781e-08	5.25041e-05
Ms4a7	327.034	4.86158	0.000196428	0.0144227
Msmp	3.92195	-3.99754	0.00130158	0.0437998
Msr1	99.5947	8.15186	1e-09	3.76746e-06
Mturn	177.507	-4.06132	0.000102082	0.00917094
Mvp|Pagr1b|Pagr1a|Prrt2	1304.28	1.95163	0.000768651	0.0323503
Myh13	15.1545	-3.90077	0.00142473	0.0461054
Myh3	10.2534	4.18476	0.00144315	0.0461054
Myh8	9.32255	-4.99186	2.74729e-05	0.00392742
Myl1	3.61627	-2.21995	0.00125225	0.0432546
Myo1f	535.847	3.58704	0.000761793	0.0323503
Nacc1	487.281	2.94834	0.00151887	0.0476715
Nadk	1677.61	2.90399	1.64981e-05	0.00304826
Nampt	1085.36	3.03706	0.000452853	0.023651
Nat8l	35.8928	5.25445	6.6879e-06	0.00163728
Nell2	12.7806	-4.68394	0.000378268	0.0217991
Nf2	433.974	2.59638	0.00158863	0.0487775
Nfil3	78.2954	5.72922	3.608e-06	0.0010871
Nfkb2	639.014	3.32424	0.000915887	0.0356415
Ngf	20.3555	-5.08431	0.000139488	0.0115269
Nmnat2	10.7027	-2.99736	0.00132571	0.0442361
Nnmt	10.333	5.65944	1.41639e-05	0.00274654
Nox1	7.66855	-5.16745	7.63095e-05	0.00778397
Nphs1	13.2085	-3.97278	0.000642513	0.0293933
Nr1d1	73.7099	-5.21729	3.72662e-05	0.00470876
Nr1d2	416.436	-5.12905	8.23723e-05	0.00816558
Nr4a1	255.438	4.19608	0.000319819	0.0198217
Nrcam	27.4644	3.93534	0.000551223	0.0262669
Nrip2	3.41752	-5.17139	1.12746e-05	0.00237325
Ntm	15.6046	-7.33007	3.80598e-08	5.25041e-05
Nts	29.8756	4.76984	0.000209517	0.0150868
Oas1a	339.75	5.31715	5.6465e-05	0.00628334
Oas1g	47.0725	6.88445	2.00095e-07	0.000135133
Oas2	118.778	6.06514	4.91514e-06	0.00131867
Oas3	243.728	4.71643	0.000405202	0.022674
Oasl2	371.079	6.39267	8.768e-07	0.000357753
Olfml1	208.23	-3.5125	0.000439804	0.0234064
Olfml2a	43.0008	-5.69248	1.80608e-05	0.00315878
Osbpl3	150.095	4.10851	0.00118107	0.0421176
P3h2	203.769	-4.07885	4.59158e-05	0.00551764
P3h4	52.877	-3.90577	0.00124529	0.0431889
Pak1	425.976	-3.11436	0.00104367	0.0390083
Parp12	285.117	4.41302	1.33993e-05	0.00267781
Parp9	971.965	3.0028	0.00118493	0.0421176
Pbld2	9.31335	-4.35877	1.85839e-05	0.00316492
Pcbd1	61.7501	-3.44568	0.000402818	0.0226701
Pdcd1lg2	96.7685	3.91986	0.000190073	0.0143729
Pde7b	28.3875	5.85434	3.46155e-06	0.0010761
Pdia2|Arhgdig	1004.38	-2.10583	0.00108321	0.0399523
Pdia3	5876.56	3.14581	0.000669028	0.0302608
Pdia4|Mir704	3772.04	3.60277	0.00143454	0.0461054
Pdia6	4145.51	4.06221	0.00094368	0.0361289
Pdzd4	55.0205	-5.28716	7.233e-05	0.00745774
Peli1	606.346	-2.95742	0.000468787	0.0240534
Pemt	16.9835	-4.58425	0.000445968	0.0235129
Per2	63.5285	-4.31159	0.00121337	0.0426641
Pfkp	789.142	3.61679	0.00113921	0.0413176
Pgam1	1219.2	2.94144	0.000951118	0.0363112
Pgap1	262.639	-4.41392	2.81837e-05	0.00399984
Phf11d	248.899	4.31085	0.000546271	0.0261582
Pi15	8.41479	-4.13685	0.00109238	0.0400826
Pik3ap1	1631.44	3.59495	0.00118296	0.0421176
Pik3r6	54.2292	3.57317	0.00144376	0.0461054
Pink1|Mir7019|Gm27646	720.627	-3.05687	0.000482484	0.0242916
Pla2g3	1.26153	-2.91289	0.000777052	0.0325183
Pla2r1	63.0177	-5.42088	3.13645e-06	0.00100701
Plat	21.5906	4.36999	0.00106073	0.03942
Pld5	13.735	-5.74548	3.78774e-06	0.00109092
Plekha6	206.612	-4.65721	6.09025e-05	0.00662653
Plekhb1	18.6143	-4.79018	1.08785e-05	0.00234127
Plekho2	1061.71	3.55574	0.000326921	0.0200713
Plod3|Mir702	416.969	4.32101	1.52494e-07	0.000112922
Plscr4	133.665	-3.29737	0.00162099	0.0492204
Pltp	372.718	4.49927	8.39448e-05	0.0082616
Plxnb2	1195.26	2.69989	0.000511362	0.0249751
Plxnb3	13.308	4.25649	0.00116296	0.0419458
Pmp22	217.565	-3.1823	0.000496507	0.0244939
Porcn	16.2919	-4.37232	0.00102163	0.0384044
Pou2af1	3035.7	4.3403	0.000124187	0.0108098
Pou2f2|Mir6537	563.826	3.83	0.00133252	0.0442361
Ppl	23.3298	-5.40257	3.75443e-05	0.00471349
Praf2	178.764	3.31682	0.00164399	0.0495383
Prph	7.48294	-4.91553	0.000190066	0.0143729
Prss12	36.9545	-6.85097	2.46e-07	0.000160607
Psca	29.2746	-6.32854	2.10349e-06	0.00073566
Ptpn1	1954.94	4.44803	1.6922e-05	0.00306869
Ptprd	11.6703	-4.73819	0.000382368	0.0218967
Ptpre	215.752	3.29074	0.000211839	0.0150868
Ptprf	69.5161	-4.16413	0.000576087	0.0269276
Qpct	21.2124	-4.35076	0.00107515	0.0397297
Rab33b	274.523	-3.23756	0.000152436	0.0122858
Rab39b	23.9417	4.17167	0.00146983	0.0466487
Ramp1	245.123	-3.85855	0.00058317	0.0271938
Rasl11b	37.4908	-4.6408	0.000508006	0.0248732
Rasl12	20.8417	-4.33172	0.0011734	0.0420897
Raver1|Mir7082	510.237	3.4924	0.000832577	0.0339507
Raver2	34.0949	-5.4123	2.16477e-05	0.00333834
Rbm28	469.325	2.0612	0.000559956	0.0265538
Rcan1	233.822	4.74418	9.76372e-05	0.00900704
Reep5	1840.79	-2.79508	0.00114402	0.0414151
Rell1	213.331	-3.25086	0.000975087	0.0369413
Rem1	42.1534	-3.91318	0.000481277	0.0242916
Rhoq	505.573	3.16001	0.00127808	0.0435704
Rnd2	22.3567	-4.11258	0.00107229	0.0397297
Rnf19b	847.398	2.50592	0.000126446	0.0108419
Rnf213	1472.94	4.1739	0.000231389	0.0161402
Rnpep	203.429	2.85714	0.00144543	0.0461054
Rpap1	174.879	3.01556	0.000339973	0.0203749
Rpn1	2953.71	3.55737	0.000480986	0.0242916
Rpn2	2583.41	2.15173	0.00130884	0.0438933
Rps6ka5	137.325	-3.46049	0.000160584	0.0127847
Rrp1b	209.305	3.25788	0.000619237	0.0285359
Rspo1	29.5066	-5.03862	0.000130553	0.0110211
Rtp4	359.042	4.80727	0.000164795	0.0130048
Ryr3	40.8759	-6.94963	1.39492e-07	0.000109278
S100a5	1.90014	2.80994	0.000446822	0.0235129
S1pr5	55.0487	4.67703	0.000434203	0.0233623
Saa3	24.9734	4.10495	8.45989e-05	0.00828434
Satb1|Gm36931	275.593	-4.8449	0.000283946	0.0183534
Sbno2	640.327	3.99321	1.41278e-05	0.00274654
Sct	26.1111	4.89683	0.000210219	0.0150868
Sdc2	81.6646	-3.36546	0.00126965	0.0434591
Sdk1	19.2394	5.9784	3.01676e-06	0.000984721
Serpina3b	51.3213	4.08714	0.0014828	0.0468398
Serpina3g	3129.83	4.29589	0.000734472	0.0321086
Sf3a2	151.17	3.87229	0.0007243	0.0320212
Sh3pxd2b	57.5507	4.53069	0.000496423	0.0244939
Shkbp1|Gm20479|Sptbn4	374.437	2.47382	0.000135666	0.0113065
Shmt1	200.008	3.48996	0.00137531	0.0449673
Siglece	568.459	4.5547	0.000256646	0.0172137
Siglech	252.961	-5.61943	2.55012e-05	0.00376297
Sirpb1c	136.662	4.16254	0.00160108	0.0488431
Slc15a3	561.778	3.27245	0.00127149	0.0434591
Slc16a5	30.5753	-4.79414	0.000227619	0.0160357
Slc2a6	138.69	4.07514	0.00150573	0.047335
Slc37a2	454.292	-4.13973	7.75959e-05	0.00787417
Slc39a1	912.151	1.88906	0.000471612	0.0240534
Slc40a1	6571.61	-4.12751	0.00155629	0.0482827
Slc46a3	507.916	-2.97277	0.00030028	0.0190941
Slc48a1	1969.61	-3.70174	0.000238784	0.0163517
Slc6a19	3.62087	-3.25372	0.00128468	0.0436219
Slc9a3r2	300.583	-4.97089	6.39935e-07	0.000305686
Slc9a9	343.404	-3.21842	0.00127052	0.0434591
Slco2b1	360.225	-3.58334	0.000927866	0.0359135
Smim5	113.257	-4.30715	0.00112317	0.0409632
Smim6	34.0966	-3.90484	0.00153035	0.0479551
Smpdl3b	57.5711	7.79114	4.58773e-10	2.995e-06
Smyd1	13.4913	-4.4447	0.00087023	0.0348537
Smyd5	269.133	3.04124	0.00143416	0.0461054
Snap91	16.1333	-4.86117	0.000229049	0.0160786
Sncg	39.8388	-7.30634	2.16483e-08	4.23981e-05
Snhg14|Gm38393|Snord107|Snrpn|Snurf	88.2048	-3.62248	0.000730772	0.032086
Snx21	70.1083	-3.6766	0.000602452	0.0279598
Snx25	570.202	-1.92248	0.00164871	0.0496005
Snx31	44.8767	-5.85775	6.13983e-06	0.00158222
Socs3	351.31	6.98886	3.1289e-09	7.65994e-06
Sowahc	193.571	4.1702	2.41695e-05	0.00361343
Spi1	786.609	2.87115	0.000356189	0.0209488
Spns2	170.897	-3.69146	0.00117233	0.0420897
Spns3	58.3333	-4.8253	0.000128878	0.0109268
Spon1	245.066	7.35178	2.76298e-08	4.27188e-05
Spry1|RP23-382L1.4	58.0918	4.15631	0.000937593	0.0360378
Srgap2	349.379	2.3938	0.0012395	0.0431889
Srpx|Rpgr	106.206	-3.80088	3.13989e-05	0.00425884
St18	47.0203	-4.55732	0.000526411	0.0254562
St6galnac4|St6galnac6	611.678	2.24924	0.00153458	0.0480106
Star	561.474	-6.01834	1.60689e-06	0.000617079
Stat4|Gm28177|Stat1	5109.22	3.70315	0.00124594	0.0431889
Stmn2	35.8215	-6.31478	5.8151e-07	0.000284722
Stx11	547.337	3.30301	0.00156053	0.0482827
Syne4	16.1435	-3.14379	0.000231575	0.0161402
Tagln	717.868	-5.04564	4.75494e-05	0.00562065
Tapbp|Zbtb22	2292.18	2.48296	0.000316018	0.0197099
Tapbpl	652.987	2.84519	0.000475565	0.0241921
Tceal3	8.30604	-5.82661	1.20263e-05	0.00247931
Tcf21	461.61	-5.29002	2.12968e-05	0.00333834
Tdh	5.47322	-4.3735	3.60212e-06	0.0010871
Tead2	69.9098	-4.28002	0.00124128	0.0431889
Tef	406.418	-4.9241	7.23156e-05	0.00745774
Tex2	269.296	-3.76307	0.000132584	0.0111444
Tg	109.721	5.14614	0.00011572	0.0102274
Tgm2	2095.26	3.08037	0.000833817	0.0339507
Tgm3	11.9624	4.81002	0.000223619	0.0158681
Themis2	1001.82	4.01232	2.71678e-05	0.00391236
Tigit	184.958	5.1201	0.000125368	0.0108419
Tirap	161.971	3.23964	0.000539475	0.0258961
Tjp2	165.501	4.14476	0.000672372	0.030342
Tlr7	605.811	3.58566	0.000386339	0.0220333
Tmed5	501.967	2.97037	0.000567854	0.0267013
Tmem106a	410.519	3.55722	0.000196546	0.0144227
Tmem116	7.68942	-4.15434	0.000420494	0.022876
Tmem218	46.6518	-3.85517	0.000525507	0.0254562
Tmem64	260.05	-3.03359	0.000756426	0.0323503
Tnfrsf1b	831.259	2.98945	0.000406977	0.0227084
Tnip3	22.3396	6.84977	1.55675e-07	0.000112922
Tnni1	4.18846	-3.91067	0.00132749	0.0442361
Tnxa	9.19578	-6.56816	6.9686e-07	0.000317396
Tnxb	142.564	-6.43458	3.34597e-07	0.000204784
Tob1	110.563	-4.17131	0.000493828	0.0244939
Tpmt	48.3286	-4.94695	1.85735e-05	0.00316492
Tppp3	108.844	6.57569	5.76935e-07	0.000284722
Trem3	59.7711	4.23583	0.00148038	0.0468388
Trim36	16.1331	-4.69265	0.000331317	0.0201585
Trp53i11	781.914	3.16813	0.00143097	0.0461054
Tslp	11.7073	-4.11737	0.00155853	0.0482827
Ttyh1	11.9088	-2.72559	0.000514811	0.025081
Tubb6	231.701	3.67323	0.00133487	0.0442361
Ucp3	13.9136	-5.51882	2.08378e-05	0.00333834
Upp1	37.0979	4.53951	0.000282125	0.0183534
Usp18	334.249	4.28521	0.000548892	0.0262196
Usp5	770.785	2.07218	0.000888906	0.0351702
Vipr1	95.2073	-5.76803	1.5552e-05	0.00292871
Vis1	78.6359	4.30453	0.000553492	0.026311
Vldlr	37.6102	-4.59928	0.000568258	0.0267013
Vmp1|Mir21a	1403.53	4.14437	1.47179e-05	0.00282598
Vsig4	201.756	4.99866	0.000126948	0.0108419
Vstm4	160.964	-4.17402	0.000491861	0.0244939
Vsx1	13.5835	-4.69056	0.000227378	0.0160357
Wdr24	250.651	2.30979	0.000599698	0.0278981
Wdr75	606.768	-1.99996	0.000794464	0.0330982
Wfdc1	17.0257	-5.16835	0.000100927	0.00913645
Wfdc17	809.222	6.56924	8.04103e-07	0.000342356
Wnt6	12.9955	5.54656	3.15309e-05	0.00425884
Wtip	66.9874	-3.80982	0.000262161	0.0174048
Xbp1	4132.76	4.51658	0.000253229	0.0170429
Zbp1	855.765	4.62065	0.000325119	0.0200713
Zc3h12b	7.4974	-4.2435	0.00137284	0.0449673
Zfp184	14.7989	-4.94683	0.000137333	0.0113969
Zfp28	48.5287	-3.72924	0.00118313	0.0421176
Zfp655	457.511	-2.24223	0.00162456	0.0492351
Zfp661	48.9883	-4.05875	0.000208046	0.0150868
Zfp704	58.1694	-3.25136	0.000709074	0.0315222
Zfp874b	191.894	-3.17481	0.00109849	0.0402129
Zranb1	487.705	-2.63627	0.000777048	0.0325183
