# Supplementary material for: Gene-diet interactions associated with complex trait variation in an advanced intercross outbred mouse line
Source: Nat Commun. 2019 Sep 10;10:4097. doi: 10.1038/s41467-019-11952-w (PMC6736984; doi:10.1038/s41467-019-11952-w)
Supplement: Supplementary file 12 — Supplementary Data 8 [file 41467_2019_11952_MOESM12_ESM.xls]

## Sheet: Sheet1
Supplementary Data 8
A list of FFC4-associated genes
Gene	baseMean	log2FoldChange	lfcSE	stat	pvalue	padj
2210010C04Rik	28029.8	-2.57794	15.5414	301.481	1.56749e-67	2.83053e-64
2610509F24Rik|Platr11	29.2477	5.09375	1.37098	15.0551	0.000104419	0.0273713
4833407H14Rik	34.413	3.30072	0.931276	12.8686	0.000334143	0.0489234
9030619P08Rik	22.4101	-7.00565	1.82253	14.04	0.000178964	0.0377729
9430069I07Rik	33.6809	6.61218	1.45518	21.8722	2.91423e-06	0.00189449
AI427809	63.6524	6.07915	1.55758	19.9035	8.1449e-06	0.00434687
AI464131	26.9719	-5.37947	1.12596	20.6514	5.5096e-06	0.00308766
Amy2b	6107.5	-5.01028	15.6266	424.142	3.06067e-94	1.24355e-90
B130024G19Rik	30.6687	-4.12324	1.08699	13.5266	0.00023521	0.042007
Bcl10	603.097	1.12457	0.309935	13.1276	0.00029098	0.0461457
Bcl2a1a	180.49	2.60323	0.742337	13.2304	0.000275448	0.0452181
Cbln1	12.9023	-10.3848	2.7043	13.0664	0.000300636	0.0465328
Cel	21083.7	-4.78091	15.566	358.391	6.30785e-80	1.70859e-76
Cela1	39572.1	-4.98781	15.5093	91.3394	1.21028e-21	1.3113e-18
Cela2a|Ctrc	49123.1	-3.2667	15.5259	401.009	3.3204e-89	1.07926e-85
Cela3b	12665.7	-2.09608	15.5535	138.077	7.01136e-32	1.0359e-28
Clps	17272.9	-0.627093	15.5504	71.5904	2.64837e-17	2.53184e-14
Cnn1	10.8615	-7.6148	1.81617	16.9097	3.92002e-05	0.0144791
Cnn3	577.129	-1.69152	0.425293	15.6797	7.50243e-05	0.0217731
Cpa1	28538.3	-1.43257	15.5273	97.5664	5.20812e-23	6.04588e-20
Cpa2	6972.41	-1.15714	15.543	43.2614	4.78932e-11	3.70648e-08
Cpb1	21832.2	-3.44133	15.5424	446.87	3.4625e-99	1.87575e-95
Ctrb1	66474.8	-1.98491	15.5302	301.804	1.33272e-67	2.70742e-64
Ctrl	12425.2	-4.35702	15.5305	174.602	7.31244e-40	1.18842e-36
Ctsz	3889.47	1.58108	0.431693	13.4105	0.000250217	0.043261
Cuzd1	492.968	-4.28065	15.7909	59.5562	1.1885e-14	1.01661e-11
Cyp2s1	43.6251	-5.40905	1.35174	14.2994	0.000155912	0.0347318
Cys1	26.7898	-6.05554	1.46747	14.7463	0.000122988	0.0298329
Dhx58	287.444	2.42503	0.585651	18.4679	1.7279e-05	0.00789613
Dmbt1	1544.18	-4.32935	15.5929	47.3447	5.954e-12	4.83822e-09
Eno3	413.989	3.40991	0.961953	13.782	0.000205299	0.040199
Erbb2	30.1606	-3.20209	0.763271	17.3749	3.06851e-05	0.0125612
Fgfr4	30.83	-4.54995	1.07844	16.9733	3.79084e-05	0.0143276
Frem1	53.8494	-3.90042	0.919356	16.2816	5.4592e-05	0.0181067
Frem2	17.3023	-5.80777	1.40512	15.4495	8.4739e-05	0.023342
Fzd5	69.017	-2.27019	0.594647	14.7696	0.000121478	0.0298329
Gabrq	16.7052	-7.51581	1.85661	13.8078	0.000202491	0.0401327
Gcnt2	225.298	2.67244	0.708307	14.1192	0.000171586	0.0366924
Gdf10	107.635	-3.00811	0.799731	13.1	0.000295296	0.0461457
Gm12865	5.68888	8.67559	2.48714	13.5864	0.000227835	0.0415282
Gm14149	21.6897	6.85938	1.90538	13.6301	0.000222584	0.0415282
Gm15987|Mir7649	416.725	3.32163	0.935246	12.9871	0.000313641	0.0476534
Gm29284|C130026I21Rik|Gm2619	1199.49	3.39695	0.924304	14.36	0.000150973	0.0345579
Gm7609	149.938	2.908	0.817925	13.652	0.000220008	0.0415282
Gstm1	144.061	-4.40179	1.09906	14.2418	0.00016076	0.0348355
H2-Q1	48.7559	2.78612	0.704673	15.8777	6.75713e-05	0.0207202
H2-T23	4769.44	1.37225	0.383312	13.1714	0.000284258	0.0457402
Hck	1335.74	2.52808	0.645104	16.0495	6.17063e-05	0.0192856
Hcls1	2510.24	1.35637	0.366304	13.9798	0.000184787	0.0382786
Ifi44	173.304	3.9873	1.0868	13.9668	0.00018607	0.0382786
Ifitm3	3570.56	1.84094	0.407632	21.492	3.55303e-06	0.00213866
Ighv1-18|Ighv1-22|Ighv1-25|Ighv1-26	906.433	10.8395	2.52885	18.4447	1.74908e-05	0.00789613
Ighv1-21	254.971	16.0364	3.04412	559.544	1.05644e-123	8.58467e-120
Ighv1-31	6.15698	7.94296	1.94271	17.3607	3.0916e-05	0.0125612
Ighv1-34	1952.52	13.8102	2.88072	1115.12	1.71289e-244	2.78379e-240
Ighv8-11	102.541	10.8247	2.89803	13.8926	0.000193564	0.038837
Igkv1-117	6711.94	6.22701	1.79697	15.5693	7.95369e-05	0.0222868
Igkv4-62	86.5863	12.6037	2.9291	16.6668	4.45541e-05	0.0157412
Igkv4-86	305.944	6.39242	1.90155	13.2873	0.000267206	0.0445253
Iqgap2	236.175	-2.51221	0.598659	17.0435	3.6534e-05	0.0141369
Irf7	946.971	4.44257	1.09432	18.0252	2.18004e-05	0.00957569
Ltbp4	279.362	-3.63892	0.799254	17.8481	2.39254e-05	0.0102325
Ly6a	6252.32	3.1846	0.848164	14.7556	0.000122384	0.0298329
Lyn	2982.05	1.05302	0.29409	12.9633	0.000317652	0.0476534
Mapkapk2	1939.14	1.27699	0.326213	15.7465	7.24226e-05	0.0214002
Mfsd9	38.7986	-2.20622	0.622003	12.8823	0.000331712	0.0489234
Mgl2	19.9406	-4.92643	1.33347	13.3007	0.00026531	0.0445253
Ms4a6c	1298.07	2.88397	0.755499	15.2231	9.55257e-05	0.0258747
Mturn	179.145	-2.16722	0.583715	13.9355	0.000189194	0.0384348
Ncam1	13.3204	-5.59176	1.41871	14.4208	0.000146182	0.0339393
Ncf4	934.495	1.84312	0.422814	19.394	1.0634e-05	0.00540073
Ndrg2	150.229	-4.0533	1.02789	13.6774	0.000217055	0.041501
Nr2f2	148.278	-2.9874	0.708272	15.5831	7.89557e-05	0.0222868
Nr4a1	253.558	2.28866	0.652513	13.108	0.000294035	0.0461457
Oas1a	337.833	3.68588	1.00012	15.1356	0.00010006	0.0266587
Oas1g	45.7263	5.36172	1.35413	17.2189	3.33109e-05	0.0132041
Oas2	111.688	3.47044	0.891254	15.791	7.07379e-05	0.0212895
Olfml2a	44.0532	-5.17898	1.08435	19.8695	8.29148e-06	0.00434687
Pik3r6	55.2193	2.27969	0.527265	18.9017	1.37633e-05	0.00657884
Pla2g1b	673.863	-3.88637	15.795	78.8436	6.72258e-19	6.82846e-16
Pld5	13.84	-9.60113	1.98333	21.3016	3.92395e-06	0.00227757
Plekha6	209.464	-3.17634	0.616584	24.765	6.47612e-07	0.000438541
Pnlip	60140.2	-0.173202	15.5239	27.3581	1.69059e-07	0.000119458
Pnliprp1	17123	-0.283144	15.5448	19.1474	1.21e-05	0.00595908
Pnliprp2	2562.17	-1.72159	15.6554	100.86	9.87093e-24	1.23402e-20
Prss2	41554.1	-1.78455	15.5166	106.084	7.06815e-25	9.57262e-22
RP24-443E20.4	15.3707	-9.38885	2.29056	16.4469	5.0033e-05	0.0171924
Rtp4	347.158	2.62376	0.740189	13.4542	0.00024446	0.0431844
Sct	26.2127	5.10691	1.3114	16.0534	6.15825e-05	0.0192856
Serpini2	246.106	-3.21491	15.8164	34.6917	3.86275e-09	2.85352e-06
Sfrp1	465.973	-2.58037	0.66031	14.2727	0.000158144	0.0347318
Slc16a5	31.3016	-5.56144	1.51331	12.9775	0.00031526	0.0476534
Slc39a1	918.313	0.845619	0.220761	14.5509	0.00013642	0.0321319
Slco2b1	358.688	-2.21023	0.557413	14.5513	0.000136398	0.0321319
Sox17	18.4742	-4.11504	1.12548	13.5688	0.000229974	0.0415282
Spi1	794.402	1.27906	0.357156	12.9519	0.000319605	0.0476534
Stmn2	35.8459	-3.78802	0.95091	14.9807	0.000108618	0.0280201
Tg	113.079	4.21266	1.1175	13.6961	0.000214899	0.041501
Tlr7	602.4	1.7641	0.484636	13.5742	0.000229322	0.0415282
Tnxb	145.861	-3.9531	0.910251	16.7542	4.25471e-05	0.0153661
Tor3a	805.743	1.51969	0.381733	16.1572	5.82961e-05	0.0189486
Try10	265.947	-2.81851	15.804	21.5187	3.50398e-06	0.00213866
Try4	18428.7	-2.41263	15.5823	313.313	4.1459e-70	9.62559e-67
Try5	10815.9	-0.274782	15.5606	16.4189	5.07773e-05	0.0171924
Vav1	1370.42	1.1572	0.31506	13.3791	0.000254439	0.0435278
Vldlr	37.2072	-4.63378	1.202	14.2762	0.00015785	0.0347318
Zbp1	864.376	3.15038	0.890739	13.2784	0.000268489	0.0445253
Zg16	5223.15	-2.91902	15.5457	62.9798	2.08834e-15	1.88554e-12
