# Supplementary material for: Gene-diet interactions associated with complex trait variation in an advanced intercross outbred mouse line
Source: Nat Commun. 2019 Sep 10;10:4097. doi: 10.1038/s41467-019-11952-w (PMC6736984; doi:10.1038/s41467-019-11952-w)
Supplement: Supplementary file 13 — Supplementary Data 9 [file 41467_2019_11952_MOESM13_ESM.xls]

## Sheet: Sheet1
Supplementary Data 9
A list of differentially expressed genes in spleens of ANA positive vs. ANA negative mice
Gene	baseMean	log2FoldChange	pvalue	Padj
Gm4204	158.015	0.323272	2.13155e-09	2.00637e-05
Scara5	27.595	-1.23162	2.43995e-09	2.00637e-05
Trnp1	10.0938	-2.68491	9.40062e-09	4.35088e-05
Vwde	3.46011	3.02428	1.58733e-08	4.35088e-05
Hmces	413.263	0.65686	1.52636e-08	4.35088e-05
S1pr2	252.759	1.08447	1.31301e-08	4.35088e-05
Gsta3	144.131	-0.922486	7.14808e-08	9.04287e-05
Lcn4	10.3889	-1.70079	5.43309e-08	9.04287e-05
Faxc	10.5892	1.58864	4.943e-08	9.04287e-05
Paqr5	18.0142	-0.984634	7.09717e-08	9.04287e-05
Ccr8	15.4917	1.03858	5.85323e-08	9.04287e-05
Tef	407.163	-0.715191	6.44743e-08	9.04287e-05
Tubb6	231.737	0.539608	6.99814e-08	9.04287e-05
Gm7609	76.8128	0.809472	1.04963e-07	0.000120828
Tigit	111.094	1.02579	1.10204e-07	0.000120828
Gna13	1155.38	0.278882	1.42482e-07	0.000135285
Irg1	18.4924	1.56728	1.34224e-07	0.000135285
Rsph1	79.7437	0.798664	1.64521e-07	0.000135285
Tslp	11.7289	-1.23336	1.59234e-07	0.000135285
Hars2	279.727	-0.238307	1.5695e-07	0.000135285
Fmod	34.9148	-1.13433	1.98477e-07	0.00014657
Lef1	156.965	-1.27523	1.91887e-07	0.00014657
Pkm	3836.97	0.467949	2.0498e-07	0.00014657
Cep55	213.418	0.861162	2.14195e-07	0.000146777
Aicda	130.239	1.42787	2.4799e-07	0.000163137
Cdkn1c	22.9716	-1.16791	3.2849e-07	0.000207783
Pdcd1	243.05	1.01665	3.67011e-07	0.000215566
Ldha	4461.35	0.347448	3.58842e-07	0.000215566
Spic	2055.39	-0.59456	4.21911e-07	0.000239267
Basp1	348.811	0.604411	4.56559e-07	0.000250286
Rgs16	52.2211	1.18159	6.22827e-07	0.000276838
Il1rn	119.604	1.00368	5.80819e-07	0.000276838
Chn1	14.6195	0.98011	6.10636e-07	0.000276838
A130014A01Rik	38.7677	-0.593385	5.34149e-07	0.000276838
2810001G20Rik	80.2569	-0.478549	5.53169e-07	0.000276838
Meg3	9.92779	-1.94901	6.06842e-07	0.000276838
Rcan1	233.871	0.62745	6.1837e-07	0.000276838
Etv4	7.28289	1.58669	6.53104e-07	0.000282657
Dapl1	79.5411	-2.13217	6.77146e-07	0.000285547
Ccl4	70.7107	1.2496	7.27326e-07	0.00029904
Osbpl3	150.084	0.666403	8.19191e-07	0.000322356
Cd209d	99.5363	-1.40453	8.42838e-07	0.000322356
Phf6	520.114	0.36541	8.28094e-07	0.000322356
Arl4c	561.45	-0.647206	9.44018e-07	0.000330326
Rgs13	94.5594	1.41888	9.29937e-07	0.000330326
Tgm2	2096.09	0.348484	8.97557e-07	0.000330326
Gk	189.068	0.935606	9.28781e-07	0.000330326
Dram1	450.823	0.654074	9.68129e-07	0.000331705
9430069I07Rik	17.1802	1.39517	9.97083e-07	0.000334654
Adap1	328.016	0.57774	1.15624e-06	0.000380311
Slc45a3	394.794	-0.773915	1.43091e-06	0.000405738
Atp1b1	198.63	-0.792404	1.35814e-06	0.000405738
Igkv1-110	4764.49	0.839007	1.41032e-06	0.000405738
Ssu2	15.6538	-1.38913	1.32493e-06	0.000405738
Dusp14	43.1937	1.02994	1.29873e-06	0.000405738
Zfp503	36.0673	-0.814178	1.33712e-06	0.000405738
Pyroxd2	38.0983	-0.689357	1.42729e-06	0.000405738
Pgk1	1536.42	0.355636	1.41533e-06	0.000405738
Lypd6b	11.8095	-1.41978	1.54494e-06	0.00042828
Als2cl	227.7	-0.999269	1.56249e-06	0.00042828
Gpr34	165.315	-0.711923	1.68272e-06	0.000453672
Gstm1	149.42	-0.927636	1.71471e-06	0.000454842
Slc40a1	6579.44	-0.720328	1.75179e-06	0.000457299
Mybl1	98.7872	1.19028	1.79969e-06	0.000461753
Gm12258	115.819	-0.455976	1.825e-06	0.000461753
Gapdh	6308.65	0.353259	2.06654e-06	0.000514945
Il21	66.403	1.26914	2.12698e-06	0.000522094
Car13	105.354	0.560827	2.27179e-06	0.00054944
Khk	246.98	-0.53558	2.32726e-06	0.00055016
Tpst1	436.333	0.285674	2.34167e-06	0.00055016
Il10	56.8697	1.28646	2.51635e-06	0.000571476
Ppp1r16b	969.43	0.450652	2.50319e-06	0.000571476
Scin	36.7415	0.793077	2.53665e-06	0.000571476
Gpr141	324.365	-0.763732	2.67201e-06	0.000593836
Zbp1	830.358	0.698763	2.8005e-06	0.000614095
Ighv14-3	713.903	1.07674	2.98899e-06	0.000646803
Gm11454	4.42253	1.45765	3.14481e-06	0.000671683
Hmgn3	309.926	0.546754	3.23076e-06	0.000681194
Tpi1	2095.16	0.360572	3.35037e-06	0.00069747
Cd209a	80.6997	-1.37663	3.41642e-06	0.000702331
Aph1c	68.3547	-0.561677	3.50593e-06	0.000711834
Igkv3-12	1592.55	1.43646	3.59605e-06	0.000721227
Apoc2	16.7056	1.44098	3.64976e-06	0.000723181
Il1r2	73.8668	0.899853	3.89281e-06	0.000749058
Txk	146.39	-0.836401	3.92166e-06	0.000749058
Apobec1	1088.37	0.636136	3.88146e-06	0.000749058
Egln3	23.7818	0.795204	3.97237e-06	0.000749058
Nr1d2	417.122	-0.769742	4.00809e-06	0.000749058
Ighg2c	20000.9	1.99163	4.15183e-06	0.000767202
Gm16316	4.11893	-1.45922	4.29317e-06	0.000770422
Mmp12	28.6841	-1.11898	4.33404e-06	0.000770422
Mgl2	19.862	-0.992584	4.35664e-06	0.000770422
Rasgrp3	799.099	0.537248	4.27656e-06	0.000770422
Ift22	164.942	0.504333	4.45682e-06	0.000772015
Nuggc	92.0306	1.54349	4.45953e-06	0.000772015
Gm15675	276.57	-0.787589	4.71779e-06	0.000791723
Fam101a	17.6588	1.81146	4.64325e-06	0.000791723
Eaf2	333.6	1.06881	4.7147e-06	0.000791723
Fbxo17	46.486	-0.900004	4.87125e-06	0.000795233
BC043934	38.9018	-0.880078	4.79141e-06	0.000795233
Ndrg2	157.569	-0.872083	4.88377e-06	0.000795233
Nrcam	27.4381	1.66302	5.02435e-06	0.000810103
Erp44	1084.45	0.370884	5.23514e-06	0.000827857
Hlf	22.6181	-1.39649	5.21666e-06	0.000827857
Igkv14-111	4055.95	1.87193	5.49942e-06	0.000845266
Klra2	143.907	1.42603	5.48859e-06	0.000845266
Gm12250	262.589	0.579132	5.41133e-06	0.000845266
Lag3	363.732	0.909466	5.67339e-06	0.000863931
Shmt1	200.064	0.424121	5.88769e-06	0.000880263
Hif1a	970.93	0.459755	5.85014e-06	0.000880263
B130024G19Rik	30.8563	-0.819197	5.99576e-06	0.000888345
D930028M14Rik	12.1066	-0.900485	6.97468e-06	0.00102416
Cd300e	402.876	1.03966	7.08987e-06	0.00103186
2300009A05Rik	68.8903	-0.539736	7.15299e-06	0.00103191
Cry2	90.5369	-0.553367	7.41855e-06	0.00105177
Ighv1-14	3515.67	1.50813	7.38619e-06	0.00105177
Atp1b3	2020.6	-0.308848	7.48385e-06	0.00105196
Actr3b	43.2007	0.724296	7.57194e-06	0.00105532
Tox	121.336	0.730767	8.0726e-06	0.00109742
Igkv3-3	76.8372	2.63905	8.18896e-06	0.00109742
Dbp	223.928	-0.957061	8.20766e-06	0.00109742
Pfkp	789.489	0.458379	8.10647e-06	0.00109742
Ccdc166	71.7151	-0.456	8.20104e-06	0.00109742
Rexo2	1660.78	0.692267	8.28385e-06	0.00109868
Gm4735	186.817	0.290522	8.42511e-06	0.00110847
Tspan4	818.977	-0.48463	8.65427e-06	0.00112069
Vipr1	95.3994	-0.967183	8.5994e-06	0.00112069
Gstt2	322.094	0.553489	8.74387e-06	0.00112345
Lrrc75b	13.5604	-1.28535	9.28052e-06	0.0011651
Tcrg-C1	31.0476	-1.11667	9.15731e-06	0.0011651
Satb1	266.487	-0.885945	9.24485e-06	0.0011651
Fcgr4	1165.64	1.56122	9.36483e-06	0.00116677
Batf	421.905	0.53436	9.48331e-06	0.00117265
Tg	109.77	0.90157	9.76451e-06	0.00119841
Rab34	79.2275	-0.501793	9.99271e-06	0.00121733
Pgam1	1219.85	0.320103	1.01173e-05	0.00122345
Tnfsf8	310.74	0.69273	1.02056e-05	0.00122511
Adora3	20.9952	-0.619654	1.03853e-05	0.00122875
Igkv2-109	1772.39	1.0911	1.03312e-05	0.00122875
Stat1	1863.45	0.485114	1.06647e-05	0.0012463
Cdh23	28.2818	0.802522	1.06851e-05	0.0012463
Cdkn2a	34.0469	1.11949	1.0795e-05	0.00125025
5830418P13Rik	29.2243	0.776603	1.09945e-05	0.00125566
Galnt6	315.084	-0.47742	1.0989e-05	0.00125566
Mturn	177.777	-0.442235	1.11913e-05	0.00126606
Bcat1	157.252	1.01069	1.12395e-05	0.00126606
Gm23119	8.57627	-1.28797	1.147e-05	0.00128324
Mal	86.7859	-0.671873	1.16719e-05	0.00128622
Zc3h12d	476.964	0.480264	1.17293e-05	0.00128622
Gzmk	125.234	1.54418	1.17313e-05	0.00128622
Acpp	16.2233	-3.15312	1.19939e-05	0.0013063
Dusp10	185.559	0.390829	1.22905e-05	0.0013298
Edar	7.08454	-1.46303	1.31827e-05	0.00141701
Fam189b	227.333	-0.695812	1.34092e-05	0.001432
Ampd1	8.55065	-2.16503	1.36371e-05	0.00144398
Nr2f2	147.615	-0.541679	1.38726e-05	0.00144398
Hmox1	7958.43	-0.603679	1.3736e-05	0.00144398
Gcsam	326.058	0.605954	1.38023e-05	0.00144398
Col13a1	23.2798	-0.981567	1.41148e-05	0.00145995
Zg16	4373.37	-6.12881	1.45352e-05	0.00147559
Itgad	1686.65	-0.702058	1.43715e-05	0.00147559
Ccr3	1209.77	-0.775345	1.44783e-05	0.00147559
B230118H07Rik	116.422	-0.441753	1.46565e-05	0.00147877
Ly6i	117.472	1.1606	1.53306e-05	0.00153736
Pdia6	4146.3	0.561154	1.54733e-05	0.00154226
Elmod1	5.93725	1.52876	1.55859e-05	0.00154413
St18	47.0898	-0.741125	1.59568e-05	0.00155671
2810013P06Rik	139.665	-0.431413	1.59077e-05	0.00155671
Dzip1	84.3706	-0.597214	1.59968e-05	0.00155671
Gm15056	214.284	1.38925	1.64401e-05	0.00158114
Iqgap2	232.147	-0.462489	1.6362e-05	0.00158114
Fut8	892.306	0.456974	1.69916e-05	0.00162467
Irs1	38.4165	-0.704996	1.78109e-05	0.00169317
Man1b1	984.165	0.354701	1.79648e-05	0.00169799
Fabp7	59.7587	1.16635	1.83672e-05	0.00172609
Snx31	43.5171	-0.745936	1.87426e-05	0.00174148
Gm5970	12.002	0.951965	1.87088e-05	0.00174148
Eno1	2451.35	0.269317	1.90789e-05	0.00176276
Oas1a	339.755	0.760638	1.9533e-05	0.00179464
Tjp2	165.521	0.534981	1.99361e-05	0.00182149
Nmt1	1590.69	0.236565	2.0203e-05	0.00183568
Hpgd	1063.57	-0.618191	2.0433e-05	0.00184638
Gbp6	191.846	0.595913	2.0564e-05	0.00184806
5031425E22Rik	160.807	-0.377275	2.11386e-05	0.00188937
Ppa1	578.192	0.484335	2.15406e-05	0.0019149
Marveld1	346.713	-0.359486	2.20624e-05	0.00195074
Igtp	1757.04	0.418934	2.2928e-05	0.00201643
Coro6	4.16601	-2.41329	2.32299e-05	0.00203212
Gprc5c	83.3644	-0.389177	2.36324e-05	0.00204557
Gas1	42.9348	-0.742373	2.35414e-05	0.00204557
Gm6548	83.6345	0.461529	2.37843e-05	0.00204794
Myl4	148.608	0.668733	2.41404e-05	0.00206777
Gm13394	1188.03	0.344161	2.46541e-05	0.00210084
Cacna1s	208.181	0.750383	2.50777e-05	0.00211502
Hey2	16.0598	-0.888907	2.50165e-05	0.00211502
Cpa2	5711.98	-6.74125	2.56426e-05	0.00215163
Rasl12	20.8744	-0.842037	2.59465e-05	0.0021559
Tbxa2r	162.942	-0.469226	2.59558e-05	0.0021559
Rgs11	19.2226	-1.42648	2.68004e-05	0.00221487
Tdrp	143.237	-1.08666	2.73058e-05	0.00224535
Psmb9	1836.15	0.473377	2.7514e-05	0.00225122
Armcx2	215.863	0.276133	2.81097e-05	0.00228857
Cd163	553.483	-0.904105	2.82851e-05	0.00228974
Slc25a19	381.058	0.507964	2.84025e-05	0.00228974
Itgb8	30.322	0.932594	2.90006e-05	0.00232655
Ccl24	352.104	-1.10622	2.95055e-05	0.00235557
Oxsr1	620.503	0.378528	2.99476e-05	0.00236788
Ighv1-47	358.088	1.22731	2.99214e-05	0.00236788
Pon3	784.145	0.768123	3.05058e-05	0.00239736
Irf7	970.957	0.881994	3.06121e-05	0.00239736
St14	54.4911	0.648218	3.08952e-05	0.00240807
Trp73	9.67813	1.48155	3.15475e-05	0.00243582
Tlx1	199.397	-0.380893	3.15007e-05	0.00243582
Arl4d	70.301	-0.690013	3.21905e-05	0.00247385
Cela1	26030.5	-5.05195	3.2895e-05	0.00251624
Polr3gl	193.857	-0.357279	3.31542e-05	0.00252074
Dnajb11	1428.41	0.446576	3.32604e-05	0.00252074
Ikzf2	173.64	0.6146	3.46002e-05	0.00261025
Ms4a7	327.1	0.685219	3.519e-05	0.00264262
Cfi	28.5298	0.815486	3.54771e-05	0.00265208
Zfp418	30.9327	-0.526256	3.57281e-05	0.00265876
Fgfr4	30.6965	-0.777515	3.59526e-05	0.00266255
Slc9a3r2	300.974	-0.432804	3.61029e-05	0.00266255
Clcf1	197.032	-0.600254	3.64013e-05	0.00267257
Ighv1-31	6.37076	1.58683	3.69659e-05	0.00270196
Flt3l	249.619	-0.417558	3.75233e-05	0.00273057
Mfsd2a	20.5851	0.933922	3.85564e-05	0.00276501
Edem1	2681.4	0.655936	3.86691e-05	0.00276501
Micu1	744.753	0.2706	3.82501e-05	0.00276501
Shpk	58.9776	-0.487642	3.86455e-05	0.00276501
Pxylp1	67.341	-0.435386	3.8928e-05	0.00277147
Ptafr	242.282	0.390596	3.948e-05	0.00278665
Cx3cr1	394.184	0.827382	3.94351e-05	0.00278665
Rpn1	2968.12	0.384012	3.9946e-05	0.00279193
Irgc1	38.569	-0.746545	4.00642e-05	0.00279193
5830468F06Rik	13.9948	-0.977811	3.97809e-05	0.00279193
Ighv1-30	23.5031	1.79237	4.03528e-05	0.00280018
Thy1	791.779	-0.617761	4.13289e-05	0.00285586
Tcf21	462.257	-0.618991	4.15043e-05	0.00285598
Cpne4	68.4629	-0.877053	4.18925e-05	0.00287069
Slco2b1	360.662	-0.422573	4.21934e-05	0.00287931
Cd8b1	446.048	-0.96284	4.26208e-05	0.00289645
Pld5	13.759	-1.42567	4.32261e-05	0.0029255
Gpd1	111.321	-0.797017	4.53366e-05	0.00305576
Gm7293	54.4374	0.54518	4.56166e-05	0.00306209
Colq	175.23	0.523313	4.61852e-05	0.00308765
St6galnac2	605.379	-0.63772	4.68131e-05	0.00311696
Rian	33.0131	-1.03819	4.70415e-05	0.00311954
Slc16a5	30.629	-1.06636	4.75334e-05	0.0031395
Per3	98.0757	-0.627058	4.82762e-05	0.0031758
Dnm3	28.6113	0.86382	4.85885e-05	0.00317587
Tdrkh	60.3903	-0.595746	4.89683e-05	0.00317587
Crip2	586.126	-0.394456	4.88569e-05	0.00317587
Il7r	691.531	-0.737727	4.91028e-05	0.00317587
Gng3	5.35275	1.51113	4.92428e-05	0.00317587
Cbs	47.9056	-5.2962	4.95536e-05	0.00318343
Parp9	972.673	0.325524	5.03678e-05	0.00322315
Ighv8-8	713.502	1.62899	5.1358e-05	0.00327377
A530032D15Rik	261.267	0.696173	5.28218e-05	0.00335408
Appl2	300.189	-0.536005	5.32375e-05	0.00335901
Plau	144.912	0.612202	5.33079e-05	0.00335901
Mapkapk2	1918.83	0.236007	5.38932e-05	0.00337657
Cmbl	102.357	-0.78227	5.39971e-05	0.00337657
Pgf	11.4833	-1.01921	5.44454e-05	0.0033789
Zscan26	562.338	-0.284713	5.42589e-05	0.0033789
Gm6728	15.7413	-0.664756	5.5221e-05	0.00341416
Cd72	1550.43	0.612893	5.55419e-05	0.00341545
Nampt	1085.7	0.299947	5.56574e-05	0.00341545
Ifit1	241.76	0.638835	5.64507e-05	0.00345125
Ssr2	1709.4	0.365596	5.77459e-05	0.0035006
Pou2af1	3036.99	0.467047	5.78964e-05	0.0035006
Pdia5	123.984	-0.38042	5.75299e-05	0.0035006
2610008E11Rik	259.613	-0.28279	5.93317e-05	0.00357425
Blmh	647.712	0.264225	5.96552e-05	0.00358062
Sept4	370.502	-0.427286	6.01034e-05	0.0035944
Cxcr3	387.582	0.5582	6.03536e-05	0.00359629
Pla2g2d	1883.97	0.469203	6.21455e-05	0.00367806
H1fx	13.0375	1.05419	6.21731e-05	0.00367806
A2m	40.1036	1.9855	6.36779e-05	0.00372686
Sult1a1	207.033	-0.921684	6.35526e-05	0.00372686
Itgax	679.821	0.577468	6.36485e-05	0.00372686
Postn	729.154	-0.695816	6.4837e-05	0.00376788
Oplah	55.2132	-0.421758	6.47576e-05	0.00376788
Pgk1-rs7	291.779	0.303305	6.71879e-05	0.00389074
Aldh6a1	173.951	-0.533745	7.03868e-05	0.00406169
Igfbp4	1249.81	-0.471555	7.21959e-05	0.00415152
Cyp27a1	283.201	-0.47115	7.25303e-05	0.00415622
Mme	157.776	0.861484	7.34132e-05	0.00416854
Cxcl12	4490.25	-0.535398	7.35058e-05	0.00416854
Ighv2-6	716.954	1.30478	7.31325e-05	0.00416854
Mylip	634.969	-0.395527	7.52296e-05	0.00425164
Col6a4	129.053	-0.752462	7.59465e-05	0.00427745
Atf6	947.68	0.451759	7.6554e-05	0.00429695
Aph1b	78.7223	-0.49865	7.82299e-05	0.00437608
Mfsd9	38.9453	-0.421694	7.88992e-05	0.00439857
Slc22a15	95.7104	0.623561	8.00249e-05	0.00443129
BC051226	53.3461	-0.473295	8.00252e-05	0.00443129
Hsdl1	514.616	-0.250026	8.11061e-05	0.0044707
Rab4a	45.4411	-0.505654	8.12804e-05	0.0044707
Stau2	152.689	0.417733	8.33068e-05	0.00453663
Gpihbp1	201.234	-0.593992	8.32897e-05	0.00453663
Praf2	178.847	0.368558	8.30754e-05	0.00453663
Cd8a	481.416	-0.725135	8.41431e-05	0.00456706
Coro2b	34.7711	0.785002	8.54789e-05	0.00459407
Armc7	167.616	-0.377903	8.53222e-05	0.00459407
Tnfsf11	51.114	0.532616	8.49687e-05	0.00459407
Mnda	203.991	0.636616	8.58878e-05	0.00460101
Hsp90b1	14745.2	0.720822	8.83674e-05	0.00471847
Chp2	29.4608	-0.712441	8.90779e-05	0.00472573
Fam89a	19.0608	1.07767	8.88474e-05	0.00472573
Npff	4.64766	-1.1142	8.99013e-05	0.00475407
Il21r	597.063	0.459504	9.09643e-05	0.00476812
Agmo	39.9699	-0.612888	9.10367e-05	0.00476812
Cbx7	175.041	-0.507152	9.08006e-05	0.00476812
Platr11	9.14335	1.17691	9.14579e-05	0.00477497
Htra4	11.7179	1.84813	9.2903e-05	0.00483507
Erv3	9.76238	1.27893	9.44316e-05	0.00489912
Zfp964	31.5383	-0.576663	9.53055e-05	0.00492891
Kcnj16	263.508	-0.597829	9.58196e-05	0.00493996
Setd6	117.824	-0.348355	9.69238e-05	0.00498128
Chst1	121.398	0.523655	9.78903e-05	0.00499861
Akr1b7	74.7583	-1.03095	9.80818e-05	0.00499861
Spns2	171.09	-0.437185	9.81729e-05	0.00499861
Irak1bp1	25.1417	0.696612	9.9037e-05	0.00502705
Aox1	23.3098	-0.762465	9.98121e-05	0.0050508
Fmo2	35.3949	-1.52547	0.000100821	0.00508619
Sema4f	33.9024	-0.625396	0.000102485	0.00512299
Ighv1-83	784.391	1.47956	0.000102392	0.00512299
Gcnt2	221.809	0.509378	0.000101984	0.00512299
Fcgrt	1499.16	-0.304682	0.000103215	0.00514386
Igkv6-14	505.893	1.94565	0.000104387	0.0051554
Hspa4	2156.51	0.20094	0.00010427	0.0051554
Ywhae	2808.89	0.242269	0.000103841	0.0051554
Ccdc148	168.335	-0.49359	0.000104946	0.00516748
Plcg2	1363.12	0.348083	0.000106135	0.00519492
Spns3	58.3958	-0.585322	0.000105965	0.00519492
Igf2bp3	6.32495	1.48713	0.000106513	0.00519798
Peli2	26.9169	-0.64241	0.00010731	0.00522135
Mapk12	116.292	-0.689638	0.000107851	0.00523218
Sh3gl3	28.3938	0.725589	0.000109175	0.0052457
1810011O10Rik	231.038	-0.485896	0.000109405	0.0052457
Gm11346	87.6787	-0.718413	0.000108455	0.0052457
Tmem35	298.921	-0.694229	0.000109037	0.0052457
Dera	416.124	0.260596	0.00011169	0.00532423
Zrsr1	275.987	-0.309304	0.000111378	0.00532423
A630052C17Rik	54.3746	-0.432793	0.000113392	0.00535976
Cd300ld	147.198	0.876395	0.000113413	0.00535976
Serpinb1b	6.7626	0.997347	0.000113002	0.00535976
Sh3pxd2b	57.5991	0.624454	0.00011446	0.00539372
Vcp	3401.6	0.208101	0.000116748	0.00545541
Acot1	44.4702	-0.79072	0.000116216	0.00545541
Plk2	106.74	-0.778315	0.000116764	0.00545541
AI464131	27.8598	-0.825045	0.000117435	0.00547123
Arl5a	1240.79	0.270639	0.000118671	0.00550201
Vstm4	161.189	-0.504723	0.000118765	0.00550201
Chil5	55.0881	-0.672356	0.000121378	0.0055346
Fbxo27	13.8284	-0.907403	0.00012121	0.0055346
Enpp1	485.742	0.509852	0.000120409	0.0055346
Nr1d1	73.8261	-1.22205	0.000121488	0.0055346
Ergic1	671.361	0.500863	0.000119812	0.0055346
C2	192.341	0.456953	0.000120879	0.0055346
Syt11	171.829	0.514762	0.000121966	0.00554102
Phf19	96.9914	0.511656	0.000123797	0.00555155
Pycard	766.319	0.5005	0.00012456	0.00555155
Mmd	408.461	0.278962	0.000124544	0.00555155
Cys1	24.6239	-1.0167	0.000123028	0.00555155
Ighv1-81	440.163	1.54573	0.000123315	0.00555155
Rgl2	302.334	-0.307433	0.000124084	0.00555155
Gucy2g	12.8229	0.927746	0.00012395	0.00555155
Manea	361.837	0.46361	0.000125434	0.00556035
Faah	310.069	-0.352923	0.000125351	0.00556035
Penk	84.8698	0.631807	0.000129272	0.00571507
Igkc	386614	0.762242	0.000129955	0.00572985
Ctsz	3841.46	0.291202	0.000131567	0.00577
Gm14548	233.36	-0.462125	0.000131398	0.00577
Tex14	17.528	0.918851	0.000132104	0.00577816
Ramp2	293.823	-0.499991	0.000133443	0.00582125
Slamf8	246.789	0.531585	0.000134376	0.00582351
Cd209e	11.0694	-1.23253	0.000135037	0.00582351
Itk	379.875	-0.621442	0.000135266	0.00582351
Creld2	1731.98	0.716448	0.000134689	0.00582351
Rps28	8299.04	-0.444402	0.000134841	0.00582351
Zfp658	129.943	-0.463136	0.000137709	0.00591323
Tank	933.172	0.217265	0.000138752	0.00594248
Nap1l1	4845.61	0.196951	0.000139246	0.00594814
Nt5e	352.026	0.396789	0.000140638	0.00599207
Sulf1	147.226	0.510652	0.000142992	0.00602986
Zfp866	292.88	-0.208209	0.000142956	0.00602986
Ighv1-64	768.985	1.24719	0.00014271	0.00602986
Lman1	966.59	0.452513	0.000142786	0.00602986
Calr	6504.83	0.450377	0.00014548	0.00610347
Stra6	35.5288	0.968874	0.000145422	0.00610347
Sned1	221.409	-0.556169	0.000147665	0.00612134
Dgat2	105.719	-0.527432	0.000147524	0.00612134
Sp6	23.4017	-1.30369	0.000146903	0.00612134
Tlr11	215.56	-0.445205	0.000147767	0.00612134
Cd70	5.74359	1.2734	0.000147459	0.00612134
Gusb	998.06	0.232622	0.000148551	0.00613838
Acot11	138.441	-0.335246	0.000150088	0.00616827
Mxra8	298.373	-0.279176	0.000149765	0.00616827
Mphosph6	314.325	0.390056	0.0001504	0.00616827
Gm7592	11.202	0.723958	0.000152432	0.0062334
Slc12a7	299.46	-0.429012	0.000152746	0.0062334
Psat1	644.704	0.437374	0.000153151	0.00623445
Trat1	84.2663	-1.07604	0.000154037	0.00625504
Sntg2	12.447	0.914313	0.000154876	0.00627364
Ifng	29.9683	0.706661	0.000156146	0.00630952
Oasl1	163.596	0.60774	0.000157438	0.00633061
Gpm6b	504.739	0.484561	0.000157353	0.00633061
Kazald1	372.177	-0.400761	0.000158318	0.00635047
Tnfrsf4	250.794	0.656582	0.00015913	0.00636751
Prrg4	19.014	0.936213	0.00016022	0.00639559
Fgfr1	107.176	-0.429338	0.000161747	0.00642535
Mtus1	214.113	-0.406389	0.000161438	0.00642535
Ngf	20.3851	-0.822177	0.000162989	0.00644357
Gabrq	16.5856	-1.1959	0.000162922	0.00644357
Atmin	387.141	0.159013	0.000165234	0.00651663
Abcc3	760.501	-0.457329	0.000165799	0.00652327
Sema6d	411.321	-0.391273	0.000167928	0.00657436
Kbtbd11	732.988	-0.600994	0.000168803	0.00657436
Fam83g	26.9527	0.606483	0.000168284	0.00657436
Ighv1-63	254.513	1.46204	0.000169096	0.00657436
Irf4	1044.31	0.505336	0.000168991	0.00657436
4930430E12Rik	6.95722	0.950912	0.000169884	0.00658943
Snta1	95.2963	-0.458858	0.000170756	0.00660765
Sox17	18.9546	-0.739259	0.000171303	0.00661327
Tnfrsf17	126.154	0.711944	0.000171938	0.00662224
Pik3ap1	674.693	0.454767	0.000172576	0.00663126
Usp18	335.813	0.519267	0.000173507	0.00665152
Ube2j1	1647.57	0.3234	0.000174049	0.00665678
Cxcl9	1808.16	0.774549	0.000175636	0.00668638
B4gat1	120.489	-0.267143	0.000175515	0.00668638
Cd55	1353.07	-0.359473	0.000176546	0.00669539
Frem2	17.2941	-0.920162	0.000177095	0.00669539
Pde2a	609.122	-0.329491	0.000177005	0.00669539
Hspa5	9798.35	0.484418	0.000177731	0.00670405
Npy1r	61.6964	-0.730161	0.000180288	0.00678495
Adam17	1049.3	0.246463	0.000182706	0.00686022
Kctd18	151.867	-0.286663	0.000186351	0.00698117
Ttn	59.9079	0.691547	0.000186881	0.00698508
Ctla4	198.422	0.585123	0.00018951	0.00705519
Sdk1	19.2351	1.15085	0.000189614	0.00705519
Fcna	2776.3	-0.656737	0.000190736	0.00706496
Iglon5	11.0726	1.29437	0.000190684	0.00706496
Tmem38b	185.318	0.342094	0.000193514	0.00711653
Gramd1a	941.127	-0.507136	0.000192762	0.00711653
Cdv3	1671.42	0.237349	0.000193859	0.00711653
Phf11b	594.92	0.487705	0.000193544	0.00711653
Vmp1	1402.89	0.352235	0.000196182	0.00718578
Trib1	214.562	0.406544	0.000196915	0.0071966
Krtcap3	43.6478	-0.505673	0.000199354	0.00726959
Vsx1	13.6062	-1.0974	0.000200578	0.00729802
Ifi44	176.457	0.755483	0.000201665	0.00730911
Aldh1a2	42.0212	1.04363	0.000201772	0.00730911
Arhgef4	57.2481	-0.470307	0.000204737	0.00737739
Aspa	35.3043	-0.742442	0.000205002	0.00737739
Gm2830	31.0941	-0.72906	0.000204858	0.00737739
Ighg2b	12990.5	1.43321	0.000208589	0.00749008
Zfp358	87.8938	-0.401024	0.00021084	0.0075544
Tcaf2	24.844	0.5541	0.0002152	0.00769386
Prune2	23.2732	1.12121	0.000216932	0.00773896
Kif5c	28.5722	0.5572	0.000217999	0.00774543
Pdia3	5879.6	0.298949	0.000219468	0.00774543
Smim10l1	420.888	-0.254314	0.000219167	0.00774543
2510046G10Rik	27.239	-0.546676	0.000219182	0.00774543
Fgl1	21.4097	-1.03864	0.000218912	0.00774543
Fxyd1	62.6538	-0.710756	0.000220125	0.00775198
Sec24a	175.33	0.46906	0.000220823	0.00775994
Cd101	51.0536	0.436478	0.00022484	0.00788426
Il10rb	652.529	-0.233243	0.000226176	0.00791422
Cst7	243.128	0.495151	0.000229192	0.00798148
Casp4	620.816	0.521275	0.000229554	0.00798148
D930048N14Rik	20.3529	-0.702736	0.000229192	0.00798148
Sdcbp2	20.6356	0.768097	0.000231299	0.00802521
Rcan2	39.91	-0.846709	0.000232025	0.00803344
Fbxl12	205.995	-0.367718	0.000234402	0.0080987
Cyb5r1	263.693	-0.300102	0.000235208	0.00810948
Fas	314.025	0.397856	0.000235806	0.00811311
Prosc	702.386	-0.22489	0.000236739	0.0081282
Vegfa	201.591	-0.406462	0.000237872	0.0081501
Fmo3	5.72151	-1.24941	0.000240788	0.00820486
Slc27a3	56.6566	-0.389367	0.000241466	0.00820486
Abcb1b	202.694	0.452797	0.000240954	0.00820486
Endou	96.1551	0.63499	0.000241237	0.00820486
Siglech	246.439	-0.835064	0.00024368	0.00822908
Pmel	9.32523	1.00721	0.000243651	0.00822908
Ly6a	6174.97	0.571095	0.000242752	0.00822908
Plekha2	1553.21	0.213651	0.000245261	0.00824858
H2-Q2	209.02	0.348455	0.000244764	0.00824858
Gmds	129.702	0.319439	0.000246234	0.00826441
Sh2b2	193.393	0.450385	0.000249068	0.00832555
Igkv3-10	1241.74	1.45872	0.000248834	0.00832555
Sct	26.1481	0.913354	0.000251358	0.00838507
Firre	82.2691	-0.53353	0.000252345	0.00840093
Gabbr1	125.858	-0.431795	0.000253665	0.00842782
Rassf6	84.7943	0.819075	0.000254362	0.00843394
Arvcf	224.504	-0.365884	0.000255332	0.00844228
H2-K1	13081.5	0.313813	0.00025564	0.00844228
Hes1	185.187	-0.413873	0.000256346	0.00844862
Rab33b	274.773	-0.292114	0.0002594	0.0085322
Wnt5b	16.8838	-0.625936	0.000260432	0.00854175
Phf1	308.559	-0.440999	0.000260729	0.00854175
Rusc2	35.2886	-0.516729	0.00026215	0.00857122
Sp140	1519.13	0.439968	0.000265636	0.00865078
Wtip	67.0586	-0.386469	0.000265542	0.00865078
Eno1b	359.327	0.257547	0.000266417	0.00865907
Exoc3l	71.5556	-0.409707	0.000271825	0.00881742
Sec61a1	2302.08	0.283953	0.000272929	0.0088208
Ighv1-75	34.0385	1.43393	0.000273002	0.0088208
Chil1	256.391	1.11654	0.00027561	0.00885819
Trim11	283.048	-0.258839	0.000275775	0.00885819
Abca8a	116.697	-0.765372	0.000275741	0.00885819
Igkv4-74	703.169	1.32484	0.000280396	0.00898906
Cabp4	41.2874	0.580022	0.000282605	0.00904226
Mpzl1	311.793	-0.482	0.000288504	0.00915971
Itgal	1664.74	0.389656	0.000288441	0.00915971
Ctrb1	58182.1	-6.82909	0.000288409	0.00915971
Kctd2	307.646	-0.240643	0.000287734	0.00915971
Txndc5	5720.06	0.570093	0.000289969	0.00918849
Grb2	1555.45	0.288763	0.000291674	0.00922477
Ddost	1850.14	0.25725	0.000292465	0.00923202
Ddr1	99.6508	-0.486797	0.000294229	0.00925217
Ldb1	1205.24	-0.30265	0.000293964	0.00925217
Chid1	502.562	0.384762	0.000296872	0.00931749
Ddb2	241.225	-0.38785	0.000297917	0.00933247
Lpxn	1035.01	0.359952	0.000302847	0.00946886
Adgrv1	8.29732	-1.08686	0.000305112	0.00952158
Kctd12b	164.314	-0.37677	0.000307974	0.00959269
Ighv1-72	134.929	1.01901	0.000310017	0.00963806
Slamf1	323.749	0.379488	0.000313147	0.009717
Gnptab	604.68	0.260688	0.00031595	0.00976712
H2-Eb2	111.819	0.498938	0.000315483	0.00976712
Trbj1-1	10.5041	-0.737169	0.000317387	0.00977481
RP23-402K14.12	18.1881	0.639865	0.000317183	0.00977481
Onecut2	3.14417	1.52717	0.000318747	0.00979833
Lrif1	563.796	-0.424981	0.0003253	0.00991737
Snhg8	516.393	-0.403732	0.00032331	0.00991737
Slc36a3	3.5423	-1.27152	0.000326237	0.00991737
Emb	577.268	-0.439867	0.000325725	0.00991737
Gm4951	36.8902	0.850781	0.000325171	0.00991737
Gdpd2	988.051	-0.440432	0.000323931	0.00991737
Pdk1	284.876	-0.319261	0.000327381	0.00993376
Cntfr	23.5994	-1.05785	0.000332514	0.010071
Serpine1	63.2326	0.691544	0.000335733	0.0101497
B4galt7	135.961	-0.308431	0.000339038	0.0102309
Nek7	1297.59	0.257545	0.00034119	0.0102769
Ighv1-19	430.497	1.12651	0.000342488	0.0102972
Trmt10c	371.379	-0.24527	0.000345125	0.0103575
Vldlr	37.6997	-0.783251	0.000347778	0.0104181
Ubash3b	438.324	0.407918	0.000349446	0.0104491
Efcab14	434.24	0.195057	0.000354783	0.0105321
Loxl3	65.8752	0.40998	0.000353707	0.0105321
Pdlim3	33.7958	-0.535819	0.000354565	0.0105321
Hcls1	2467.02	0.243345	0.000354447	0.0105321
Arcn1	2124.12	0.216172	0.0003577	0.0105804
Egflam	52.3058	-0.584238	0.000357227	0.0105804
Acot7	296.374	0.350203	0.000358706	0.0105912
Fam160a1	48.8281	0.583114	0.000359737	0.0106026
Ighj4	16.9531	0.629232	0.000361751	0.010627
Chdh	35.2079	-0.92728	0.000361858	0.010627
Col11a2	43.5197	-0.643809	0.000363551	0.0106387
H2-T22	2500.37	0.345835	0.000363505	0.0106387
Ptov1	192.647	-0.396877	0.00036426	0.0106405
Tm4sf5	15.2568	0.676999	0.000369943	0.0107874
Plcg1	458.276	-0.362458	0.000374086	0.0108131
Col28a1	24.8868	0.721354	0.000372691	0.0108131
Creb5	8.96589	0.962609	0.000374555	0.0108131
Neil1	255.956	0.562489	0.000373945	0.0108131
Irgm1	1601.46	0.301292	0.000374769	0.0108131
Lamb1	57.8672	0.49775	0.000373149	0.0108131
Cd300lg	105.468	-0.553766	0.00037571	0.0108212
Tgfbr3	292.014	-0.494324	0.000377116	0.0108238
2410022M11Rik	34.2069	-0.589997	0.000376841	0.0108238
Plek	5035.96	0.424	0.000382743	0.0109662
Gbp2	701.405	0.456672	0.000384069	0.0109714
Igf2	102.676	-0.650005	0.000384259	0.0109714
Tmed10	2486.7	0.24415	0.000385534	0.0109887
Sdc1	564.093	0.578284	0.000386496	0.0109971
Slc27a1	77.7616	-0.47097	0.000387603	0.0110095
Ccl3	43.6624	0.872269	0.000391019	0.0110814
Ccbe1	77.4557	-0.519848	0.000391479	0.0110814
Per2	63.6636	-0.711735	0.000392586	0.011082
Tnfrsf9	131.655	0.543907	0.000393283	0.011082
Atg14	177.735	-0.264065	0.000393522	0.011082
Surf4	2114.99	0.212138	0.000396985	0.0111233
Clec2g	29.4702	1.11397	0.000396954	0.0111233
Prep	423.159	0.233023	0.000397671	0.0111233
Krt17	3.55605	1.36886	0.000397696	0.0111233
Tmed9	1654.5	0.165846	0.000401525	0.0112113
Trim39	280.482	-0.264269	0.000404005	0.0112615
Cers6	249.378	0.426773	0.000406332	0.0112881
Ighv1-76	4.91271	1.09576	0.000406334	0.0112881
Pid1	185.917	-0.295068	0.000409112	0.011327
Tmem55a	119.917	-0.277116	0.000409062	0.011327
Smad6	9.29772	-0.827581	0.000413688	0.0114345
Cpb1	17207	-6.80323	0.000418304	0.0115399
Ighv1-73	32.8577	1.46874	0.000418905	0.0115399
Mrap	57.5551	-0.977245	0.000419645	0.0115409
Cpeb2	117.6	0.563885	0.000424026	0.0116419
Epas1	568.129	-0.412471	0.000427113	0.0117072
Klk8	161.52	-0.726166	0.00042802	0.0117125
Mtf2	525.374	0.174758	0.000431358	0.0117843
Fah	213.655	0.510333	0.000433377	0.0118198
Fam13a	36.7913	-0.724128	0.000434924	0.0118423
Mars2	149.401	-0.240564	0.000436897	0.0118568
Adh1	37.9595	-1.07721	0.000436837	0.0118568
Ctrl	8518.19	-5.58114	0.000440468	0.011934
RP24-157O12.2	5.94841	-1.24118	0.000444256	0.0120168
Mpp6	639.635	-0.231741	0.000448035	0.0120793
Lig4	113.48	0.356043	0.000448001	0.0120793
Gm37004	10.6593	0.801063	0.000450578	0.0120876
Ccr9	205.09	-0.768245	0.000451281	0.0120876
Xbp1	4133.82	0.496408	0.000450461	0.0120876
Rnase1	8875.13	-6.50772	0.000449859	0.0120876
Isg15	744.12	0.729275	0.000452407	0.012098
Cp	990.499	0.55081	0.000457188	0.012206
Ell2	745.842	0.556689	0.000458003	0.012208
Slc22a5	114.49	-0.296845	0.000465339	0.0123817
Ighv1-84	903.608	1.31697	0.000466028	0.0123817
Cpxm1	247.203	0.803249	0.000468314	0.0124224
Sncg	39.9018	-0.730286	0.000472378	0.0125048
Il33	207.355	0.754133	0.000472942	0.0125048
Plekhb1	18.6634	-1.43507	0.000477346	0.012601
Ifih1	426.633	0.383236	0.000480946	0.0126757
Zfp865	115.971	-0.337098	0.000487111	0.0128177
Ago4	94.4438	-0.320881	0.000492046	0.0129268
Aqp12	98.9137	-7.21921	0.00049439	0.0129677
Gca	98.0706	0.367875	0.000503488	0.0131853
Gng12	460.974	0.311508	0.000506325	0.0132353
Prdm1	192.635	0.546626	0.000507811	0.0132353
Clptm1l	1663.72	0.239146	0.000507647	0.0132353
Tmem191c	30.9105	-0.614474	0.000508843	0.0132412
Klrd1	208.79	-0.608646	0.000516973	0.0134295
Faf2	470.883	0.159393	0.000517715	0.0134295
Mlf1	17.915	0.640203	0.000520795	0.0134645
Arrdc2	149.447	-0.315399	0.000521133	0.0134645
Btbd6	100.375	-0.307167	0.000521518	0.0134645
Ccr5	447.907	0.65675	0.000525238	0.0135245
Rtn4rl1	173.029	-0.367653	0.000525488	0.0135245
Ikzf3	1059.65	0.432363	0.000529444	0.013605
Ighv1-55	897.41	1.05787	0.000530638	0.0136145
Mrgprf	7.03607	-0.908816	0.000534569	0.013694
2900076A07Rik	52.4396	-0.354617	0.000536117	0.0137062
Ppapdc2	142.151	-0.25519	0.000536715	0.0137062
Rgma	9.29892	-0.849089	0.000538186	0.0137225
Slc44a1	643.221	0.243194	0.000542431	0.0138093
Alox5ap	679.42	-0.292597	0.000543476	0.0138145
Msrb2	73.6305	-0.360526	0.000547687	0.0138896
Slain1	183.211	0.283208	0.000548119	0.0138896
Cd109	24.1464	1.05076	0.000553873	0.0140138
Ptpn9	413.592	0.196026	0.000556762	0.0140274
Tmie	26.659	-1.0572	0.000556969	0.0140274
Thoc6	281.999	0.320251	0.000555597	0.0140274
Vamp1	212.279	-0.353133	0.000560239	0.0140667
Parp14	1215.2	0.306519	0.000560013	0.0140667
Btbd3	103.125	-0.450003	0.000564508	0.0141523
Oasl2	371.244	0.641198	0.000566119	0.0141711
Evc	115.558	0.45424	0.000567462	0.0141831
Snd1	1102.6	0.271975	0.000569228	0.0141841
Wfdc17	809.248	0.892447	0.000569002	0.0141841
Crebzf	464.277	-0.192244	0.000573285	0.0142474
Cbln1	12.4576	-1.67091	0.000574828	0.0142474
Map4k2	475.615	-0.323643	0.000574838	0.0142474
Tmem255a	36.3734	-0.780839	0.000575234	0.0142474
Eya2	24.5531	-0.734825	0.000578686	0.0143114
Ighv1-78	184.931	1.03343	0.000586079	0.0144725
Ptpn13	117.147	0.441102	0.000592954	0.0145962
Lifr	366.418	-0.474305	0.000593211	0.0145962
Zfyve27	272.832	-0.203803	0.000593752	0.0145962
Cyp2s1	42.7962	-0.84882	0.000598987	0.0147029
Igkv6-13	486.401	1.12307	0.000601897	0.0147523
Sec24d	449.915	0.411079	0.000607319	0.014841
Eif2ak2	442.363	0.4189	0.000607041	0.014841
Pitpnm3	24.9554	-0.481999	0.000609133	0.0148632
Egr2	111.74	0.525832	0.000614978	0.0149836
Zxdc	140.628	-0.204401	0.00061595	0.0149851
Sar1a	1712.86	0.164114	0.000619791	0.0150563
Siah2	183.742	0.334683	0.000621745	0.0150592
Lrrc59	1406.93	0.305301	0.000621085	0.0150592
Ada	418.503	0.344835	0.000623027	0.0150681
Mtmr14	529.172	0.251473	0.00062649	0.0151296
Mzb1	5125.56	0.554067	0.000628439	0.0151544
Slc5a6	68.5361	-0.283876	0.000630074	0.0151574
Pik3ip1	381.618	-0.810219	0.000630408	0.0151574
Ralgds	397.668	0.325284	0.000637763	0.0152896
Erlin2	637.117	-0.269666	0.000637225	0.0152896
Fam120aos	42.2319	-0.434393	0.0006443	0.0154238
Wt1	73.5563	-0.50983	0.000645322	0.0154258
Sdf2l1	1017.2	0.501502	0.000649801	0.0155103
Sec13	1382.08	0.202826	0.000653257	0.0155702
Fam195a	72.7392	-0.478246	0.000654434	0.0155757
Fut4	116.288	0.287292	0.000656124	0.0155934
Rad23b	1122.8	0.212171	0.000658955	0.0156242
Slc15a3	561.866	0.32999	0.000659319	0.0156242
Frem1	53.5374	-0.588946	0.000660644	0.015633
Kcnk3	12.5414	-0.924202	0.000666931	0.0157591
Fgr	1280.88	0.368598	0.000670753	0.0157644
Ces2c	12.7924	0.784633	0.000670291	0.0157644
Fam83f	16.9274	0.580108	0.000670989	0.0157644
Eml4	734.1	0.269145	0.000668403	0.0157644
Acss3	3.9868	-1.31145	0.000672698	0.015782
Chrdl1	25.3314	-0.669606	0.000678601	0.0158978
Gm15433	28.8855	0.490629	0.000681801	0.0159469
Cyp46a1	6.67745	-0.957391	0.000682635	0.0159469
Rmi2	48.1838	0.575488	0.000685751	0.015997
Rtn4ip1	140.644	0.337852	0.000692544	0.0161326
Maff	40.8669	0.519334	0.0006989	0.0162576
Cap1	5000.06	0.23806	0.000707008	0.0162849
Fhad1	8.61505	0.960504	0.000706092	0.0162849
Igkv1-117	4342.46	0.714467	0.000706244	0.0162849
Klrc1	58.0285	-0.677159	0.000704982	0.0162849
Gm10605	8.7565	-0.750195	0.000703413	0.0162849
Cdip1	345.406	-0.268211	0.000706798	0.0162849
Ms4a6d	393.869	0.747816	0.000704101	0.0162849
Stt3a	1767.85	0.271141	0.00071244	0.0163642
Slc38a10	1062.86	0.205734	0.000711524	0.0163642
Ogn	33.7452	-0.827829	0.000715489	0.0164113
Rnf146	611.086	-0.15174	0.000720888	0.0165121
Cd2bp2	911.951	0.173162	0.000729544	0.016664
Shtn1	298.072	0.408774	0.000729138	0.016664
Gimap7	574.669	0.404065	0.000736155	0.0167684
Ehd1	1533.52	0.257898	0.000735897	0.0167684
Ascl2	6.45727	1.12249	0.000737444	0.0167746
Mcemp1	179.462	0.456969	0.000740238	0.0168008
Kcnk13	90.5349	-0.406537	0.000740642	0.0168008
Naip2	552.968	0.271406	0.000741736	0.0168025
Abca6	3.07774	-1.46574	0.00074587	0.0168729
Lap3	1137.44	0.254765	0.000749312	0.0169275
Rufy3	297.413	0.251372	0.000752307	0.0169486
Lcp1	7193.82	0.261545	0.000752026	0.0169486
Nwd2	3.58971	1.36901	0.000760897	0.0171017
Dnaaf3	52.6902	0.40528	0.000762223	0.0171017
Tk2	545.826	-0.312422	0.000761604	0.0171017
Apol7c	638.565	-0.72134	0.000763842	0.0171146
Cldn5	376.712	-0.404323	0.000773438	0.0173061
Adgrl1	93.992	-0.431806	0.000776179	0.0173438
Gpr45	5.85738	0.917396	0.000779517	0.0173525
Slamf9	336.921	0.73505	0.00078079	0.0173525
Ccl12	34.2678	1.12762	0.000779926	0.0173525
Ankrd55	31.3578	0.629686	0.000779007	0.0173525
Dgka	1416.65	-0.398046	0.000784506	0.0174116
Aqp3	9.64558	-0.865747	0.00078734	0.0174509
Uevld	248.469	0.308339	0.000788497	0.0174531
Stx17	339.667	-0.278943	0.000790087	0.0174647
Plod3	410.937	0.288584	0.00079603	0.017549
Fscn1	388.547	0.475672	0.000794986	0.017549
Asb13	217.132	-0.30327	0.000800607	0.0176262
Fgf13	19.4082	-0.660163	0.000803232	0.0176604
Rrnad1	174.504	-0.274943	0.000808745	0.0177578
Lyrm5	191.628	-0.325609	0.000813413	0.0178365
Ccdc80	272.833	0.564816	0.000815807	0.0178652
Enc1	181.064	-0.328254	0.00081815	0.0178927
Jchain	62809.5	0.590278	0.000820539	0.0179211
Plscr1	444.899	0.318304	0.000823824	0.017969
Tle2	31.4467	-0.501961	0.000826366	0.0180005
Ighv1-53	486.747	1.02403	0.000827727	0.0180046
Ap1s2	290.344	0.336413	0.000828743	0.0180046
Bcas1	19.0461	0.749988	0.000834572	0.0180597
Hk2	136.145	0.413083	0.000833666	0.0180597
Cmtm4	205.869	-0.311823	0.000833983	0.0180597
Stmn2	35.893	-0.593036	0.000840926	0.0181234
Slc22a18	12.815	-0.589753	0.000841923	0.0181234
Bmp4	51.8126	-0.46203	0.000839132	0.0181234
Bambi	131.039	-0.439503	0.000840588	0.0181234
Ankrd16	223.324	-0.362969	0.000846775	0.0181934
Nrgn	194.068	0.567199	0.000847386	0.0181934
Procr	126.052	0.293286	0.0008486	0.0181957
Rnf213	1473.58	0.396768	0.000850068	0.0182034
Tecpr1	290.987	-0.388045	0.000852051	0.0182221
Cystm1	82.9489	-0.554691	0.000854625	0.0182535
Als2	287.868	0.209235	0.000857312	0.0182871
Tex15	9.43201	0.777622	0.000860745	0.0183365
Igkv4-86	302.678	1.21981	0.000864538	0.0183935
Col8a2	57.6273	-0.478781	0.000867042	0.018423
Peg3	23.725	-0.795534	0.00086893	0.0184393
Creg2	8.2992	1.21845	0.000872592	0.0184908
Iffo1	248.037	-0.332843	0.000873606	0.0184908
Ablim3	7.84902	-0.827183	0.000878616	0.0185729
G0s2	176.88	-0.517232	0.000884343	0.0186282
Asprv1	27.101	-0.636304	0.000882681	0.0186282
Pgrmc1	660.386	-0.171465	0.000884629	0.0186282
Oas1g	47.0695	0.916702	0.000886852	0.0186511
Jag1	108.037	-0.358724	0.00088889	0.0186701
Vsig4	201.909	0.731583	0.000891913	0.0187097
Efhd2	1344.47	0.290346	0.000899068	0.0188358
Tmem100	9.81265	-0.993465	0.000903174	0.0188977
Akirin1	1131.48	0.137659	0.000909726	0.0190106
Gbp10	59.5786	0.517266	0.000917643	0.0191069
Wfdc1	17.0804	-0.830155	0.000918591	0.0191069
Pcolce2	71.5242	-0.568024	0.000920144	0.0191069
Akr1c18	4.50257	-1.66174	0.000917073	0.0191069
Kctd6	114.099	-0.37427	0.000919102	0.0191069
Gm26905	39.8129	0.583131	0.00092457	0.0191746
Tgfbr1	618.591	0.297826	0.000928932	0.0192408
Ugt1a7c	29.1505	-0.644812	0.000932766	0.0192852
Rfx3	64.627	-0.368384	0.00093342	0.0192852
Txn1	3726.24	0.226741	0.000944971	0.0194506
Stx11	492.281	0.317825	0.000943523	0.0194506
Stambpl1	248.664	-0.335423	0.000944491	0.0194506
Itih2	4.17156	-3.03284	0.000948762	0.0195042
Zfp764	118.949	-0.322143	0.000953684	0.0195809
E130102H24Rik	60.8074	-0.448707	0.000955345	0.0195905
Cmpk1	1382.66	0.255953	0.000963774	0.0196827
Zfp655	458.035	-0.193707	0.000964472	0.0196827
Pah	12.265	-6.42287	0.000964627	0.0196827
Nudcd1	312.921	0.274625	0.000962237	0.0196827
Pdia4	3734.62	0.384669	0.000972248	0.0198136
3110083C13Rik	5.73514	0.895433	0.000979035	0.0199272
Gdpd1	113.396	-0.519967	0.000984736	0.0200185
Aoc1	13.1554	0.812325	0.000988431	0.0200688
Cebpa	194.818	0.314898	0.000994436	0.0201521
Phf11a	185.573	0.536451	0.000994986	0.0201521
Cnst	346.452	0.244724	0.00100228	0.0202749
C130026I21Rik	826.302	0.659266	0.00100755	0.0203565
Ric8	645.089	-0.187823	0.00101033	0.0203627
Gm21781	60.8034	-0.416184	0.00101026	0.0203627
Cxxc4	4.83081	-1.25101	0.00101418	0.0204151
Trp53inp1	1984.53	0.557271	0.00102535	0.0206148
Uhrf1bp1l	352.452	0.205796	0.00102788	0.0206153
Cd63-ps	14.0797	0.54346	0.00102693	0.0206153
Gm10384	12.6375	-0.669329	0.00102922	0.020617
Plekha6	206.795	-0.430306	0.00103735	0.0206687
4632404H12Rik	82.3944	-0.391227	0.00103957	0.0206687
Acp6	193.284	-0.245701	0.00103806	0.0206687
Pgd	987.177	0.141545	0.00104102	0.0206687
Ighv1-17	10.3411	1.20138	0.00103461	0.0206687
Gfra2	372.532	-0.327875	0.00104084	0.0206687
Hmga1	369.524	0.304045	0.00103872	0.0206687
Brcc3	432.023	0.195835	0.00104186	0.0206687
Tesk2	70.1179	-0.320725	0.00104431	0.0206692
Rnf19b	847.936	0.192704	0.00104691	0.0206692
Usp3	501.871	-0.268877	0.00104666	0.0206692
Pdcd1lg2	73.3483	0.358411	0.00104547	0.0206692
Manf	2322.45	0.425144	0.00105341	0.0207477
Hspa13	505.709	0.407094	0.00105266	0.0207477
Depdc5	290.862	0.215327	0.00105539	0.0207618
Gm29084	132.154	0.426119	0.00105844	0.0207722
Nfatc4	19.8334	-0.565231	0.00105829	0.0207722
Ifi27	1056.8	0.297572	0.00106311	0.0208391
Mex3d	41.9113	-0.381647	0.00106583	0.0208673
Creg1	3625.47	-0.324654	0.00107313	0.0209796
Numbl	22.6248	-0.451233	0.00107411	0.0209796
Plat	21.5912	0.702878	0.0010774	0.0210188
Gnaz	134.944	0.687061	0.00108019	0.0210484
Papss2	129.945	0.35371	0.00108193	0.0210573
Scg5	104.3	-0.624988	0.00108447	0.0210818
Tnxb	142.72	-0.582833	0.00108577	0.0210822
Stat3	1301.24	0.275034	0.00109263	0.0211904
Sar1b	596.89	0.25277	0.00109751	0.02126
Gm4691	23.9874	0.434047	0.00110133	0.0213087
Ighv3-3	207.95	2.33325	0.00110774	0.0214076
Prokr2	17.8954	-0.566162	0.00110975	0.0214213
Vkorc1	125.186	-0.297744	0.00112021	0.0215979
Grhl1	19.339	0.566899	0.0011218	0.0216032
Ivd	389.975	-0.355926	0.00112486	0.0216369
A430078G23Rik	112.309	-0.529046	0.00112727	0.0216578
Spon1	245.134	0.999563	0.00113833	0.0218193
Psmb8	4749.77	0.296037	0.00113825	0.0218193
Nab1	832.128	0.181673	0.00114867	0.0219036
Clec4a3	791.318	0.585827	0.00114715	0.0219036
Cpeb1	18.5818	-0.672131	0.0011479	0.0219036
Anks3	239.378	-0.238747	0.00114827	0.0219036
Cyp4f13	108.516	-0.466846	0.00114939	0.0219036
Gbp3	952.816	0.390819	0.00115314	0.0219243
Rab27a	318.481	0.247899	0.00115238	0.0219243
Fam20c	58.0093	0.440743	0.00115502	0.0219347
Tox2	30.9808	0.761083	0.00115883	0.0219817
Plcb4	191.415	-0.35068	0.00116745	0.0220691
Fzd1	294.131	-0.281156	0.00116912	0.0220691
N4bp1	323.77	0.258853	0.00117015	0.0220691
Glipr1	1116.63	0.370083	0.00116804	0.0220691
Ezh1	620.556	-0.202127	0.00117015	0.0220691
Chrnb4	8.37699	0.770613	0.00117172	0.0220735
Clk1	2307.44	-0.294851	0.00117819	0.0221486
Mpi	149.373	0.228683	0.00117841	0.0221486
Trabd2b	27.0296	0.60685	0.00118435	0.0221591
Siglecg	438.916	-0.322799	0.00118246	0.0221591
Spcs3	2380.19	0.297826	0.00118399	0.0221591
Fam3b	10.3786	0.915909	0.00118035	0.0221591
Sema4d	743.29	0.342282	0.00118731	0.0221892
Top1	1695.36	0.367297	0.00119416	0.0222166
Apitd1	226.894	0.345109	0.0011927	0.0222166
Mgst1	438.24	-0.35706	0.00119232	0.0222166
Vasn	81.3598	-0.595657	0.00119418	0.0222166
A630035G10Rik	13.406	-0.703247	0.00119913	0.0222835
Asun	629.116	0.180025	0.00120383	0.0223457
Ighv1-33	167.772	1.09174	0.00120917	0.0224194
Gmppb	286.972	0.322068	0.00121151	0.0224375
Ccdc101	232.275	-0.253099	0.00121678	0.0225097
Acy3	42.8776	-0.35349	0.00121971	0.0225385
Marco	1452.34	-0.698122	0.00122939	0.0225654
Flrt3	40.8413	0.669031	0.00122939	0.0225654
Eea1	372.963	0.34177	0.00122662	0.0225654
Ighj3	10.0213	0.772891	0.00122835	0.0225654
Ighv1-12	353.36	1.41215	0.0012263	0.0225654
Fkbp2	649.562	0.329235	0.00122406	0.0225654
Txndc11	879.551	0.44764	0.00123339	0.0226135
Atcay	25.7996	0.539681	0.00124631	0.0227996
Gm8221	58.5428	-0.948575	0.00124515	0.0227996
AA467197	6.49566	-0.959325	0.00125386	0.0228868
Igsf23	53.2711	-0.637356	0.00125356	0.0228868
Clec2i	481.187	-0.362914	0.00125764	0.022905
Crym	25.7562	0.759554	0.00125648	0.022905
Gpsm1	64.0636	-0.305935	0.00125993	0.0229212
Eid1	781.037	-0.291975	0.00126164	0.022927
Tns2	171.292	-0.415213	0.00126583	0.0229778
Gas6	416.911	-0.350629	0.00127508	0.0231201
6030419C18Rik	5.39901	0.839793	0.00127988	0.0231816
A430105I19Rik	55.2021	-0.328036	0.0012822	0.023198
Gbp5	181.914	0.438824	0.00129467	0.0233211
Nlrx1	120.035	0.369542	0.00129452	0.0233211
Ccr7	781.456	-0.53942	0.00129377	0.0233211
1110007C09Rik	157.74	-0.277203	0.00129384	0.0233211
Akap8	1180.65	-0.199115	0.00130074	0.0234048
Atp8b4	110.629	-0.355994	0.00130514	0.023434
Rps29	21407	-0.343098	0.00130521	0.023434
Prkd1	17.0111	-0.611597	0.00130742	0.023448
Gale	156.587	0.37529	0.00130892	0.0234494
Rpl5-ps2	15.6772	-0.547252	0.00132106	0.023597
Baz1a	1277.24	0.215005	0.00132147	0.023597
Ccdc50	1293.59	0.230271	0.00131893	0.023597
Gsta4	99.4144	-0.520535	0.00132524	0.0236381
Rgs9	31.6146	0.586192	0.00132664	0.0236381
Gm13710	105.807	-0.396914	0.00132937	0.0236611
Pik3cg	882.902	0.391207	0.00133248	0.0236908
Anks1b	5.80158	-1.26106	0.00133547	0.0237183
Apol7b	9.06967	-0.760924	0.00134103	0.0237914
Fmo1	68.2816	-0.485494	0.00134603	0.0238175
1810026B05Rik	364.916	-0.270971	0.00134523	0.0238175
Cxcl16	567.234	0.340096	0.00134685	0.0238175
Txnip	5443.11	-0.404356	0.00136552	0.0240959
Selo	275.684	-0.19829	0.00136433	0.0240959
2810408A11Rik	14.2344	-0.586304	0.00136861	0.0241245
Copb2	1817.26	0.200244	0.00139062	0.0244863
Atp1a2	45.6208	-0.628446	0.00139219	0.0244877
Cd207	154.554	-1.03971	0.001401	0.0246162
Zfp688	112.663	-0.259982	0.00140732	0.0247009
Slc22a17	31.0959	-0.519422	0.00141803	0.0248623
Pde8a	186.801	-0.326676	0.0014282	0.024975
Nts	29.8746	0.922857	0.0014275	0.024975
Tespa1	303.294	-0.466191	0.00142901	0.024975
Fam26f	324.22	0.369025	0.00143886	0.0251204
Tceal1	31.1367	-0.442848	0.00144384	0.0251807
2610507I01Rik	4.59918	-0.988573	0.00144776	0.025221
Nfkb2	639.301	0.305479	0.00144922	0.025221
Dnajc28	61.1909	-0.364516	0.00145424	0.0252816
Ighv1-34	382.845	0.780125	0.00145983	0.025352
Rpn2	2585.11	0.179903	0.00146641	0.0253858
Crabp1	3.38395	-1.52519	0.001465	0.0253858
Stab2	1110.95	-0.374539	0.00146549	0.0253858
Asic2	3.90203	-1.29691	0.00147968	0.0255805
Defb42	14.2097	0.763341	0.00148077	0.0255805
Bcl2a1b	602.93	0.386181	0.00148819	0.0256818
Gm28151	17.6374	-0.580186	0.00149272	0.0257061
Tcrg-V4	5.95371	-1.3181	0.00149182	0.0257061
Cubn	11.9361	0.709647	0.00149894	0.0257278
Zfp956	136.314	-0.292721	0.00150024	0.0257278
Lpin1	230.189	-0.35965	0.00149654	0.0257278
H2-D1	18137.8	0.213286	0.00149756	0.0257278
Samhd1	3237.86	0.241078	0.00151462	0.0259094
Gm12466	5.66046	-0.843908	0.00151556	0.0259094
Sez6l	10.6664	-0.723906	0.00151529	0.0259094
Serping1	2124.18	0.281787	0.00152424	0.0260308
Skap2	1220.39	0.20993	0.00153318	0.0261291
A530099J19Rik	93.315	-0.448695	0.00153193	0.0261291
Mir99ahg	14.2231	-0.693987	0.0015352	0.0261365
Orai2	497.406	-0.291471	0.00154802	0.0263276
Anxa4	478.486	0.311392	0.00155828	0.0264747
Cysltr2	47.7912	0.625476	0.00156924	0.0266334
Klf15	59.2058	-1.15391	0.00157879	0.0267679
Negr1	13.6141	2.41309	0.00158451	0.0267819
Nlrc5	832.582	0.329141	0.00158402	0.0267819
1810011H11Rik	111.47	-0.456855	0.00158274	0.0267819
Pld3	1914.96	-0.214812	0.00159301	0.0268979
Ighg3	12652.9	1.78334	0.00159796	0.0269479
Ighv5-15	127.837	1.86903	0.00159924	0.0269479
Arhgdig	37.5059	-2.44161	0.00160207	0.0269679
Itgam	351.887	0.690972	0.00161255	0.0271165
B2m	38599.5	0.278056	0.00162621	0.0272924
Armcx3	419.962	0.252591	0.00162633	0.0272924
Ighv3-4	677.773	0.934595	0.00163042	0.0273053
Rbbp7	2188.89	0.161158	0.00163003	0.0273053
Gm5431	71.5635	0.396469	0.00163461	0.0273477
Umad1	253.468	0.226117	0.00163875	0.0273613
Pipox	10.1529	0.955551	0.00163874	0.0273613
Tnfrsf8	57.6291	0.645455	0.00164317	0.0274073
Ppef2	14.0591	-0.588006	0.00164984	0.0274616
D13Ertd608e	48.3725	-0.948394	0.00165144	0.0274616
Ttc39c	48.9857	0.475693	0.00165032	0.0274616
Gm15952	10.558	-0.607607	0.00165695	0.0274977
Igkv6-17	1749.23	1.0649	0.00165541	0.0274977
Chn2	157.431	-0.376772	0.00167809	0.0277924
Sgk1	473.099	-0.372008	0.00167676	0.0277924
Pnlip	44164.7	-5.91895	0.00168092	0.0278112
Tdh	5.49035	-1.82897	0.00168366	0.0278285
Sirpb1a	259.475	0.623126	0.00169224	0.0279109
Amt	10.8215	-0.797215	0.00169373	0.0279109
Blnk	1399.54	0.264173	0.00169244	0.0279109
Slamf7	642.755	0.47175	0.00170062	0.0279963
Clec4b1	163.672	0.706878	0.00172902	0.0283949
Gm20069	13.3752	-0.711682	0.00173548	0.0283949
Ighv1-69	155.7	1.14718	0.00173596	0.0283949
Fam84b	55.754	-0.484171	0.00173692	0.0283949
Tmem71	328.372	-0.27027	0.00173282	0.0283949
Tnp2	3.71966	1.41847	0.00173403	0.0283949
Ube2l3	1661.33	0.160935	0.00173372	0.0283949
Pira2	1476.79	-0.259442	0.00173997	0.028401
Ighv1-21	47.2347	0.986979	0.00174074	0.028401
Gfpt1	567.046	0.302233	0.00175557	0.0286146
Lamc3	13.5264	-0.996428	0.001758	0.0286258
Atp6v1c1	724.274	0.14696	0.00176409	0.0286965
2610005L07Rik	75.8616	-0.341548	0.00177277	0.0288093
Rbak	91.5523	-0.310493	0.00178596	0.0289949
Fam72a	43.3164	0.474368	0.00178889	0.0290139
Ckb	290.796	0.42214	0.00179177	0.0290319
Lrrc4c	9.90136	-0.922353	0.00180902	0.0292761
2810454H06Rik	14.4128	-0.553497	0.0018104	0.0292761
2210010C04Rik	20776.7	-5.85686	0.00181562	0.0293177
Cd300lh	7.95942	0.850467	0.00181653	0.0293177
Vis1	12.3307	0.611372	0.00182156	0.0293699
Rps16	16825.1	-0.318985	0.00182542	0.0293807
Ccdc25	445.36	0.189223	0.0018258	0.0293807
Tmem88	55.1041	-0.404171	0.00183778	0.0295446
Rcsd1	1261.44	-0.279636	0.00184206	0.0295844
Tmem206	253.551	-0.340958	0.00185643	0.0297572
Rpl21	19328	-0.27522	0.00185605	0.0297572
Mctp2	146.457	-0.399842	0.00185967	0.0297742
2610203C20Rik	47.5601	-0.585022	0.00186111	0.0297742
Slc9b2	7.2379	0.754343	0.00187597	0.0299827
1110059G10Rik	216.441	-0.188147	0.00188402	0.0300805
Fam101b	290.951	-0.528126	0.00188727	0.0300805
Oosp1	234.4	0.51928	0.00188758	0.0300805
Ercc6l2	435.451	0.255963	0.00189732	0.0302065
Deaf1	219.759	-0.282419	0.00190231	0.0302567
Gm4980	27.9952	-0.430699	0.00190808	0.030285
Spock3	9.35055	-1.05135	0.00190855	0.030285
Tmem108	12.9153	-0.897672	0.00190962	0.030285
Vdr	44.7977	0.612174	0.00191219	0.0302966
4921507P07Rik	8.92024	-0.877543	0.00191858	0.0303685
Susd6	788.312	0.216796	0.00193001	0.0305201
Gabarapl1	532.954	-0.232037	0.00194129	0.0306683
Scimp	325.863	0.404975	0.00194311	0.0306683
Zfp532	63.7995	-0.394854	0.0019504	0.0307538
Chn1os3	3.35918	1.15999	0.00195781	0.0308411
Ighv1-2	16.8007	0.988605	0.00196184	0.030875
Slc7a6	242.112	0.253157	0.00196654	0.0309126
Serpinb6a	2431.45	-0.33344	0.00197081	0.0309126
Sun2	828.742	-0.191185	0.00196991	0.0309126
Pdcd4	1255.92	-0.336549	0.00197175	0.0309126
Stx1a	20.9077	-0.567716	0.00197726	0.0309695
Rnf166	482.836	-0.243191	0.00198363	0.0310397
Kcne4	91.1684	0.443419	0.00199087	0.0311234
Nfil3	77.9262	0.502644	0.00199449	0.0311503
Uchl3	788.735	0.307784	0.0019966	0.0311538
Park2	10.972	-0.612482	0.0019992	0.0311647
Cpsf2	1047.61	0.22227	0.00200672	0.0312523
Epb41l4aos	138.967	-0.461489	0.0020216	0.0314543
Sostdc1	55.3748	0.822271	0.00203511	0.0316231
Lman2	2314.81	0.175785	0.00203629	0.0316231
Nans	854.875	0.261101	0.00203983	0.0316482
Camk2a	44.5613	0.39817	0.00204491	0.0316971
Hyou1	1048.13	0.481556	0.00205434	0.0317801
Utp6	659.885	0.164985	0.00205607	0.0317801
Gdf10	105.764	-0.460931	0.00205578	0.0317801
Fnbp1l	143.817	0.357564	0.0020627	0.031793
Rps4x-ps	810.711	-0.259259	0.00206191	0.031793
Sft2d3	68.7216	-0.327978	0.0020625	0.031793
Ggt1	59.5281	-2.03952	0.00206585	0.0318118
Pdk3	472.665	0.196188	0.00207107	0.0318623
Tap1	1547.88	0.32413	0.00207378	0.0318741
Olfml2a	43.0553	-0.662527	0.0020809	0.0319061
Tmem176a	1550.39	0.24706	0.00208168	0.0319061
Ido1	14.2029	1.1322	0.00207854	0.0319061
Rpsa-ps1	44.67	-0.376816	0.00211974	0.032279
Mbd4	312.345	0.274103	0.00211893	0.032279
Bicd1	37.9574	0.425679	0.00211662	0.032279
Pomgnt2	18.601	-0.798833	0.00211971	0.032279
Ankrd13b	22.0162	-0.621134	0.00211266	0.032279
Psmd12	994.263	0.183528	0.00211279	0.032279
Magt1	736.387	0.285025	0.00210829	0.032279
Klhdc4	276.557	0.269971	0.00212674	0.0323555
Igkv1-122	564.869	1.36605	0.00213576	0.0324328
Tuba1a	851.544	0.217924	0.00213456	0.0324328
Cyp3a63-ps	14.8554	-1.33246	0.0021427	0.0324787
Cdkn2aip	242.324	-0.218152	0.00214273	0.0324787
Adar	895.981	0.20624	0.00214768	0.0325086
Cyp1a1	4.18674	0.939888	0.00215064	0.0325086
Qpct	21.2428	-0.619418	0.00214869	0.0325086
Igkv4-70	532.351	0.946165	0.00215887	0.0325732
Sycn	9971.73	-6.19075	0.00215771	0.0325732
Msi2	311.797	0.273773	0.00216382	0.032618
H13	2336.87	0.300264	0.0021707	0.0326917
Adgrl2	107.158	0.366096	0.00217544	0.0327037
Htatip2	12.6374	-0.736404	0.00217547	0.0327037
Myo1e	680.851	0.40886	0.00218357	0.032795
Cmss1	88.8066	0.344981	0.00218553	0.032795
Galnt4	165.228	-0.254443	0.00219917	0.0329695
Zfp819	3.62593	1.44604	0.00221204	0.0331323
C430042M11Rik	58.124	0.364235	0.00221557	0.0331549
Clec12a	868.112	0.409242	0.00222062	0.0332003
Rcor3	109.636	-0.235432	0.00222369	0.0332159
Slc35b1	720.867	0.239296	0.00222828	0.0332544
Csf1	661.872	-0.25914	0.00223602	0.0333396
Tars	827.854	0.237557	0.00224142	0.0333596
Cyp2d22	45.7461	-0.692147	0.00224045	0.0333596
Slc9a7	76.6031	0.378487	0.00224351	0.0333606
Pdp1	170.077	-0.240014	0.00225632	0.0335208
Pdzd4	55.0856	-0.656576	0.00226621	0.0336372
Epha2	59.105	-0.401156	0.00226984	0.0336607
Copa	2216.53	0.187737	0.00227371	0.0336878
Tshz3	29.2065	-0.438912	0.00227679	0.033703
Nrd1	1514.79	0.149021	0.00228314	0.0337363
Igf1	1071.83	-0.32482	0.00228217	0.0337363
Ramp1	245.473	-0.37252	0.00228948	0.0337997
6430573F11Rik	31.4894	-0.460293	0.00230568	0.0340082
Rps4l	22.0626	-0.548608	0.00231185	0.0340687
Bmper	25.5327	-0.743841	0.0023216	0.0341682
Wars	579.466	0.261744	0.00232276	0.0341682
Nme4	114.219	-0.457044	0.00233654	0.0343402
Atoh8	45.9274	-0.395181	0.00235583	0.0345778
Dynlt1c	182.018	-0.267439	0.00235691	0.0345778
1700084C01Rik	3.81063	1.0008	0.00236478	0.0346006
Ntrk3	21.9674	-0.546903	0.00236321	0.0346006
Cd300a	1044.71	-0.322045	0.0023609	0.0346006
Vcam1	7764.45	-0.46279	0.00237226	0.0346793
Psma6	1901.12	0.184399	0.00237759	0.0346955
Ppp1r3f	7.00901	-0.767042	0.00237736	0.0346955
Ccnd2	1716.35	0.323355	0.00238965	0.0348407
Ube2q2	441.886	-0.187268	0.00239187	0.034842
Gm12865	6.22485	1.6317	0.00240537	0.0349768
Tmem186	278.105	-0.223147	0.00240525	0.0349768
Rabac1	1546.43	-0.32776	0.00241941	0.0349952
Gp2	3477.13	-3.00995	0.00241148	0.0349952
Aloxe3	14.188	-0.594739	0.00241607	0.0349952
Ift88	65.2339	-0.250992	0.00241745	0.0349952
Zbtb11os1	32.4709	-0.476061	0.00241664	0.0349952
Sh3rf2	3.56414	1.16346	0.00241254	0.0349952
Skil	468.866	0.299216	0.00242971	0.0351133
Rabep2	341.946	-0.223921	0.00244224	0.0352634
Cd44	1740.96	0.258166	0.00244586	0.0352848
Crispld1	96.9157	-0.351702	0.0024493	0.0352956
Lbp	436.816	-0.602879	0.00245134	0.0352956
Gm12191	13.0098	-0.861493	0.00245366	0.0352956
Slfn9	127.867	0.34641	0.0024552	0.0352956
Traf1	656.116	0.329169	0.00245795	0.0353044
Gbp7	378.221	0.468999	0.00248281	0.035478
Reck	77.1362	-0.326656	0.0024873	0.035478
Igkv4-62	83.7663	1.90012	0.00247694	0.035478
Gm10443	45.873	-0.540166	0.00248347	0.035478
Tcp11l2	865.927	-0.256939	0.00247425	0.035478
Psmd11	820.383	0.226968	0.00248723	0.035478
Lgals3bp	2443.04	0.353378	0.00247762	0.035478
Trim36	16.1528	-0.536589	0.00248001	0.035478
Egfl7	362.563	-0.37423	0.0024967	0.0355785
Pcdh15	46.4508	0.437681	0.00250087	0.0355785
Rab3ip	133.733	-0.358487	0.00249963	0.0355785
Snhg20	123.035	-0.476382	0.002503	0.0355785
Zdhhc5	726.32	0.191316	0.00250884	0.0356307
Sept11	659.403	0.350266	0.00251674	0.0357121
Amy1	104.939	-2.37563	0.00252082	0.0357391
Wdr1	3431.62	0.159104	0.00252836	0.0358152
Tmem8b	8.37824	-0.702647	0.00253816	0.0358921
Itgb2	3032.52	0.229096	0.00253622	0.0358921
Ddx24	1178.92	0.198694	0.00254713	0.035988
Izumo1r	444.656	0.397721	0.00255282	0.0360375
Tmem50b	503.465	0.21012	0.00256024	0.0361113
Ppap2b	388.788	-0.326702	0.00257225	0.0362409
Gm6807	13.2495	-0.738252	0.00257384	0.0362409
Mroh2a	11.1824	-0.803706	0.00257824	0.0362634
Fgfr3	110.359	-0.356771	0.00258205	0.0362634
F9	24.9646	0.634168	0.00258195	0.0362634
Prss12	37.0396	-0.696318	0.00259843	0.0363218
Pth1r	40.0493	-0.366302	0.0025995	0.0363218
Vps54	623.409	0.185573	0.00259179	0.0363218
Mxra7	82.1111	-0.340416	0.00260167	0.0363218
4930427A07Rik	149.738	0.367915	0.00259431	0.0363218
Tcrg-C4	59.7505	-0.700696	0.00259697	0.0363218
Tubb2b	127.568	0.35951	0.00259126	0.0363218
Slc17a9	146.729	-0.322562	0.00260607	0.0363339
Ssr3	2832.67	0.255127	0.00261389	0.0363339
Areg	3.08408	1.03691	0.00262449	0.0363339
Inafm1	76.8676	-0.313986	0.00261514	0.0363339
Mmp3	16.2345	1.22323	0.00262463	0.0363339
Timd2	100.396	0.640525	0.00261193	0.0363339
6330403K07Rik	6.77052	0.872582	0.00261742	0.0363339
Ccr10	17.9957	0.826623	0.00262231	0.0363339
Gnmt	39.5465	-2.24426	0.0026246	0.0363339
Bgn	3156.57	0.239111	0.00261547	0.0363339
BC002163	140.126	0.262431	0.00262702	0.0363364
Slc16a9	288.587	-0.294486	0.00263925	0.0364443
Rnf167	1067.38	-0.245381	0.0026382	0.0364443
Dbnl	1523.4	0.210766	0.00264947	0.0365546
Abi3	497.325	0.284028	0.00265538	0.0365748
Hells	498.998	0.422699	0.00265459	0.0365748
Taz	531.534	-0.180101	0.00266098	0.0366214
Fam46a	283.188	-0.370698	0.00268605	0.0369354
Slc39a3	162.445	-0.241846	0.00271903	0.0373578
Ighv1-43	22.1133	0.885204	0.00272212	0.0373689
Igkv4-72	1541.09	1.15035	0.00273067	0.03745
Ighv7-4	133.451	0.844982	0.00273258	0.03745
Fam102a	369.326	-0.308824	0.00274886	0.0376418
Msc	75.104	0.402059	0.00275634	0.0376815
6720427I07Rik	76.3746	-0.308888	0.00275603	0.0376815
Hdlbp	3050.05	0.303144	0.00276371	0.0377508
Acad11	172.863	0.22176	0.00276816	0.0377803
Vps45	213.964	0.202156	0.00277646	0.0378621
Gpr152	3.11708	1.27258	0.00278028	0.0378828
Ighv7-3	1264.74	0.898372	0.00278675	0.0379395
Zfp524	127.295	-0.254107	0.00279206	0.037949
Shcbp1	291.795	0.495929	0.00279067	0.037949
Slc25a27	15.2727	-0.709115	0.00280625	0.0381104
Aldh5a1	28.2493	-0.519699	0.00281311	0.038172
Npr1	116.372	-0.376834	0.00282819	0.0383449
Gmppa	438.126	0.252216	0.00283473	0.0383704
Derl3	613.193	0.560311	0.00283354	0.0383704
Trf	313.248	-0.386895	0.00284016	0.0383943
Nrn1	77.319	0.454564	0.00284117	0.0383943
Gm1720	4.84018	1.02455	0.00284952	0.0384756
Ptpn1	1955.86	0.333516	0.00285899	0.0385718
Dusp16	238.825	0.387559	0.0028644	0.0385814
Foxp3	140.934	0.37599	0.00286261	0.0385814
Zmat3	87.709	0.346102	0.00286859	0.0386062
Serpina1b	870.009	0.342897	0.0028794	0.0387201
Gm8451	25.0019	-0.592147	0.00288516	0.0387658
Thra	124.751	-0.290405	0.00288881	0.0387831
1700017B05Rik	296.065	0.303985	0.00289561	0.0388427
Znrf1	234.57	-0.297626	0.00290688	0.0389621
Tnfsf13os	26.4762	-0.536721	0.00290989	0.0389708
Ranbp6	375.307	-0.230932	0.00291307	0.0389816
Tram2	213.27	0.527497	0.00291885	0.0390272
Il18rap	180.348	-0.410471	0.00292198	0.0390373
Serpina1e	39.277	0.404499	0.0029276	0.0390805
Myo1f	536.062	0.323262	0.00293047	0.0390873
Avpi1	162.565	-0.42606	0.00293909	0.0391704
Mgat5	307.202	0.249117	0.00295104	0.0392287
Calu	2002.87	0.212303	0.00295432	0.0392287
Ehbp1	40.1999	-0.379818	0.00295467	0.0392287
Dgkg	28.8557	0.699837	0.00294818	0.0392287
Cdo1	16.8091	-1.25972	0.00295539	0.0392287
Fam64a	36.6266	0.500227	0.0029629	0.0392967
Hcar2	244.187	-0.423271	0.0029781	0.0394665
Ube2z	893.668	0.144412	0.00298416	0.0395149
Tnip1	737.76	0.22282	0.00299024	0.0395635
Klrb1c	170.635	-0.546662	0.00299269	0.0395641
Cnn3	567.266	-0.249751	0.00300029	0.0396222
Zfp869	295.466	-0.215507	0.0030019	0.0396222
Sema6a	42.5498	-0.458911	0.00300843	0.0396766
Pi15	8.42498	-0.903966	0.003023	0.0397311
Sapcd2	66.9591	0.598182	0.00302296	0.0397311
Slc29a4	41.2646	-0.514546	0.00301916	0.0397311
Tpm4	3789.51	0.277147	0.0030263	0.0397311
Usp38	559.482	0.124869	0.00303189	0.0397311
Il15	67.7386	-0.325319	0.00303114	0.0397311
3110056K07Rik	107.309	-0.3483	0.00302392	0.0397311
Capsl	12.6405	0.655652	0.00303128	0.0397311
Tssc1	346.632	0.155834	0.00305796	0.0400408
Mertk	689.892	-0.314537	0.00306972	0.0401309
Myo5a	695.487	0.285509	0.00306835	0.0401309
A530040E14Rik	519.751	0.490898	0.00307286	0.04014
Adap2	224.733	-0.302409	0.00309818	0.0404387
Smarcc1	490.559	0.319439	0.00310066	0.0404389
Igsf8	292.307	-0.323887	0.00310318	0.0404396
Derl2	529.687	0.167511	0.00310676	0.0404543
Sema3g	86.5103	-0.704861	0.0031143	0.0404564
Dnajc21	326.083	0.165942	0.00311286	0.0404564
Nrm	339.635	-0.310013	0.00311322	0.0404564
Ntf3	14.991	-0.607253	0.00312714	0.0405561
Tom1l2	225.799	-0.23038	0.00313184	0.0405561
E230001N04Rik	22.9042	-0.691796	0.00312579	0.0405561
Il13ra2	26.6243	0.674453	0.00313102	0.0405561
Gna11	237.127	-0.200763	0.00314929	0.04075
Mir142hg	355.903	-0.461686	0.00317882	0.0410997
Mapkap1	557.765	0.142157	0.00319055	0.0412004
Ctdspl	97.9017	-0.335415	0.00319162	0.0412004
Ppp1r3d	30.5544	0.386441	0.00319726	0.0412409
Gm6634	19.5918	0.676192	0.0032073	0.041338
Tbc1d12	73.972	-0.266974	0.00322138	0.041487
Dhx58	288.769	0.356914	0.00323758	0.041663
Dusp7	207.578	-0.289473	0.00324392	0.0416793
Sidt1	166.209	-0.455905	0.00324336	0.0416793
Bcl2a1d	287.012	0.427428	0.0032534	0.0417684
Alcam	268.567	0.33989	0.00325922	0.041778
Ganab	1713.18	0.173175	0.00325725	0.041778
Gm42500	3.11801	1.0077	0.00326846	0.0418625
2210408I21Rik	26.4756	-0.364061	0.00327319	0.0418625
Sec11c	2595.35	0.316507	0.00327345	0.0418625
Slc7a11	128.534	0.456838	0.00327958	0.0418757
Tgfa	14.3841	-0.494822	0.0032785	0.0418757
Sox13	36.8999	-0.419715	0.0032863	0.041929
Tob1	110.678	-0.412049	0.00329237	0.0419739
Ighv1-25	32.5247	0.924531	0.0033003	0.0420424
Arhgef18	505.617	-0.298018	0.00330562	0.0420554
Suv420h1	524.396	-0.158246	0.00330644	0.0420554
Qrfp	20.2023	-0.613104	0.00331113	0.0420826
Nbas	286.756	0.28725	0.00332236	0.0421927
2810417H13Rik	1174.69	0.518443	0.00333797	0.0423582
Iqcc	144.609	-0.195402	0.00334612	0.0423962
Rpl23	21643.1	-0.296647	0.00334372	0.0423962
Wisp1	12.3388	0.687142	0.00334889	0.0423987
Oas3	243.831	0.638639	0.00335631	0.0424598
Ddx55	181.325	-0.190448	0.00336862	0.0425829
Nat8l	35.9326	0.408147	0.00340142	0.0429639
Rplp1	27454.7	-0.320853	0.00340398	0.0429639
Pcmtd2	422.201	-0.18324	0.00341772	0.0430739
Gm29562	204.618	0.394448	0.00341794	0.0430739
Zfp661	49.0434	-0.350805	0.003426	0.0431425
Larp6	21.0725	-0.567304	0.00343553	0.0432294
Gpc3	19.406	-0.854638	0.0034418	0.0432751
Dzip3	141.913	0.426881	0.00345346	0.0433886
Gstm7	29.5665	-0.88676	0.00345748	0.0434059
Casp1	977.024	0.31368	0.00347133	0.0435465
Sec31b	30.6247	-0.436024	0.00347627	0.0435753
Il6	4.82794	0.938107	0.00350699	0.043901
Igkv12-47	1255.84	0.924231	0.00350908	0.043901
Gdf3	74.617	0.725527	0.00351026	0.043901
Nek6	226.056	0.260222	0.00352002	0.0439631
St8sia1	44.0941	-0.55551	0.00352335	0.0439631
Zfp747	97.2271	-0.235427	0.00353394	0.0439631
Rab39	108.136	-0.368465	0.00353061	0.0439631
Tet1	22.1187	-0.440511	0.00352702	0.0439631
F730043M19Rik	60.7655	0.412826	0.003532	0.0439631
Aldh1a7	52.1191	-0.786771	0.00352732	0.0439631
Pld4	2274.04	0.257568	0.00354569	0.0440759
Zfp641	5.35087	-0.855782	0.00355362	0.0441092
Dgkk	9.87819	0.846724	0.00355373	0.0441092
Insr	264.493	-0.298882	0.00355987	0.044152
Mlec	2085.49	0.267416	0.00356263	0.044153
Plekho2	1062.29	0.283796	0.00356934	0.0442029
Rps12-ps5	6.6265	-0.875954	0.00357469	0.0442358
Ccdc85b	86.3821	-0.430809	0.00358673	0.0443513
Habp2	8.05509	-4.93866	0.00359969	0.0444448
Rps4x	29696	-0.234181	0.00359723	0.0444448
Cela2a	25138.9	-5.76989	0.00360865	0.0445221
Sall2	54.3923	-0.37098	0.00361405	0.0445552
Pcsk4	12.6221	-0.738795	0.003617	0.0445582
Gpr35	338.422	0.253046	0.00363292	0.0446873
Igfbp3	1369.49	-0.439176	0.00363239	0.0446873
Sqrdl	316.735	-0.248351	0.00365488	0.0448903
Cracr2b	33.3968	-0.498376	0.00365262	0.0448903
Plscr4	132.795	-0.304697	0.00366442	0.0449739
Igkj1	37.3387	0.585644	0.00367484	0.0450467
Serpinf1	74.4314	0.576031	0.00367857	0.0450467
Dnajc3	2384.01	0.284631	0.00367808	0.0450467
Zscan2	45.1978	-0.364649	0.0036895	0.0450799
Epb41l2	1140.78	0.211044	0.003687	0.0450799
Smad4	486.341	-0.174913	0.0036852	0.0450799
Ighv1-62	1101.68	0.873935	0.00369537	0.0451181
Tcrg-C2	70.6754	-0.882139	0.00369849	0.0451221
Dirc2	307.909	-0.267716	0.00370119	0.0451221
Ypel3	713.576	-0.213064	0.00370899	0.0451838
Adam9	461.106	0.241616	0.00371186	0.0451852
Ptbp2	190.736	-0.27123	0.00372476	0.0452111
Wscd2	10.3402	-0.790688	0.00372498	0.0452111
Chl1	14.8778	0.764063	0.00372307	0.0452111
Ccl7	9.0923	1.10849	0.00372019	0.0452111
Thbs4	48.8646	0.49966	0.00373067	0.0452134
Loxl2	80.1741	0.465215	0.00372919	0.0452134
Dusp4	67.5702	0.524389	0.00373958	0.0452881
Herc6	254.959	0.295802	0.00374648	0.0453382
Zfp397	325.26	-0.181736	0.00375244	0.0453769
Aspn	6.56817	-1.01002	0.00375835	0.045415
Rps27	28927.6	-0.4338	0.00376448	0.0454201
Trib2	393.833	-0.311361	0.00376706	0.0454201
Eif2s1	1616.72	0.204208	0.00376581	0.0454201
Cd302	668.302	-0.271962	0.0037749	0.0454813
Baiap2	93.0924	-0.267381	0.00379005	0.0456101
Selk	1105.89	0.259734	0.00379114	0.0456101
H2-T24	1003.46	0.359453	0.00380186	0.0457057
Adhfe1	19.705	-0.674972	0.00381695	0.0457962
Traf5	389.144	-0.233702	0.00381488	0.0457962
Lpp	283.067	0.3111	0.00381774	0.0457962
Mybpc1	14.1127	-0.724082	0.00382251	0.04582
Itgav	299.399	0.261675	0.0038322	0.0459026
Slc1a2	80.6678	0.343525	0.00384405	0.0459447
Ptgfrn	124.902	0.374403	0.00385833	0.0459447
Rsrp1	3597.2	-0.273361	0.00384573	0.0459447
Igkv3-2	2690.75	1.16656	0.00384265	0.0459447
Spock2	39.3206	0.593868	0.00386066	0.0459447
Gpr31b	13.875	1.00226	0.00384797	0.0459447
Cpne5	21.3269	0.50129	0.00385296	0.0459447
Gm37266	7.01366	-0.714342	0.00386085	0.0459447
Gm1976	19.035	-0.622378	0.00385194	0.0459447
Psma4	2329.77	0.2029	0.00388029	0.0461426
Htra1	530.256	0.285853	0.00390685	0.0464249
Galnt9	10.1128	0.645349	0.00392321	0.0465527
Znrf2	757.607	-0.139288	0.00392861	0.0465527
Igkv5-37	25.5092	1.78162	0.00392606	0.0465527
Ankrd2	128.857	-0.349069	0.00392893	0.0465527
Jup	393.976	-0.227758	0.00393937	0.0466092
Trerf1	40.5781	0.474123	0.00393863	0.0466092
Pnpla7	431.76	-0.227769	0.00395099	0.046692
Epn2	210.279	-0.283616	0.00395204	0.046692
Polr1e	233.53	0.171379	0.00397014	0.0468348
2610044O15Rik8	256.418	-0.210614	0.00397374	0.0468348
Fam105a	752.436	-0.260008	0.00397837	0.0468348
Ildr1	51.0338	0.487645	0.00397599	0.0468348
Ms4a6c	1304.14	0.467583	0.00397411	0.0468348
Xylt2	130.694	-0.25045	0.00398756	0.0469094
Tspyl4	152.611	-0.313536	0.00399117	0.0469183
Cfb	65.6633	0.589584	0.00402012	0.0471912
Macrod1	60.1495	-0.437391	0.00401823	0.0471912
Hpse	790.323	0.494918	0.00403119	0.0472436
Spcs2	2604.07	0.24437	0.00403418	0.0472436
Ighv1-61	45.3937	1.11378	0.00403557	0.0472436
Apobec3	365.035	0.186451	0.00403607	0.0472436
Gm19705	22.1748	-0.461322	0.0040604	0.0474945
Tnfsf10	148.54	0.325974	0.00408265	0.0477209
Trib3	53.6386	-0.400933	0.0040982	0.0478444
Hcar1	13.5284	-0.564095	0.00409904	0.0478444
Gpnmb	77.9986	0.705668	0.00410486	0.0478784
Cel	14837.9	-5.52502	0.00410881	0.0478905
Icos	470.359	0.341751	0.00411569	0.0479162
D730003I15Rik	51.3004	-0.49326	0.00411684	0.0479162
Dusp28	97.5412	-0.310616	0.00413522	0.0479843
Ints3	498.909	0.253363	0.0041365	0.0479843
Gja5	8.7179	0.740461	0.00412622	0.0479843
Arv1	37.5414	-0.325355	0.00413453	0.0479843
Mtdh	1522.07	0.320153	0.00413729	0.0479843
Themis2	987.923	0.290448	0.00414204	0.0480056
Fam206a	220.552	0.181701	0.00415909	0.0481693
Ndor1	311.297	-0.184819	0.00417161	0.0482614
S1pr4	401.751	-0.360318	0.00417292	0.0482614
Lhfpl4	6.50081	0.949372	0.00417688	0.0482734
Havcr1	300.444	0.504959	0.00418575	0.0483079
P3h4	52.2159	-0.39556	0.00418524	0.0483079
RP23-380L19.3	159.222	0.401631	0.00419289	0.0483225
Thrsp	24.4814	-0.783702	0.00419223	0.0483225
Igkv12-44	2075.06	0.815036	0.00420031	0.0483741
Ccdc126	62.822	-0.245276	0.00421291	0.0484633
Axl	3651.21	-0.24657	0.00421395	0.0484633
Amy2b	4404.66	-6.17639	0.00423209	0.0484686
Jakmip3	30.2555	-0.513447	0.00422522	0.0484686
Pigw	86.1086	-0.25553	0.00422397	0.0484686
Kif26a	25.0632	-0.638416	0.0042222	0.0484686
Zfp219	120.278	-0.27606	0.00423151	0.0484686
Pim3	147.358	-0.47923	0.0042307	0.0484686
Spn	1772.58	0.262028	0.0042369	0.04849
Wdr19	47.6362	-0.305713	0.00424929	0.0485979
Gm5535	20.2041	0.970077	0.00426019	0.0486214
Gm42427	7271.6	0.336007	0.00426021	0.0486214
Slfn1	380.727	-0.439035	0.00425753	0.0486214
Trim7	201.186	-0.401553	0.00426867	0.0486842
Rasal2	103.862	0.330139	0.00428512	0.0488041
Trbv20	27.9143	-0.568811	0.00428431	0.0488041
Bcl2a1a	180.166	0.419099	0.00430616	0.0490098
2610509F24Rik	8.04962	0.857849	0.00430965	0.0490156
Zfp157	153.506	-0.224665	0.00434108	0.0493389
Mrc1	1725.24	-0.449171	0.0043475	0.0493668
Slc2a6	138.783	0.45833	0.00436455	0.0493668
Krba1	108.942	-0.322067	0.00435357	0.0493668
Fam71e1	13.5233	-0.620899	0.00435978	0.0493668
Xkr6	19.4851	0.444867	0.00436013	0.0493668
Scn8a	4.83195	-0.912523	0.00436201	0.0493668
Ttr	12.1765	-5.45783	0.00435033	0.0493668
Pdk2	86.1866	-0.256857	0.0043689	0.0493821
Ndrg3	510.028	-0.17519	0.00439115	0.0495995
Rap2a	214.492	0.219818	0.00439545	0.049614
Kpnb1	2778.04	0.193647	0.00440451	0.0496821
