# Supplementary material for: Gene-diet interactions associated with complex trait variation in an advanced intercross outbred mouse line
Source: Nat Commun. 2019 Sep 10;10:4097. doi: 10.1038/s41467-019-11952-w (PMC6736984; doi:10.1038/s41467-019-11952-w)
Supplement: Supplementary file 14 — Supplementary Data 10 [file 41467_2019_11952_MOESM14_ESM.xls]

## Sheet: Sheet1
Supplementary Data 10
A list of differentially expressed genes in spleens of mice set on calorie restricted diet vs. mice set on control and western diets
Gene	baseMean	log2FoldChange	pvalue	Padj
Dbp	223.928	1.36773	7.29386e-22	1.35009e-17
Gm15675	276.57	1.04654	1.01109e-15	9.35763e-12
Vsig4	201.909	-1.33309	8.76032e-14	5.40512e-10
Il22ra2	17.2342	2.11629	2.51181e-13	9.38861e-10
Cd300ld	147.198	-1.41621	2.53609e-13	9.38861e-10
Klra2	143.907	-2.05888	1.14773e-12	2.8451e-09
Cbln1	12.4576	2.41781	1.22965e-12	2.8451e-09
Fam101b	290.951	0.892761	1.19115e-12	2.8451e-09
Tef	407.163	0.834639	1.99066e-12	4.09413e-09
Angptl2	492.754	0.724483	5.20487e-12	9.26597e-09
Tjp2	165.521	-0.749691	5.50652e-12	9.26597e-09
Wfdc17	809.248	-1.56087	6.66642e-12	1.02829e-08
Ifih1	426.633	-0.610014	1.07266e-11	1.5273e-08
Nr1d1	73.8261	1.70252	1.4798e-11	1.95651e-08
Igfbp4	1249.81	0.649408	2.37912e-11	2.59517e-08
Gpr31b	13.875	-2.06663	2.35604e-11	2.59517e-08
Fpr2	322.815	-1.5206	2.38346e-11	2.59517e-08
Negr1	13.6141	-5.57219	3.65838e-11	3.76203e-08
Per2	63.6636	1.05861	5.28735e-11	4.89344e-08
Hlf	22.6181	1.71811	5.12458e-11	4.89344e-08
Ly6i	117.472	-1.6226	5.77599e-11	5.09112e-08
Prss12	37.0396	1.15609	6.15208e-11	5.17613e-08
Pdzd4	55.0856	1.06543	6.98622e-11	5.62239e-08
Pld5	13.759	1.78196	8.30805e-11	6.40759e-08
Oasl2	371.244	-1.03133	9.46824e-11	7.01029e-08
Il10	56.8697	-1.75181	9.97166e-11	7.09905e-08
Spon1	245.134	-1.66312	1.11649e-10	7.65418e-08
Gcnt2	221.809	-0.74905	1.15839e-10	7.65779e-08
Rab33b	274.773	0.415814	1.44401e-10	9.2168e-08
Irf7	970.957	-1.24452	1.5181e-10	9.36666e-08
Icosl	478.329	0.744559	1.89207e-10	1.12975e-07
Fcgr4	1165.64	-2.20137	2.62288e-10	1.51717e-07
Per3	98.0757	0.834836	2.98644e-10	1.67512e-07
Nr1d2	417.122	0.942405	3.28885e-10	1.79049e-07
Ptpn1	1955.86	-0.571237	3.77883e-10	1.94295e-07
Ms4a6d	393.869	-1.24957	3.7125e-10	1.94295e-07
Vasn	81.3598	0.91907	4.05905e-10	2.03062e-07
Cd209d	99.5363	1.58367	4.25392e-10	2.07211e-07
Tnxb	142.72	0.892142	4.57522e-10	2.11718e-07
Gk	189.068	-1.19254	4.5306e-10	2.11718e-07
Ighv1-47	358.088	-1.68811	5.3619e-10	2.4207e-07
Oas1g	47.0695	-1.52904	6.2941e-10	2.75637e-07
Oas1a	339.755	-1.02843	6.40324e-10	2.75637e-07
Crlf3	1317.2	0.328196	7.09672e-10	2.98546e-07
Ifi44	176.457	-1.12509	1.00411e-09	4.13025e-07
Vipr1	95.3994	1.18092	1.04567e-09	4.2077e-07
Mapkapk2	1918.83	-0.315577	1.15053e-09	4.43674e-07
Plek	5035.96	-0.636602	1.13999e-09	4.43674e-07
Cd209a	80.6997	1.58129	1.57169e-09	5.81841e-07
Sept4	370.502	0.558793	1.54209e-09	5.81841e-07
Clec4a3	791.318	-0.961275	1.66314e-09	6.03621e-07
Ryr3	40.9313	1.05956	1.70367e-09	6.06441e-07
Stx11	492.281	-0.493595	1.85301e-09	6.47156e-07
Mnda	203.991	-0.900501	2.04002e-09	6.99275e-07
Dgat2	105.719	0.708278	2.49526e-09	8.39768e-07
Slc16a5	30.629	1.34395	2.75336e-09	9.10085e-07
Galnt18	59.665	-0.720391	3.13867e-09	1.01924e-06
Tcf21	462.257	0.793729	3.20336e-09	1.02231e-06
Il1rn	119.604	-1.22435	3.30167e-09	1.03583e-06
Itgam	351.887	-1.14738	6.31369e-09	1.94777e-06
Rian	33.0131	1.29221	6.99687e-09	2.12315e-06
Cys1	24.6239	1.31697	7.57232e-09	2.2607e-06
Ccr9	205.09	1.06744	7.74014e-09	2.27413e-06
Cd8a	481.416	0.9422	8.27277e-09	2.39264e-06
Dapl1	79.5411	2.32357	8.65154e-09	2.46369e-06
Gm15987	195.497	-0.927119	8.80777e-09	2.47018e-06
Cysltr2	47.7912	-1.03492	1.00687e-08	2.78166e-06
Plekho2	1062.29	-0.472643	1.13712e-08	3.0953e-06
Ubash3b	438.324	-0.584352	1.34687e-08	3.56152e-06
Lipg	32.719	-2.66112	1.32804e-08	3.56152e-06
Nrcam	27.4381	-2.25423	1.36653e-08	3.56259e-06
Cd274	529.799	-0.653641	1.4004e-08	3.60021e-06
Rhob	300.921	-0.615284	1.57419e-08	3.99155e-06
Fam69a	411.65	0.396045	1.84938e-08	4.62596e-06
Dram1	450.823	-0.768014	1.92389e-08	4.74815e-06
Cnn3	567.266	0.392418	1.97771e-08	4.81675e-06
Sdk1	19.2351	-1.76375	2.07183e-08	4.98046e-06
Apobec1	1088.37	-0.773236	2.25945e-08	5.36185e-06
Sncg	39.9018	0.991711	2.36691e-08	5.54575e-06
Smpdl3b	57.5453	-2.28496	2.45634e-08	5.68336e-06
Cx3cr1	394.184	-1.08883	2.57685e-08	5.88857e-06
Gbp7	378.221	-0.774666	2.69504e-08	6.08356e-06
Cxcl9	1808.16	-1.10053	2.97332e-08	6.63087e-06
Nat8l	35.9326	-0.70219	3.41866e-08	7.44463e-06
Cd300e	402.876	-1.31762	3.40668e-08	7.44463e-06
Tnxa	9.20873	1.27778	3.51725e-08	7.57027e-06
Chdh	35.2079	1.21735	3.73458e-08	7.94564e-06
B130024G19Rik	30.8563	0.934365	3.99773e-08	8.40885e-06
Oas2	114.314	-1.01197	4.09702e-08	8.52089e-06
Nrgn	194.068	-0.858957	4.22233e-08	8.61881e-06
Fabp7	59.7587	-1.50163	4.23723e-08	8.61881e-06
4931429I11Rik	51.4609	0.934023	4.29182e-08	8.63495e-06
Gbp5	181.914	-0.676854	4.4733e-08	8.9033e-06
Cass4	94.2664	-0.827607	4.6616e-08	9.17939e-06
Cxcl14	29.8515	-5.10684	4.99213e-08	9.62545e-06
Snx31	43.5171	0.872289	4.94475e-08	9.62545e-06
Eldr	72.2889	0.865977	5.09119e-08	9.70204e-06
Maff	40.8669	-0.78842	5.13668e-08	9.70204e-06
Hey2	16.0598	1.03575	5.34303e-08	9.98984e-06
Hpse	790.323	-0.833549	5.52436e-08	1.01486e-05
Cd207	154.554	1.43091	5.53757e-08	1.01486e-05
Ms4a6c	1304.14	-0.793339	5.72441e-08	1.03881e-05
Cd8b1	446.048	1.17657	5.94275e-08	1.06796e-05
Chil1	256.391	-1.56424	6.10354e-08	1.08631e-05
Prdm1	192.635	-0.800605	6.32725e-08	1.1154e-05
Cmbl	102.357	0.955343	6.96535e-08	1.21631e-05
Gm4951	36.8902	-1.2415	7.15607e-08	1.23793e-05
Gnaz	134.944	-1.0535	9.32428e-08	1.59808e-05
Siglech	246.439	1.07805	1.00547e-07	1.70746e-05
Myh8	9.33616	1.68865	1.04055e-07	1.75096e-05
Clcf1	197.032	0.718056	1.109e-07	1.84933e-05
Zbp1	830.358	-0.818699	1.20575e-07	1.97507e-05
Fam13a	36.7913	0.956579	1.20054e-07	1.97507e-05
Ccl4	70.7107	-1.4681	1.26616e-07	2.05274e-05
Mmd	408.461	-0.366629	1.27534e-07	2.05274e-05
Slc9a3r2	300.974	0.517302	1.47536e-07	2.35422e-05
Galnt6	315.084	0.551495	1.50801e-07	2.38575e-05
Atf6	947.68	-0.58181	1.57391e-07	2.46891e-05
Fbln5	431.159	0.601969	1.75007e-07	2.72217e-05
Star	481.277	0.746094	1.79947e-07	2.77569e-05
Ctnnd2	33.0335	1.0639	1.81962e-07	2.78357e-05
Gas6	416.911	0.499018	1.84911e-07	2.8055e-05
Tspan4	818.977	0.556465	1.9063e-07	2.86874e-05
Asb4	9.2883	-1.21928	1.93263e-07	2.88492e-05
Cr2	1124.61	0.899411	2.00783e-07	2.92638e-05
Ngf	20.3851	1.03049	2.00189e-07	2.92638e-05
Nnmt	10.3322	-1.50228	1.97785e-07	2.92638e-05
Csf2rb	847.593	-0.565306	2.03618e-07	2.9445e-05
Irg1	18.4924	-1.7803	2.0581e-07	2.95313e-05
St18	47.0898	0.844648	2.1296e-07	3.03223e-05
Iqgap2	232.147	0.541779	2.18249e-07	3.0838e-05
Nlrx1	120.035	-0.54844	2.3688e-07	3.32171e-05
F10	212.516	-0.93917	2.40212e-07	3.34311e-05
Slc15a3	561.866	-0.463472	2.42676e-07	3.35219e-05
Slfn9	127.867	-0.539453	2.49348e-07	3.41884e-05
Gbp2	701.405	-0.633913	2.5344e-07	3.44939e-05
Mvp	796.12	-0.297285	2.66155e-07	3.59601e-05
Htra4	11.7179	-2.69685	2.69333e-07	3.61257e-05
Pou2af1	3036.99	-0.585454	2.8821e-07	3.83796e-05
Ckap4	484.365	-0.810992	2.90443e-07	3.84008e-05
Plscr1	444.899	-0.451598	2.93628e-07	3.84304e-05
Avpi1	162.565	0.640515	2.9482e-07	3.84304e-05
Dusp16	238.825	-0.611198	2.98756e-07	3.86712e-05
Itgal	1664.74	-0.525062	3.06985e-07	3.89198e-05
Paqr5	18.0142	0.948912	3.05183e-07	3.89198e-05
Arid3a	312.542	-0.923946	3.03297e-07	3.89198e-05
Rhoq	505.331	-0.435605	3.20544e-07	4.03624e-05
Cd300c	10.31	1.24608	3.31011e-07	4.13988e-05
Mturn	177.777	0.501541	3.42643e-07	4.25659e-05
Igkv12-47	1255.84	-1.45272	3.56963e-07	4.31855e-05
Gas2l1	192.468	-0.722314	3.5406e-07	4.31855e-05
Slc6a4	301.907	-1.29123	3.56318e-07	4.31855e-05
Cabp4	41.2874	-0.800651	3.55e-07	4.31855e-05
Clec2g	29.4702	-1.63279	3.6512e-07	4.38855e-05
D13Ertd608e	48.3725	1.3211	3.71821e-07	4.44026e-05
Gm26905	39.8129	-0.866707	3.817e-07	4.51368e-05
Tslp	11.7289	1.18545	3.82846e-07	4.51368e-05
Fnbp1l	143.817	-0.545578	3.99477e-07	4.67995e-05
Snx10	471.039	-0.425506	4.06544e-07	4.73278e-05
Gpd1	111.321	0.92623	4.37965e-07	5.06671e-05
Pou2f2	558.203	-0.614417	4.43376e-07	5.09744e-05
Fgr	1280.88	-0.51374	4.50639e-07	5.14897e-05
Plat	21.5912	-1.07044	4.55472e-07	5.17226e-05
Gm12250	262.589	-0.676668	4.80595e-07	5.42427e-05
Trim7	201.186	0.614139	4.9129e-07	5.51138e-05
C5ar1	48.6625	-1.12558	5.12764e-07	5.71763e-05
Ddr1	99.6508	0.621282	5.19464e-07	5.75765e-05
Fcrl5	558.11	-1.65004	5.29708e-07	5.83624e-05
Col6a4	129.053	0.900209	5.48188e-07	5.9812e-05
Tex2	269.549	0.448002	5.49327e-07	5.9812e-05
Ighv1-75	34.0385	-1.96853	5.5555e-07	6.01358e-05
Ctsc	3723.26	-0.4602	5.63931e-07	6.06881e-05
Pld3	1914.96	0.302784	6.2359e-07	6.67206e-05
Lgals3bp	2443.04	-0.533492	6.76934e-07	7.20117e-05
Atp1b3	2020.6	0.344919	7.32522e-07	7.74799e-05
Lcn4	10.3889	1.60703	7.80313e-07	8.20659e-05
Slco2b1	360.662	0.493828	8.36355e-07	8.74629e-05
Foxs1	37.1372	-0.864205	8.44881e-07	8.78581e-05
Lag3	363.732	-1.04795	9.07079e-07	9.3799e-05
Socs3	351.602	-0.753065	9.24064e-07	9.49496e-05
Ly6a	6174.97	-0.751556	9.28465e-07	9.49496e-05
Osbpl3	150.084	-0.718609	1.01083e-06	0.000102804
Igkv4-57	1847.24	-1.168	1.03623e-06	0.000104812
Gfpt1	567.046	-0.439756	1.10684e-06	0.000110016
Clec4e	108.465	-1.07764	1.11146e-06	0.000110016
Itk	379.875	0.757981	1.09448e-06	0.000110016
Satb1	266.487	0.962806	1.10514e-06	0.000110016
Cp	990.499	-0.753342	1.15047e-06	0.000113272
Neb	30.9716	-1.03787	1.18171e-06	0.000114416
Mest	32.506	-0.968755	1.17758e-06	0.000114416
Spns3	58.3958	0.688554	1.18681e-06	0.000114416
Gpr34	165.315	0.742349	1.18022e-06	0.000114416
Pxdc1	230.107	0.769681	1.19852e-06	0.000114946
Peli1	606.262	0.347834	1.22977e-06	0.000117335
Tpm4	3789.51	-0.418704	1.24175e-06	0.00011787
Cd2bp2	911.951	-0.233414	1.27353e-06	0.00012027
Coch	4638.83	0.772957	1.30071e-06	0.000122214
Ldha	4461.35	-0.364308	1.34009e-06	0.000124649
Cybb	2598.38	-0.55225	1.33441e-06	0.000124649
Rnf213	1473.58	-0.550185	1.35395e-06	0.000125308
Ighg2c	20000.9	-2.44074	1.39038e-06	0.000128039
Gabrq	16.5856	1.39614	1.41382e-06	0.000129553
Pdcd1lg2	73.3483	-0.50899	1.51053e-06	0.000137734
Bbc3	51.8915	-0.560825	1.6291e-06	0.000147817
Gpr55	141.909	-0.680557	1.67902e-06	0.000150138
Gm6634	19.5918	-1.09276	1.67735e-06	0.000150138
Ms4a7	327.1	-0.822828	1.6672e-06	0.000150138
Hs3st2	60.8769	0.855747	1.73426e-06	0.000154332
Vsx1	13.6062	1.27348	1.77009e-06	0.000156768
Fmod	34.9148	1.09302	1.84536e-06	0.000162582
Mmp12	28.6841	1.14517	1.87088e-06	0.000162582
Rcan1	233.871	-0.669131	1.85597e-06	0.000162582
Gab3	66.942	0.419957	1.86228e-06	0.000162582
Csf3r	302.209	-0.534525	1.88665e-06	0.000163186
Clec4a1	602.491	-0.690328	1.93664e-06	0.000163686
Clec4b2	5.15943	1.50323	1.91809e-06	0.000163686
Klk8	161.52	0.921757	1.93515e-06	0.000163686
Adam9	461.106	-0.367501	1.91174e-06	0.000163686
9430069I07Rik	17.1802	-1.58533	1.92966e-06	0.000163686
Parp12	284.204	-0.453622	2.01492e-06	0.000169528
Cox6a2	48.0635	1.45514	2.05406e-06	0.000172039
Cdkn2aip	242.324	0.309856	2.10234e-06	0.00017529
Hpgd	1063.57	0.690007	2.12319e-06	0.000176234
Cyp3a63-ps	14.8554	1.76315	2.19459e-06	0.000181347
Srgap2	349.066	-0.288815	2.23199e-06	0.000183618
Ampd1	8.55065	2.20401	2.25743e-06	0.00018489
Aqp3	9.64558	1.1023	2.3414e-06	0.00019072
Ccr7	781.456	0.723531	2.34922e-06	0.00019072
Itga2b	683.231	-0.925786	2.49561e-06	0.000200293
Nampt	1085.7	-0.357243	2.49351e-06	0.000200293
Twsg1	646.284	-0.528868	2.49961e-06	0.000200293
Egflam	52.3058	0.726818	2.51398e-06	0.000200577
Rnf19b	847.936	-0.261425	2.53071e-06	0.000201044
Fam134c	1135.91	0.218646	2.57441e-06	0.000203642
Smim5	113.069	0.812334	2.6256e-06	0.000206808
Fam189b	227.333	0.760267	2.66063e-06	0.000207799
Adgrl2	107.158	-0.537209	2.65292e-06	0.000207799
Myo1e	680.851	-0.587287	2.76435e-06	0.000214992
Ehd4	1183.57	-0.306196	2.86614e-06	0.000219686
Prkca	395.22	-0.529935	2.84283e-06	0.000219686
Phf11d	250.787	-0.677839	2.87218e-06	0.000219686
Scara5	27.595	1.11343	2.85253e-06	0.000219686
Olfml2a	43.0553	0.91291	2.99515e-06	0.000228149
Rnf167	1067.38	0.344672	3.0412e-06	0.000230708
Ano2	1.23361	2.81343	3.25941e-06	0.000246252
Igsf23	53.2711	0.843456	3.32626e-06	0.000250281
Vmp1	1402.89	-0.439283	3.35669e-06	0.000251548
Npas2	8.56902	-1.50091	3.41763e-06	0.000254057
Plxnb2	1195.74	-0.307854	3.41301e-06	0.000254057
Ipo11	678.577	-0.379011	3.62878e-06	0.000268195
Dzip1	84.3706	0.649604	3.65128e-06	0.000268195
Myof	182.148	-0.589142	3.63772e-06	0.000268195
Creb3l1	29.974	-0.870758	3.72606e-06	0.00027202
Tigit	111.094	-1.04444	3.73275e-06	0.00027202
Bhlhe41	264.609	-0.74989	3.77955e-06	0.000274351
Bicd1	37.9574	-0.632776	3.85748e-06	0.000278914
Eif1a	948.424	-0.269248	3.94234e-06	0.00028394
Map3k19	32.1413	0.714289	3.99901e-06	0.00028588
Gm37416	115.218	-0.822286	4.00015e-06	0.00028588
Bmper	25.5327	1.03627	4.05063e-06	0.000288374
Il10rb	652.529	0.281333	4.0933e-06	0.000290295
Adam22	78.2657	0.518566	4.18393e-06	0.000294466
Hmga1-rs1	139.843	-0.486881	4.1689e-06	0.000294466
Spry1	56.4021	-0.671539	4.28788e-06	0.000300639
Pdia3	5879.6	-0.371346	4.36621e-06	0.000304973
Ighv1-18	188.761	-1.58081	4.38265e-06	0.000304973
Gabbr1	125.858	0.521541	4.39941e-06	0.000304993
Cpne4	68.4629	0.964038	4.47672e-06	0.000308045
Ldb1	1205.24	0.371075	4.46996e-06	0.000308045
Gng12	460.974	-0.403099	4.53612e-06	0.000310976
Gm7592	11.202	-0.967832	4.615e-06	0.000315217
Siglece	508.996	-0.619579	4.66509e-06	0.000317466
Prrg4	19.014	-1.21416	4.73469e-06	0.000321022
Arl4c	561.45	0.646587	4.77344e-06	0.000322469
Itga6	749.717	-0.437425	4.82357e-06	0.00032467
Ighv1-34	395.548	-1.13537	4.8626e-06	0.00032513
Cxadr	41.8711	0.920837	4.86553e-06	0.00032513
Ighv1-31	6.37076	-2.03186	4.95254e-06	0.000329753
Creb5	8.96589	-1.32596	5.01116e-06	0.000331274
Itgb3	1192.18	-0.866593	5.00944e-06	0.000331274
Tubb1	516.135	-1.10188	5.18091e-06	0.000340724
Ptov1	192.647	0.487228	5.19093e-06	0.000340724
1700016K19Rik	5.70554	1.25016	5.32222e-06	0.000348107
Brwd1	440.619	0.356088	5.4427e-06	0.000354734
Tgm2	2096.09	-0.359392	5.52795e-06	0.00035777
Nudcd1	312.921	-0.368692	5.51654e-06	0.00035777
Fam89a	19.0608	-1.35735	5.61504e-06	0.000362141
Hck	1329.57	-0.553322	5.71328e-06	0.000367197
Thbs1	801.54	-1.00707	5.75788e-06	0.000368783
Gbp3	952.816	-0.532101	6.06419e-06	0.000385732
F9	24.9646	-0.950871	6.04434e-06	0.000385732
C920009B18Rik	101.95	-0.543436	6.26216e-06	0.000396386
A630052C17Rik	54.3746	0.498096	6.2745e-06	0.000396386
Lipc	302.776	-1.57443	6.54453e-06	0.000412038
Slc6a19	3.62908	1.96069	6.68387e-06	0.000419384
Atf6b	523.477	-0.364361	6.70675e-06	0.000419398
Gm5970	12.002	-1.12099	6.75839e-06	0.000421205
F5	261.951	-1.03976	6.85952e-06	0.000426073
Stmn2	35.893	0.742847	7.07011e-06	0.000437685
Ramp1	245.473	0.504711	7.48175e-06	0.000461624
Fbxo17	46.486	0.920325	7.68619e-06	0.000471097
Rab27b	333.73	-0.927635	7.67186e-06	0.000471097
Tg	109.77	-1.00971	7.80093e-06	0.000476552
Mapk6	521.787	-0.359669	7.97364e-06	0.0004855
Eif2ak2	442.363	-0.54429	8.08972e-06	0.000490953
Arvcf	224.504	0.435847	8.21114e-06	0.000496693
Gm5431	71.5635	-0.555723	8.64811e-06	0.000521422
Ighv1-25	32.5247	-1.44051	8.80886e-06	0.00052939
Trp73	9.67813	-1.8012	8.87348e-06	0.000529833
Fbxo27	13.8284	1.02094	8.86325e-06	0.000529833
Nfil3	77.9262	-0.712055	9.06206e-06	0.000539353
Trim36	16.1528	0.732855	9.1881e-06	0.000545101
Dchs2	26.5178	-0.887285	9.22958e-06	0.000545813
Rbm5	1360.03	0.253057	9.52981e-06	0.000561773
Tspan13	1782.64	0.231859	9.63503e-06	0.000566173
Dgka	1416.65	0.503424	9.69558e-06	0.000567928
Cfap61	6.45896	1.46743	9.73098e-06	0.000568203
Sez6l	10.6664	0.949501	9.97074e-06	0.000580372
Rell1	213.458	0.40184	1.00059e-05	0.000580594
Ighv14-4	1602.21	-1.43729	1.02342e-05	0.000591984
Chn1	14.6195	-1.02342	1.05887e-05	0.000610582
Cdkn1a	138.505	-0.43013	1.07064e-05	0.000615451
Dpysl3	311.24	-0.432414	1.14242e-05	0.000654679
Cd82	3339.46	0.25965	1.1621e-05	0.000660245
Aph1c	68.3547	0.562241	1.16602e-05	0.000660245
Rab3ip	133.733	0.484402	1.1664e-05	0.000660245
Zfp58	57.9747	0.540994	1.157e-05	0.000660245
Lcp2	1816.39	-0.37348	1.18275e-05	0.00066746
4930523C07Rik	988.128	0.393145	1.20681e-05	0.00067897
Neurl3	632.548	0.30168	1.22792e-05	0.000688752
Ighv1-84	903.608	-1.75236	1.23642e-05	0.000691426
Dguok	345.126	0.311912	1.26116e-05	0.000703132
G430095P16Rik	56.3501	0.62142	1.30405e-05	0.000722696
Pgf	11.4833	1.0722	1.30195e-05	0.000722696
Nbas	286.756	-0.41112	1.30808e-05	0.000722761
Batf2	41.633	-0.609234	1.34849e-05	0.000742873
Cacna1s	208.181	-0.838271	1.35446e-05	0.00074395
Tle3	526.161	-0.389961	1.38627e-05	0.000759165
Msr1	99.6425	-1.17466	1.40135e-05	0.000765164
Atp1b1	198.63	0.763565	1.41897e-05	0.000771225
Ctsf	292.402	0.599164	1.42079e-05	0.000771225
Ap1s2	290.344	-0.436588	1.44545e-05	0.000782321
Acaca	268.717	-0.312997	1.46969e-05	0.000793121
Fam217b	35.8365	-0.679348	1.5092e-05	0.000810012
Gzmk	125.234	-1.76421	1.50975e-05	0.000810012
Dgkg	28.8557	-1.02796	1.51898e-05	0.00081261
Coro2b	34.7711	-0.934859	1.54996e-05	0.000826795
2610509F24Rik	8.04962	-1.34607	1.57158e-05	0.000835915
Ppa1	578.192	-0.528561	1.61941e-05	0.000858888
Pdgfb	159.715	-0.392917	1.62584e-05	0.000859839
Adh1	37.9595	1.25027	1.66217e-05	0.000874058
Fcer2a	647.521	0.906464	1.66103e-05	0.000874058
Agtr1a	219.414	0.626368	1.67928e-05	0.000880554
Vstm4	161.189	0.56594	1.72107e-05	0.000899914
Ccl24	352.104	1.15763	1.73087e-05	0.000902488
Ifi204	599.17	-0.689053	1.74988e-05	0.00090984
Cd93	266.965	-0.611575	1.76642e-05	0.000915866
Pde5a	265.667	-0.901688	1.77662e-05	0.000918582
A2m	40.1036	-2.43654	1.79261e-05	0.000919145
A430078G23Rik	112.309	0.667854	1.78438e-05	0.000919145
Spns2	171.09	0.485095	1.7907e-05	0.000919145
Arl5a	1240.79	-0.312079	1.80018e-05	0.000920481
Pdia4	3734.62	-0.500601	1.82393e-05	0.000930052
Selp	70.5246	-1.2306	1.85442e-05	0.00094042
2810001G20Rik	80.2569	0.452894	1.85078e-05	0.00094042
Cebpb	120.851	-0.641596	1.87717e-05	0.000949358
Ciart	13.4905	1.05288	1.88331e-05	0.000949866
Ing3	275.086	0.221536	1.94086e-05	0.000976229
Skap2	1220.39	-0.276986	2.03089e-05	0.00101875
Zfp655	458.035	0.243181	2.07185e-05	0.00103648
Tsga13	3.84508	2.19892	2.10858e-05	0.00105202
Gng11	384.917	-0.551819	2.13838e-05	0.0010555
Rasl12	20.8744	0.858664	2.13129e-05	0.0010555
Bend3	69.8191	-0.464347	2.13816e-05	0.0010555
Rnd2	22.3843	0.628622	2.13787e-05	0.0010555
Fam3b	10.3786	-1.29008	2.16585e-05	0.00106622
Igf2	102.676	0.762496	2.17873e-05	0.00106689
Clec10a	117.263	0.592519	2.17679e-05	0.00106689
Flt3	284.17	0.421484	2.19252e-05	0.0010708
Trit1	199.256	0.275665	2.31263e-05	0.00112359
Ighv1-23	414.294	-1.79455	2.31274e-05	0.00112359
Mb21d2	49.3383	-0.502629	2.32356e-05	0.00112589
Fmo2	35.3949	1.61009	2.37386e-05	0.00112956
Txk	146.39	0.820185	2.34707e-05	0.00112956
Tpi1	2095.16	-0.36664	2.3486e-05	0.00112956
Ccnd2	1716.35	-0.443826	2.35415e-05	0.00112956
Kctd6	114.099	0.460655	2.36337e-05	0.00112956
Slc48a1	1970.85	0.406646	2.36605e-05	0.00112956
Cfb	65.6633	-0.861895	2.37176e-05	0.00112956
Pgam1	1219.85	-0.33394	2.41525e-05	0.00114632
Entpd5	317.967	0.305922	2.43119e-05	0.00115093
Chn1os3	3.35918	-1.8335	2.4451e-05	0.00115456
Tespa1	303.294	0.591099	2.5206e-05	0.00118719
Peli2	26.9169	0.699473	2.53775e-05	0.00119223
4833407H14Rik	34.4666	-0.761583	2.54526e-05	0.00119273
Ccl2	21.6285	-1.35735	2.56154e-05	0.00119733
Rxfp1	3.10887	2.08025	2.60868e-05	0.00120558
Lfng	624.365	0.343219	2.60913e-05	0.00120558
Saa3	24.9988	-2.16365	2.59298e-05	0.00120558
Lrrc75b	13.5604	1.28389	2.60205e-05	0.00120558
Mylip	634.969	0.428707	2.61177e-05	0.00120558
Calr	6504.83	-0.52137	2.64276e-05	0.00121685
Manea	361.837	-0.534438	2.65522e-05	0.00121956
Clip2	124.989	-0.476821	2.70759e-05	0.00124053
Nadk	1678.78	-0.259783	2.73902e-05	0.00124875
Thy1	791.779	0.654445	2.73885e-05	0.00124875
Ccl7	9.0923	-1.68878	2.74624e-05	0.00124896
Cd55	1353.07	0.405731	2.78293e-05	0.00126255
Cyfip1	947.24	-0.40558	2.79795e-05	0.00126626
Rapgef4	46.1984	0.82869	2.82498e-05	0.00127537
Zbtb38	528.022	-0.378484	2.83935e-05	0.00127874
Sirpa	3398.59	-0.280177	2.85026e-05	0.00128054
Ddb2	241.225	0.446854	2.86167e-05	0.00128256
Platr11	9.14335	-1.39908	2.87642e-05	0.00128605
Mfsd6	128.228	-0.345362	2.90003e-05	0.00129349
Mzb1	5125.56	-0.69422	2.95628e-05	0.0013154
Oas3	243.831	-0.907997	2.97909e-05	0.00131633
Cyp2s1	42.7962	1.00834	2.9868e-05	0.00131633
Ighv1-15	295.306	-1.74597	2.97385e-05	0.00131633
Adra2a	16.2977	-0.907903	2.9808e-05	0.00131633
Fcna	2776.3	0.734666	3.01084e-05	0.00132377
Tmem108	12.9153	1.09747	3.06045e-05	0.00134239
Pfkp	789.489	-0.474269	3.09431e-05	0.00135404
Ergic1	671.361	-0.574261	3.11522e-05	0.00135997
Rchy1	683.844	0.237186	3.14894e-05	0.00136823
Rab27a	318.481	-0.316764	3.14726e-05	0.00136823
Apof	4.14537	1.28877	3.15666e-05	0.00136838
AA467197	6.49566	1.17848	3.20579e-05	0.00137359
Casp4	620.816	-0.612526	3.19879e-05	0.00137359
Lgalsl	545.14	-0.607575	3.19253e-05	0.00137359
Cxcl16	567.234	-0.442475	3.20414e-05	0.00137359
A330094K24Rik	2.45993	1.95816	3.1927e-05	0.00137359
Tlr2	365.604	-0.361844	3.25457e-05	0.00139127
AI467606	662.221	0.26115	3.34335e-05	0.00142593
Pla2g4a	374.185	-0.420604	3.38556e-05	0.00144061
Gp6	235.462	-0.928395	3.4136e-05	0.00144922
Igkv6-14	505.893	-2.39267	3.43865e-05	0.00145651
C3	6440.03	-0.588312	3.46618e-05	0.00146482
Gm16553	25.7901	0.841451	3.48316e-05	0.00146864
Usp18	335.813	-0.606082	3.53691e-05	0.00148469
Pdlim7	166.099	-0.351308	3.53727e-05	0.00148469
Ptprj	1374.16	-0.510267	3.57196e-05	0.00149586
Irs1	38.4165	0.714676	3.59948e-05	0.00150095
Tmem64	260.278	0.311335	3.60033e-05	0.00150095
Ttc27	236.829	-0.308947	3.64554e-05	0.00151638
Xkr6	19.4851	-0.664756	3.67404e-05	0.00152481
Mpzl1	311.793	0.54821	3.72814e-05	0.0015438
Nlrc3	142.121	0.464126	3.73745e-05	0.0015442
Gstm1	149.42	0.859397	3.82739e-05	0.00157784
Src	188.258	-0.430041	3.84659e-05	0.00157948
Khk	246.98	0.513706	3.84844e-05	0.00157948
Nr2f2	147.615	0.545479	3.88749e-05	0.00159198
Nrip2	2.7075	1.64513	3.91677e-05	0.00160043
Mcoln1	176.398	0.280995	3.94124e-05	0.00160688
Elmo2	479.98	-0.328203	3.98562e-05	0.00161885
Gbp6	191.846	-0.634189	3.98808e-05	0.00161885
Coa5	1534.63	-0.26467	4.00974e-05	0.00162026
Efhd2	1344.47	-0.361483	4.01256e-05	0.00162026
Dgki	15.6073	0.782808	4.02659e-05	0.00162026
Zfp869	295.466	0.286268	4.02508e-05	0.00162026
Ptpn11	1511.19	-0.320766	4.04501e-05	0.00162415
Nrp2	145.399	-0.546837	4.08675e-05	0.00163735
Clic4	2163.6	-0.388246	4.13111e-05	0.00164852
Fam83g	26.9527	-0.712819	4.13244e-05	0.00164852
Il12rb1	48.2122	-0.696569	4.18807e-05	0.00166712
Cyb5r1	263.693	0.337265	4.21147e-05	0.00167284
Gm7609	76.8128	-0.752374	4.27081e-05	0.00169278
Sh3pxd2b	57.5991	-0.714244	4.28031e-05	0.00169292
Edem1	2681.4	-0.71136	4.31472e-05	0.00169339
Hsp90b1	14745.2	-0.820758	4.30124e-05	0.00169339
Tac4	2.42039	1.93129	4.3181e-05	0.00169339
Gp5	236.851	-0.823841	4.29928e-05	0.00169339
Plod3	410.937	-0.357176	4.35302e-05	0.00170347
Ighv1-73	32.8577	-1.88664	4.36855e-05	0.00170594
Rbm4b	148.727	0.312018	4.48385e-05	0.00174729
Angptl7	135.105	0.45325	4.5213e-05	0.00175818
Lilr4b	268.119	-0.797696	4.6964e-05	0.00182244
Myh13	15.1719	1.21739	4.72468e-05	0.00182958
Igkv4-73	102.344	-1.15546	4.79126e-05	0.00183996
Rbpms2	79.9145	-0.83095	4.78618e-05	0.00183996
Als2cl	227.7	0.946414	4.78555e-05	0.00183996
Batf	421.905	-0.544753	4.77273e-05	0.00183996
Kalrn	242.494	-0.681478	4.93442e-05	0.00189102
Fut8	892.306	-0.47632	5.01248e-05	0.00191696
Gm15056	214.284	-1.4892	5.10944e-05	0.001946
Gdf11	108.096	0.668375	5.0999e-05	0.001946
Igkv3-2	2690.75	-1.68941	5.15554e-05	0.00195953
Ifit1	241.76	-0.704014	5.16795e-05	0.00196022
Tpm3	1658.16	-0.296905	5.221e-05	0.00197629
Pink1	718.793	0.308923	5.23992e-05	0.00197667
Tdrp	143.237	1.091	5.24336e-05	0.00197667
Akap17b	77.8522	-0.508831	5.27352e-05	0.001984
Ccl8	481.842	-2.34661	5.32756e-05	0.00199622
Nr4a1	255.376	-0.530789	5.3245e-05	0.00199622
Bbs2	122.076	0.393043	5.38173e-05	0.00201244
Wfdc1	17.0804	0.959922	5.40646e-05	0.00201355
Ntm	15.6214	0.908377	5.40224e-05	0.00201355
Foxp4	147.389	-0.459616	5.42551e-05	0.00201659
Cyp27a1	283.201	0.496965	5.48066e-05	0.00203301
Akr1b7	74.7583	1.0697	5.5276e-05	0.00204632
Zrsr1	275.987	0.334561	5.57196e-05	0.00205862
Alox12	880.192	-0.856705	5.65562e-05	0.00208122
Poli	174.877	0.309301	5.64507e-05	0.00208122
Col4a1	602.593	-0.486944	5.74077e-05	0.00210419
Mmp3	16.2345	-1.74891	5.73156e-05	0.00210419
Frem2	17.2941	1.00421	5.76629e-05	0.00210937
Ncf4	917.9	-0.342306	5.78219e-05	0.00211101
Ighv1-30	23.5031	-2.03517	5.81194e-05	0.0021177
Etv5	266.729	-0.569362	5.85515e-05	0.00212925
Mmrn1	230.579	-1.04975	5.8682e-05	0.00212981
Ssbp2	258.616	0.470086	5.9079e-05	0.00214002
Slc40a1	6579.44	0.675191	5.93059e-05	0.00214405
Vwde	3.46011	-2.95005	5.97125e-05	0.00215454
Ighv8-8	713.502	-1.80675	6.02203e-05	0.00216863
Pkm	3836.97	-0.430865	6.05704e-05	0.00217279
Phf11b	594.92	-0.554963	6.05236e-05	0.00217279
Gm2694	3.51878	1.41194	6.19761e-05	0.00221891
Bambi	131.039	0.521509	6.22665e-05	0.00222501
Tram2	213.27	-0.717918	6.26076e-05	0.00222745
Cpne3	424.492	-0.358098	6.2766e-05	0.00222745
Rpn1	2968.12	-0.408378	6.28163e-05	0.00222745
Prosc	702.386	0.251661	6.26391e-05	0.00222745
Lef1	156.965	1.09112	6.37585e-05	0.00225223
Stat3	1301.24	-0.340612	6.36534e-05	0.00225223
Tmem55b	476.224	0.258507	6.43877e-05	0.00227013
Tmed5	502.166	-0.316377	6.52192e-05	0.00227916
Pdia6	4146.3	-0.578981	6.51381e-05	0.00227916
Serpina3f	390.519	-0.808891	6.48939e-05	0.00227916
Vcl	872.673	-0.580308	6.53459e-05	0.00227916
Prph	7.49114	1.0107	6.53828e-05	0.00227916
Ehd1	1533.52	-0.310051	6.50527e-05	0.00227916
Eid1	781.037	0.356671	6.64442e-05	0.00231181
Zfp639	351.255	0.246304	6.87483e-05	0.00238302
Parvb	469.934	-0.838164	6.87054e-05	0.00238302
Mgl2	19.862	0.915927	6.8995e-05	0.0023871
Ighv1-21	47.2347	-1.30681	6.92247e-05	0.00239058
Pdcd1	243.05	-0.941679	6.96133e-05	0.00239506
Nf2	434.146	-0.29133	6.95212e-05	0.00239506
Stat1	1863.45	-0.489628	6.98519e-05	0.00239881
Tbc1d8	321.909	0.239638	7.04519e-05	0.00241047
Dirc2	307.909	0.351675	7.0375e-05	0.00241047
Hmga1	369.524	-0.374892	7.06587e-05	0.00241309
Snx21	70.242	0.43715	7.14728e-05	0.00243192
Mppe1	463.221	0.274301	7.14684e-05	0.00243192
Nts	29.8746	-1.25769	7.22002e-05	0.00245216
Akr1c13	192.758	0.396117	7.30814e-05	0.00247301
Sidt1	166.209	0.591458	7.30397e-05	0.00247301
Mgst2	24.8081	0.602143	7.34978e-05	0.00247804
Nptx1	7.85179	0.944842	7.34512e-05	0.00247804
Sp6	23.4017	1.38098	7.40538e-05	0.00249225
Tirap	162.137	-0.355406	7.42898e-05	0.00249565
Pik3ap1	674.693	-0.505436	7.68366e-05	0.00257653
Gm4204	158.015	-0.269839	7.73985e-05	0.00257854
Ddx58	761.062	-0.373668	7.74538e-05	0.00257854
Ift122	55.9445	-0.45933	7.74002e-05	0.00257854
Ifnar1	739.721	0.176748	7.72864e-05	0.00257854
Nxf1	1824.72	0.221874	7.85777e-05	0.00261126
Hmgn3	309.926	-0.531403	7.91642e-05	0.00262604
S1pr2	252.759	-0.932777	8.07478e-05	0.00266495
Dhx58	288.769	-0.476523	8.07692e-05	0.00266495
Gm11346	87.6787	0.746902	8.05474e-05	0.00266495
Msc	75.104	-0.534687	8.1799e-05	0.00267282
Creg2	8.2992	-1.59841	8.1181e-05	0.00267282
Syt11	171.829	-0.566701	8.18159e-05	0.00267282
Themis2	987.923	-0.393554	8.18741e-05	0.00267282
Sbno2	583.51	-0.389316	8.17562e-05	0.00267282
Slfn5	439.076	-0.583844	8.17606e-05	0.00267282
F2rl2	203.314	-0.887368	8.23401e-05	0.0026833
Pot1a	289.994	0.275722	8.26309e-05	0.00268404
Naip2	552.968	-0.326048	8.26528e-05	0.00268404
Kazald1	372.177	0.43032	8.35678e-05	0.002709
Cmtm4	205.869	0.365414	8.41633e-05	0.0027153
Gm20069	13.3752	0.855959	8.39422e-05	0.0027153
Gstp2	5.42109	1.09797	8.42021e-05	0.0027153
Wdr75	607.273	0.201761	8.44984e-05	0.00272012
Sla2	94.8214	0.477391	8.50016e-05	0.00273156
Plekha6	206.795	0.509836	8.55571e-05	0.00274465
Cdc42bpb	226.476	-0.444298	8.6054e-05	0.00275581
Fam105a	752.436	0.343413	8.64307e-05	0.00276309
Txndc5	5720.06	-0.655095	8.68336e-05	0.00277119
Capn2	698.274	-0.225854	8.87613e-05	0.00281863
Slc44a1	643.221	-0.285895	8.89909e-05	0.00281863
Clec4b1	163.672	-0.926068	8.89107e-05	0.00281863
Iglon5	11.0726	-1.52422	8.90815e-05	0.00281863
Jak3	390.216	-0.545823	8.86471e-05	0.00281863
Ogn	33.7452	0.952022	8.92633e-05	0.00281956
Sct	26.1481	-1.05394	8.97279e-05	0.00282941
Gapt	105.504	0.471588	9.07007e-05	0.00285522
Apoc2	16.7056	-1.43858	9.10135e-05	0.0028602
Cxxc4	4.83081	1.39358	9.19033e-05	0.00287839
Adam12	17.3115	-0.833116	9.18698e-05	0.00287839
H2-Q2	209.02	-0.3956	9.21424e-05	0.00288101
Dtx3l	654.701	-0.292839	9.23823e-05	0.00288364
Anxa4	478.486	-0.390757	9.34672e-05	0.00291259
Id3	505.331	0.442969	9.40054e-05	0.00291953
Rnf43	70.3985	-0.535001	9.39742e-05	0.00291953
Sec24a	175.33	-0.530937	9.45495e-05	0.00293151
Ighv1-63	254.513	-1.70781	9.5513e-05	0.00295643
Rilpl2	845.972	-0.42188	9.63323e-05	0.00297681
Dusp14	43.1937	-0.983919	9.7279e-05	0.00300106
Chst1	121.398	-0.568812	9.81151e-05	0.00300184
Tmie	26.659	1.20757	9.80139e-05	0.00300184
Ighd	3910.03	0.556801	9.76663e-05	0.00300184
Ighv1-17	10.3411	-1.60559	9.76003e-05	0.00300184
Rgs11	19.2226	1.31974	9.77911e-05	0.00300184
Clk1	2307.44	0.351454	9.85873e-05	0.00301131
A530040E14Rik	519.751	-0.653607	9.94145e-05	0.00302369
Tmem40	186.527	-0.795747	9.94085e-05	0.00302369
Plxdc1	187.788	0.375593	9.94829e-05	0.00302369
Zfp658	129.943	0.489542	9.97127e-05	0.00302571
Creb3l2	300.461	-0.522216	0.000100117	0.00302804
Lnpep	319.676	-0.483835	0.0001001	0.00302804
Slc37a3	258.4	0.242553	0.000101186	0.00305137
Wtip	67.0586	0.417404	0.000101218	0.00305137
Snd1	1102.6	-0.316238	0.000101487	0.00305452
Igkv10-96	7358.68	-1.25147	0.00010199	0.00306466
Zbtb2	206.376	0.326779	0.000102338	0.00307015
Clec12a	868.112	-0.528465	0.000103326	0.00309476
Man1b1	984.165	-0.358635	0.000104177	0.00311521
Pnpla7	431.76	0.296918	0.000104356	0.00311552
Vldlr	37.6997	0.854076	0.000104707	0.00312097
Acot11	138.441	0.354806	0.00010528	0.003133
Hif1a	970.93	-0.449329	0.000106784	0.00317267
Itgb1	4661.73	-0.320564	0.000107212	0.00317576
Eaf2	333.6	-1.05107	0.000107231	0.00317576
Gapdh	6308.65	-0.333459	0.000107441	0.00317689
2210013O21Rik	162.013	0.253888	0.000108291	0.00319692
Zfp420	57.8979	0.39916	0.000108654	0.00319744
Lancl3	6.766	-1.01323	0.000108522	0.00319744
Gm20324	36.0165	0.488627	0.00010888	0.00319901
Arl4d	70.301	0.673754	0.00011156	0.00327256
Cep55	213.418	-0.777012	0.000111918	0.00327785
Il1r2	73.8668	-0.870147	0.000112722	0.00329619
Pla2r1	63.1118	0.537399	0.000113142	0.00330325
Mctp2	146.457	0.485174	0.000113823	0.00331788
Ggact	169.687	0.320651	0.000114428	0.0033303
Cyp46a1	6.67745	1.06978	0.000116393	0.00337686
Uprt	34.352	-0.64677	0.000116334	0.00337686
Flt3l	249.619	0.414993	0.000117227	0.00339041
Pcdh12	225.169	-0.541204	0.000117074	0.00339041
Tapbp	2024.46	-0.265823	0.000118985	0.0034359
Gna13	1155.38	-0.248343	0.000119578	0.00344227
Rtp4	359.396	-0.629838	0.000119538	0.00344227
Parp14	1215.2	-0.356662	0.000120057	0.00345072
Smpd5	38.7834	0.497725	0.000120962	0.00347133
Lrat	68.2768	0.612842	0.000121343	0.00347687
Tex15	9.43201	-0.988548	0.000121671	0.00348089
Fxyd1	62.6538	0.753535	0.000122119	0.00348829
Kcnj5	94.1295	-1.03431	0.000123234	0.00351472
Gp1ba	156.525	-0.867233	0.000123856	0.00352161
Trat1	84.2663	1.136	0.000123807	0.00352161
Mgat5	307.202	-0.32474	0.000124528	0.00352988
Shmt1	200.064	-0.40955	0.000124362	0.00352988
Adap1	328.016	-0.534346	0.000125496	0.00355158
Gsto1	550.166	0.281396	0.000125677	0.00355158
Ighv1-83	784.391	-1.62732	0.000127276	0.00359128
Pycard	766.319	-0.539855	0.0001318	0.00371328
Il21	66.403	-1.20869	0.000132473	0.00372656
Stx7	1288.48	-0.24947	0.000133382	0.00374644
Trpc6	88.7405	-0.769212	0.000133734	0.00375062
Ubr5	1124.12	-0.290841	0.000133972	0.00375162
Tmem171	1.58511	-2.62873	0.000134206	0.00375249
Nab1	832.128	-0.217984	0.000135363	0.00376188
Tprgl	1638.42	0.234411	0.000135199	0.00376188
Nap1l1	4845.61	-0.21051	0.000135558	0.00376188
Serpina3i	17.8145	-0.912861	0.000134972	0.00376188
Ly6g6e	13.9051	-1.10083	0.000135318	0.00376188
Zfp661	49.0434	0.445706	0.000136143	0.00377246
Rrp1b	209.442	-0.352082	0.000136669	0.00378138
Zscan20	69.0011	0.341998	0.000137477	0.00379807
Fnta	807.317	0.187534	0.000137913	0.00380443
Igkv6-15	10115.5	-2.35236	0.000138949	0.0038216
Ticam1	232.326	-0.305609	0.000138841	0.0038216
Nsf	612.182	-0.259312	0.000139314	0.00382596
Slamf1	323.749	-0.4257	0.000139948	0.00383769
Plxnd1	486.181	-0.269366	0.000140773	0.00384467
Gpr183	478.404	0.392311	0.000140826	0.00384467
Tmem184b	371.183	-0.321258	0.000140563	0.00384467
Ighv1-22	62.0401	-1.18991	0.000141566	0.00385918
BC043934	38.9018	0.795941	0.000142084	0.00386762
Hmox1	7958.43	0.573261	0.000143714	0.0038948
N4bp1	323.77	-0.31136	0.000143705	0.0038948
Gm17322	20.142	-1.15962	0.000143548	0.0038948
Igtp	1757.04	-0.42198	0.000144095	0.00389942
Cmpk1	1382.66	-0.302533	0.000144854	0.00390671
Ccdc162	17.4053	0.982965	0.000144737	0.00390671
Ighv1-28	45.0075	-1.36681	0.000144998	0.00390671
Commd8	762.258	0.196416	0.000146525	0.00394211
Sh3d21	10.0078	0.778079	0.000148722	0.00399543
Ighm	292661	-0.813982	0.000149979	0.00402336
Ptpn9	413.592	-0.224604	0.000150251	0.00402482
Il34	135.148	-0.4054	0.000150895	0.00403039
Kctd2	307.646	0.260097	0.000150703	0.00403039
Myl1	3.62666	2.63257	0.000153099	0.00408142
Tnfsf8	310.74	-0.674993	0.000153246	0.00408142
Cpeb2	117.6	-0.647561	0.000154289	0.0041033
Gm43352	5.27096	1.19105	0.000155453	0.00412831
Psmb9	1836.15	-0.474424	0.000156426	0.00414819
Trib1	214.562	-0.446137	0.000157054	0.0041589
Rhoj	165.797	-0.340709	0.000158726	0.00419716
Prss22	2.11899	-2.51004	0.000159079	0.00420051
Dusp7	207.578	0.36376	0.000159831	0.00421435
Ing1	550.538	0.215264	0.000161052	0.00424051
Slc45a3	394.794	0.68985	0.000161744	0.00424663
Camk2a	44.5613	-0.506682	0.000161577	0.00424663
Cxcr6	165.155	0.548531	0.000162513	0.004251
Rap1b	4101.94	-0.23144	0.000162829	0.004251
Ccnjl	8.69869	-1.01946	0.000162556	0.004251
Col17a1	31.2866	0.780302	0.000162755	0.004251
Dnmt3a	542.521	-0.31342	0.000163765	0.00426942
Rpn2	2585.11	-0.217454	0.000164844	0.00427915
Tox	121.336	-0.704147	0.000165396	0.00427915
Pon3	784.145	-0.786056	0.000165525	0.00427915
Tecr	951.672	0.21351	0.000165277	0.00427915
Prr5	196.652	-0.440761	0.000164934	0.00427915
Ide	673.761	-0.275978	0.000165383	0.00427915
Trmt10c	371.379	0.266863	0.000167548	0.00432541
Mpl	95.0994	-0.914819	0.000168423	0.00434194
Bcat1	157.252	-0.991945	0.000169067	0.00435248
Kmo	621.437	0.502569	0.000171058	0.00439513
Ctsz	3841.46	-0.30719	0.000171199	0.00439513
Oosp1	234.4	-0.65627	0.000171466	0.00439588
Ly6g5b	7.90553	0.867059	0.000172308	0.00440968
Kif5b	1180.59	-0.352413	0.00017248	0.00440968
Gm12258	115.819	0.407484	0.00017299	0.00441662
Hmces	413.263	-0.549751	0.00017601	0.00448752
Gpnmb	77.9986	-0.942701	0.000176319	0.00448922
Alpl	87.831	-0.743597	0.000176746	0.0044939
Itgae	180.309	-0.645035	0.00017707	0.00449599
Trp53inp1	1984.53	-0.671793	0.000177592	0.00450305
Rab10	1501.61	-0.200339	0.00017869	0.00452265
Ctif	36.4126	-0.527741	0.000178854	0.00452265
Ccdc97	245.854	-0.290753	0.00018088	0.00456144
Serpina3g	3103.54	-0.617558	0.00018085	0.00456144
Btg1	4316.98	0.336317	0.000181633	0.00457419
Klhdc8b	50.7856	0.630191	0.000184809	0.00464784
Clec1b	271.505	-0.674177	0.000187716	0.00471455
Zyx	1104.13	-0.37548	0.000188193	0.00472012
Fmo3	5.72151	1.25933	0.00018965	0.00474382
Porcn	16.2853	0.6986	0.000189566	0.00474382
Exoc3l4	179.391	-0.42923	0.000190122	0.0047473
Treml1	169.032	-0.898284	0.000190302	0.0047473
Igkv4-59	1417.27	-0.955697	0.000192263	0.00478976
Clk4	682.341	0.281602	0.000192528	0.00478992
Parp9	972.673	-0.331345	0.000193284	0.00480227
Enpp1	485.742	-0.542278	0.000194664	0.00483007
Msantd2	140.447	0.351259	0.000194996	0.00483183
C3ar1	22.8865	-1.13705	0.000195385	0.004835
Spin2c	18.6706	0.636059	0.000196312	0.00485146
Gpr107	479.621	-0.224986	0.000196727	0.00485523
H2-D1	18137.8	-0.25582	0.000199104	0.00490735
Gm10561	12.5216	0.782838	0.000200701	0.00494012
Lrrc75a	52.0558	0.391253	0.000202693	0.00498034
Mtdh	1522.07	-0.422334	0.000202873	0.00498034
Polg2	82.2005	0.352389	0.000203191	0.00498155
Rftn2	73.7315	0.429183	0.000206797	0.00505655
Tubb6	231.737	-0.461493	0.000206546	0.00505655
Wnt5b	16.8838	0.644693	0.000209451	0.00511471
Rab34	79.2275	0.465325	0.000210342	0.00512968
Clk2	363.086	0.243006	0.000211961	0.00515557
Itgax	679.821	-0.593594	0.000211817	0.00515557
Med12l	89.8134	-0.460106	0.000213058	0.00516526
Krtcap3	43.6478	0.523416	0.000213234	0.00516526
Mrvi1	249.797	-0.76215	0.000212701	0.00516526
Pth1r	40.0493	0.442648	0.000213475	0.00516526
Psca	29.305	0.898377	0.000215037	0.00518949
Parp10	344.721	-0.275089	0.000214899	0.00518949
Gsta3	144.131	0.774013	0.00021614	0.00520254
Cacna1h	107.283	-0.675847	0.000215939	0.00520254
Runx2	57.9888	0.626088	0.000216973	0.00521581
Gm13394	1188.03	-0.338419	0.000217274	0.00521626
Mmp14	318.078	-0.46009	0.000217966	0.00521935
H2-M10.1	2.02592	-3.20745	0.00021791	0.00521935
Abr	619.658	-0.32403	0.000219757	0.00525543
Zfp503	36.0673	0.7159	0.000223341	0.00533424
Zbtb32	337.735	-0.804644	0.000223963	0.0053422
Edn3	71.9162	0.458581	0.000224906	0.0053578
Apol9a	9.0558	-1.0776	0.000225518	0.00536548
Elmod1	5.93725	-1.57728	0.000227798	0.00540583
Marveld1	346.713	0.344819	0.000227613	0.00540583
Lpin1	230.189	0.419557	0.000230624	0.00545192
Acaa2	794.709	0.287453	0.00023025	0.00545192
Nfkb2	639.301	-0.363973	0.000230577	0.00545192
Abi3	497.325	-0.352907	0.00023216	0.00548123
Gbas	395.96	0.302136	0.000233253	0.00550001
Atp8b4	110.629	0.414128	0.000234923	0.00553234
Gng3	5.35275	-1.61791	0.000235548	0.00554002
Sertad1	273.794	0.30304	0.000235985	0.00554324
2810454H06Rik	14.4128	0.637798	0.000236633	0.00555144
Gp1bb	219.697	-0.654646	0.000237205	0.0055578
Fzd1	294.131	0.324065	0.000238144	0.00557274
Ctss	10101.9	-0.382956	0.000238994	0.00557853
Hccs	231.244	-0.191858	0.000238914	0.00557853
Adprhl1	3.77525	1.34552	0.000241343	0.00562626
Tnfaip1	331.616	-0.1756	0.000241969	0.00563377
Rph3al	58.9011	0.469276	0.000243543	0.00566329
Pcdhgc3	22.4857	-0.822073	0.000244386	0.00567577
Wdr5b	128.256	0.318693	0.000245005	0.00567589
C4a	36.0196	-0.639752	0.000244823	0.00567589
Dnm3	28.6113	-0.883757	0.000246461	0.00569012
Zfp951	77.5964	0.391962	0.000245936	0.00569012
Vsig10	134.933	-0.271944	0.000246664	0.00569012
Sbds	828.827	0.182985	0.000246849	0.00569012
Sdc3	1202.32	-0.430663	0.000247816	0.00570531
Ttn	59.9079	-0.740828	0.000248848	0.00572196
Lrrc4c	9.90136	1.04771	0.000254053	0.00583439
Gp9	398.971	-0.632634	0.000254779	0.00584383
Zfp866	292.88	0.213826	0.000255102	0.00584398
Cebpa	194.818	-0.366559	0.000255652	0.00584935
Slc22a17	31.0959	0.591799	0.000257242	0.00587847
1700011B04Rik	1.75271	-2.59182	0.000258286	0.00588779
Nxf7	2.83345	1.65604	0.000257998	0.00588779
Clec7a	398.187	-0.610084	0.000261699	0.00595823
Asprv1	27.101	0.700617	0.000262262	0.00596372
Hspa5	9798.35	-0.517486	0.000268507	0.00607689
Lypd6b	11.8095	1.16316	0.000268262	0.00607689
Gm11128	9.20658	0.991795	0.000267701	0.00607689
Ywhae	2808.89	-0.248441	0.000268552	0.00607689
Mmp27	18.0215	-0.802444	0.000269416	0.00608157
Pls1	104.15	-0.749488	0.000269134	0.00608157
Ighv1-77	480.119	-1.57554	0.000270387	0.00609605
Crisp3	15.784	1.1564	0.000271045	0.00609859
Gja6	4.39109	1.45301	0.000271158	0.00609859
Tln1	3733.57	-0.361395	0.000272032	0.00611081
Anks3	239.378	0.270581	0.000272461	0.00611304
Srpx	50.9858	0.600312	0.00027445	0.0061502
Rps6ka5	104.967	0.334575	0.000274946	0.00615387
Gsta4	99.4144	0.599466	0.000275861	0.00616689
Pggt1b	167.15	-0.306329	0.000276503	0.0061738
Raver2	34.125	0.629883	0.000277943	0.00619847
Tm4sf19	5.25464	-1.34312	0.00027886	0.00621143
Grm8	5.47935	1.22369	0.00028013	0.00623221
Fos	58.5728	-0.758075	0.000282791	0.00628387
Fgfr4	30.6965	0.732787	0.000284022	0.00630365
Rp9	377.711	0.352739	0.000286637	0.00635407
Bak1	561.504	-0.327196	0.000287061	0.00635586
C4b	1703.22	-0.436779	0.000287976	0.00636851
Kcnk3	12.5414	0.968402	0.00028838	0.00636982
Nomo1	505.185	-0.314496	0.000289493	0.00638678
Tcrg-C2	70.6754	1.06179	0.00029169	0.0064276
Nek7	1297.59	-0.278322	0.000297709	0.00650602
Ncoa3	784.42	-0.294954	0.000297161	0.00650602
Gm42427	7271.6	-0.430625	0.000297136	0.00650602
Atp2a1	10.4399	0.850397	0.00029593	0.00650602
Ccl12	34.2678	-1.31111	0.000297693	0.00650602
Susd6	788.312	-0.259443	0.000296635	0.00650602
Pphln1	377.193	-0.266346	0.00029621	0.00650602
Tmem106a	410.605	-0.329474	0.000299769	0.00654331
Igkv17-127	2483.13	-1.29945	0.000301557	0.00656685
Zfp617	211.639	0.240102	0.000301402	0.00656685
Tmem88	55.1041	0.47418	0.000302811	0.00658642
Cnr2	803.882	0.327148	0.000303851	0.00659352
Fah	213.655	-0.55637	0.000303538	0.00659352
4930430E12Rik	6.95722	-1.05242	0.000307373	0.00666214
Oasl1	163.596	-0.639548	0.000308473	0.00667816
Egln3	23.7818	-0.735049	0.000313722	0.00678388
Hyou1	1048.13	-0.589056	0.000316242	0.00683038
Herc4	840.483	0.164385	0.000317909	0.00684607
F730043M19Rik	60.7655	-0.522324	0.000318078	0.00684607
Nuggc	92.0306	-1.45428	0.000317578	0.00684607
Cep97	204.284	0.325852	0.000319796	0.00686709
C2	192.341	-0.472436	0.000319756	0.00686709
Gm8221	58.5428	1.04685	0.000323269	0.00693361
A530032D15Rik	261.267	-0.694109	0.000327498	0.00701619
Tpra1	307.836	0.323172	0.000328338	0.00702606
Tspan15	260.196	0.359092	0.000331492	0.00708536
RP24-143K11.2	9.49523	0.803158	0.000332211	0.00709254
Adgrl1	93.992	0.479072	0.000333202	0.00710538
Iigp1	992.621	-0.603573	0.00033358	0.00710538
Aldh1a2	42.0212	-1.12741	0.000334176	0.00710987
Acrbp	27.2079	0.698411	0.000335542	0.00713074
Crabp1	3.38395	1.64318	0.000336105	0.00713452
Rexo2	1660.78	-0.647158	0.000338098	0.0071686
Apol11a	165.957	-2.38117	0.000339423	0.00718847
Abca3	960.206	-0.292532	0.000342432	0.0072439
Ube2j1	1647.57	-0.336374	0.000343603	0.00725859
Cap2	22.6459	-0.907939	0.000343911	0.00725859
Atf3	57.413	-0.580703	0.000349434	0.00734168
Ppp1r16b	969.43	-0.403904	0.000349153	0.00734168
Ighj4	16.9531	-0.702062	0.000349053	0.00734168
Haao	276.9	0.398558	0.000348617	0.00734168
Adgrg1	156.3	-0.552092	0.000352449	0.00738827
Pomgnt2	18.601	0.927239	0.000352402	0.00738827
4930539E08Rik	25.5833	-1.17237	0.000356341	0.00746138
Pxylp1	67.341	0.413941	0.000358023	0.00747126
6720427I07Rik	76.3746	0.367934	0.000357847	0.00747126
Tars	827.854	-0.286672	0.000357534	0.00747126
Shpk	58.9776	0.464583	0.000359568	0.00748663
Egr1	146.19	-0.462421	0.000359396	0.00748663
H1fx	13.0375	-1.07926	0.000361542	0.00751926
Lig4	113.48	-0.38768	0.000363401	0.00753774
Siah1a	213.878	0.299718	0.000363188	0.00753774
Baiap2	93.0924	0.328682	0.00036393	0.00753774
Plau	144.912	-0.605193	0.00036406	0.00753774
Igkv4-61	431.611	-1.40234	0.000365499	0.00755909
Acly	1881.52	-0.210618	0.000366258	0.00756634
Ppbp	5323.64	-0.788409	0.000369975	0.0076346
Tmem55a	119.917	0.292577	0.000373419	0.00767999
Cyp4b1	166.848	0.573248	0.000373221	0.00767999
Ccr1l1	5.78012	1.19008	0.000372731	0.00767999
AI506816	1572.94	-0.335949	0.00037422	0.00768791
Gm527	16.0519	0.586674	0.000374757	0.00769041
Chl1	14.8778	-1.00893	0.000377502	0.00773816
Eya2	24.5531	0.779114	0.000380146	0.00778375
Igkv4-81	41.1673	-1.65207	0.000383741	0.00784867
Ntf3	14.991	0.728185	0.000385997	0.00787741
Hexa	1433.9	-0.27965	0.000385721	0.00787741
Chil5	55.0881	0.654334	0.000388883	0.00792742
Ankmy2	330.938	0.204529	0.000389305	0.00792742
Tbc1d16	67.5651	0.387964	0.000398823	0.00810342
Twf1	643.237	-0.187873	0.000398754	0.00810342
RP23-322E20.9	2.57586	1.42149	0.000400274	0.00812398
Vwf	372.398	-0.693503	0.00040221	0.00815434
Sept11	659.403	-0.423113	0.000403446	0.00817044
Hspa4	2156.51	-0.202599	0.00040599	0.00821297
Lims1	1705.01	-0.374666	0.000407271	0.0082299
Sar1b	596.89	-0.288368	0.000407846	0.00823253
Tk2	545.826	0.338034	0.000410587	0.00827883
Rgs18	609.486	-0.663129	0.000414901	0.0083567
Ptgfrn	124.902	-0.472507	0.000416771	0.00838514
Ddx55	181.325	0.229525	0.000417219	0.00838514
Gusb	998.06	-0.238198	0.000418376	0.00839928
Garnl3	37.9378	0.515826	0.000424462	0.00850559
Rsrp1	3597.2	0.332663	0.00042459	0.00850559
Meg3	9.92779	1.54131	0.000430706	0.00861878
Pign	356.124	-0.376968	0.000432202	0.00863139
Lman1	966.59	-0.462618	0.000432269	0.00863139
Mocos	68.3193	-0.36327	0.00043287	0.00863408
Tesk2	70.1179	0.350945	0.000434797	0.00865386
Nmt1	1590.69	-0.222926	0.000434384	0.00865386
Agps	604.894	-0.269849	0.000435481	0.00865816
Gramd1a	941.127	0.508596	0.000436623	0.00867156
Dnase2a	830.047	0.272631	0.000437344	0.00867657
Fbxw8	403.395	-0.23725	0.000438452	0.00868031
1700017B05Rik	296.065	-0.372626	0.00043894	0.00868031
Pglyrp2	171.977	0.472639	0.000438516	0.00868031
Ikzf2	173.64	-0.591391	0.000440391	0.00869972
Arl2	221.011	0.226362	0.00044156	0.0087135
Cubn	11.9361	-0.858451	0.000447052	0.0088125
Prr13	941.647	-0.208415	0.000448305	0.00882779
Crmp1	28.0723	-0.547329	0.00044924	0.00883679
Chrm2	3.15377	1.47478	0.000449784	0.0088381
B4galt6	84.7865	-0.561492	0.000452302	0.00887817
Pgk1	1536.42	-0.311714	0.000453955	0.00890118
Gbp10	59.5786	-0.591285	0.000455702	0.00890712
Bcl3	181.614	-0.460492	0.000455607	0.00890712
Tppp3	108.855	-1.10091	0.000455229	0.00890712
Slc46a3	500.308	0.270291	0.000457424	0.0089238
Smyd5	271.951	-0.325715	0.000457519	0.0089238
Sh3gl2	2.68802	1.26195	0.000461649	0.00899486
Serpina3b	51.3269	-0.868056	0.000463004	0.00901178
Atp6v1b2	1164.77	-0.198242	0.00046426	0.00902673
Pxk	672.563	0.298717	0.000466674	0.00906415
Tnc	10.3049	-0.87143	0.000468264	0.0090855
Actn2	5.70706	1.27288	0.000470112	0.00911181
N4bp2l1	329.598	0.295517	0.000475847	0.00921331
Dysf	174.102	-0.383502	0.000477622	0.00923803
Gm2822	6.35573	0.901407	0.000478523	0.00924578
Tor3a	804.711	-0.283877	0.000479219	0.00924957
Acp6	193.284	0.269035	0.000488184	0.00937189
Padi4	22.0456	-0.771494	0.000488007	0.00937189
Pcolce2	71.5242	0.61192	0.000487376	0.00937189
Apaf1	402.615	-0.321315	0.000489764	0.00937189
Gm12253	13.4109	0.890571	0.000490113	0.00937189
Creld2	1731.98	-0.733491	0.000488173	0.00937189
Endou	96.1551	-0.661176	0.000487921	0.00937189
Ehd3	598.168	0.258283	0.000489188	0.00937189
Foxn2	391.728	-0.202586	0.000488612	0.00937189
Ddx24	1178.92	-0.236071	0.000494582	0.00944576
Ms4a4d	195.402	-0.370251	0.000494996	0.00944576
2810013P06Rik	139.665	0.388605	0.000496385	0.0094625
Ighv1-62	1101.68	-1.12701	0.000500891	0.00953856
Spcs3	2380.19	-0.33803	0.000504288	0.00959339
Cfi	28.5298	-0.797255	0.000505007	0.00959721
Acot1	44.4702	0.769567	0.000506312	0.00961214
Foxb1	1.60945	-2.60246	0.000511638	0.0097033
Cml5	4.48931	1.1496	0.000516798	0.00979112
4921507P07Rik	8.92024	0.972622	0.000517867	0.00979133
Tpbg	6.49552	0.914305	0.000517527	0.00979133
Evc	115.558	-0.49481	0.000519596	0.00981401
Upp1	37.0496	-0.570151	0.000523725	0.0098819
Clec9a	142.251	0.445675	0.000525336	0.0099022
Gpr35	338.422	-0.312249	0.000530156	0.00997276
Ccr5	447.907	-0.715614	0.000529797	0.00997276
Zfp710	278.613	-0.311439	0.000531255	0.00998327
Sucnr1	42.1184	0.510863	0.000533831	0.00999112
C1qb	6170.43	-0.401981	0.000532989	0.00999112
Tead2	70.0251	0.80265	0.000533374	0.00999112
Tpm3-rs7	1259.72	-0.240112	0.000532718	0.00999112
Arhgef10l	78.6532	-0.556463	0.000537418	0.0100481
Igkv3-10	1241.74	-1.5649	0.00054025	0.0100908
Als2	287.868	-0.231885	0.00054507	0.01014
Tox2	30.9808	-0.87109	0.00054494	0.01014
Ighv1-7	256.748	-1.23168	0.000545	0.01014
Gm6548	83.6345	-0.440058	0.000543554	0.01014
Ifitm10	35.4193	0.633248	0.000547438	0.0101738
Itgb2	3032.52	-0.271655	0.000548938	0.0101914
Plekhb2	873.049	-0.17466	0.000550833	0.0102061
Emb	577.268	0.45066	0.000550517	0.0102061
Zfp184	14.8467	0.604066	0.000556204	0.0102953
Rap1gap2	286.169	-0.440036	0.000560702	0.0103682
Plekhb1	18.6634	1.3894	0.000565171	0.01043
Spic	2055.39	0.488331	0.000564977	0.01043
Gucy1a3	325.649	-0.517567	0.000570173	0.0105119
Gcsam	326.058	-0.556566	0.000571672	0.0105288
Wdr43	1059.27	-0.221671	0.000572229	0.0105288
Fam72a	43.3164	-0.557102	0.000577602	0.0106171
Ppard	68.2083	-0.465797	0.000579268	0.0106372
Pf4	1740.08	-0.675125	0.000580095	0.0106418
Acot7	296.374	-0.367133	0.000581243	0.0106507
Htatip2	12.6374	0.834772	0.000581792	0.0106507
Bcl2a1b	602.93	-0.442468	0.000582307	0.0106507
Dusp3	509.874	-0.245537	0.000584226	0.0106753
Ndrg2	157.569	0.7482	0.000586207	0.0107009
Sp140	1519.13	-0.451716	0.000592504	0.0108052
Cdip1	345.406	0.284145	0.000593286	0.0108088
Etv6	473.904	-0.251665	0.000597034	0.0108664
Tlr7	602.081	-0.363409	0.000599078	0.0108929
Uhrf1bp1l	352.452	-0.228274	0.000600988	0.0109169
Cry2	90.5369	0.481776	0.000605363	0.0109856
Prune2	23.2732	-1.1726	0.000608108	0.0110246
Kcns3	11.6618	0.779319	0.000612229	0.0110884
Efcab14	434.24	-0.202865	0.000613476	0.0111001
Lyz1	418.824	0.983499	0.000617173	0.0111561
Irf4	1044.31	-0.510861	0.000618276	0.0111652
Gstk1	100.218	0.489496	0.000619935	0.011176
Prrc2a	710.847	-0.475689	0.000620085	0.011176
Gm8399	45.3105	-0.419245	0.000623037	0.0112183
Car13	105.354	-0.487548	0.000624356	0.0112311
Mycl	137.809	0.337627	0.000630833	0.0113085
Peg10	8.02076	-1.18162	0.000631104	0.0113085
Lilrb4a	598.551	-0.446536	0.000630121	0.0113085
Armc7	167.616	0.359138	0.000630221	0.0113085
Appl2	300.189	0.494568	0.000632374	0.0113204
Fgf13	19.4082	0.686675	0.000634608	0.0113494
Ass1	457.16	-0.465872	0.000637608	0.0113836
Myh9	3518.7	-0.375677	0.000637754	0.0113836
Ptprd	11.6886	0.728169	0.000638683	0.0113892
Fpr1	282.84	-0.427498	0.000642517	0.0114466
Tceal3	8.31566	0.854746	0.000644132	0.0114643
Snhg8	516.393	0.408006	0.000654261	0.0116022
Igf2bp3	6.32495	-1.53858	0.000654312	0.0116022
Neil1	255.956	-0.586278	0.000653667	0.0116022
Itgb8	30.322	-0.884062	0.000654387	0.0116022
Mepce	513.768	0.220339	0.000658399	0.0116286
Gm2663	32.6179	-1.47835	0.000658637	0.0116286
Ceacam2	11.035	1.14842	0.000659015	0.0116286
Rtn4ip1	140.644	-0.366588	0.000658147	0.0116286
Gpr84	8.15489	-1.17712	0.000657739	0.0116286
Fbxl13	6.87045	0.908056	0.000662094	0.0116718
Atp2a2	1038.16	-0.339912	0.000664996	0.0117118
5830468F06Rik	13.9948	0.884546	0.000668851	0.0117461
Gprc5c	83.3644	0.349972	0.000668014	0.0117461
Ighv1-55	897.41	-1.1655	0.000668802	0.0117461
Sh3bgrl2	236.64	-0.43028	0.000671556	0.0117825
Tdrkh	60.3903	0.544368	0.000675326	0.0118374
Sord	251.548	0.435487	0.000676404	0.0118451
Tmem191c	30.9105	0.627407	0.000681192	0.0119176
Gm15433	28.8855	-0.536817	0.000685839	0.011965
Cybrd1	49.5458	0.450877	0.000685735	0.011965
Cyp2ab1	17.3502	-1.00345	0.00068547	0.011965
Ikzf3	1059.65	-0.456289	0.000688367	0.0119978
Faxc	10.5892	-1.28879	0.000689539	0.0120069
G530011O06Rik	100.656	-0.618419	0.000690362	0.01201
Tex14	17.528	-0.933831	0.000692562	0.0120369
Exoc4	550.386	-0.241741	0.000696518	0.0120915
Cd300lh	7.95942	-1.02137	0.000697008	0.0120915
Rgs16	52.2211	-0.979013	0.000702625	0.0121775
Igkv14-111	4055.95	-1.71196	0.000705989	0.0122244
Ighv1-78	184.931	-1.1569	0.000708707	0.0122485
Ttc39c	48.9857	-0.550266	0.000708099	0.0122485
S100a5	1.89603	-2.80502	0.00071229	0.012299
Ppef2	14.0591	0.638384	0.000719054	0.0124042
Nipal3	254.407	-0.284475	0.000723822	0.0124604
Unc13a	10.4753	-0.75431	0.000724124	0.0124604
Foxred2	69.0717	0.436205	0.00072433	0.0124604
H2-K1	13081.5	-0.318167	0.000732176	0.0125836
Mrm1	215.037	0.333615	0.000739779	0.0127025
Mtss1	490.931	-0.337994	0.000745299	0.0127854
Fhad1	8.61505	-1.07244	0.000747026	0.0128032
Alas1	308.496	-0.242834	0.000748795	0.0128098
Erap1	797.404	-0.292156	0.000748258	0.0128098
C1ra	468.351	-0.263235	0.000755201	0.0128982
2810408A11Rik	14.2344	0.630109	0.000755357	0.0128982
Xbp1	4133.82	-0.522156	0.000758322	0.0129369
Ppl	23.3534	0.648786	0.000760058	0.0129546
Abhd15	27.0476	0.479589	0.000761309	0.012964
C1qa	5285.13	-0.387471	0.000777414	0.0132243
Cipc	396.083	0.161467	0.000778024	0.0132243
Erv3	9.76238	-1.29224	0.000780716	0.01325
Adamts2	45.2541	-0.452802	0.000780969	0.01325
Adam15	214.06	-0.427761	0.000782984	0.0132599
Igkv4-57-1	864.726	-1.21104	0.000782744	0.0132599
Mettl17	244.176	0.270384	0.000784328	0.0132705
Gm996	17.3157	0.63116	0.000792832	0.0133777
Gm10605	8.7565	0.757999	0.000792577	0.0133777
Arid5b	72.8927	-0.575344	0.000792021	0.0133777
Igkv1-110	4764.49	-0.708815	0.000793993	0.0133851
Basp1	348.811	-0.49308	0.000800052	0.0134749
Zfp868	410.461	0.232709	0.000804622	0.0135396
Nrm	339.635	0.356016	0.000805443	0.0135411
Serpinb2	59.642	-0.731906	0.000811225	0.0136259
Cpeb1	18.5818	0.705518	0.000814132	0.0136624
Gnptab	604.68	-0.264593	0.000815685	0.013676
Pde10a	67.3415	-0.568259	0.000828102	0.0138716
Oxsr1	620.503	-0.349289	0.000831691	0.0139192
Fam160a1	48.8281	-0.598119	0.000836001	0.0139787
Ralgds	397.668	-0.342052	0.000844963	0.0141158
E130307A14Rik	68.65	0.433972	0.000856289	0.0142921
Orai2	497.406	0.315964	0.000861955	0.0143737
Tdrd7	283.325	-0.254117	0.000862994	0.0143781
Tlr9	153.504	-0.569357	0.000867602	0.0144159
Rhobtb1	242.855	-0.324157	0.000866502	0.0144159
B4gat1	120.489	0.256384	0.000867347	0.0144159
Hivep1	262.416	-0.359394	0.000869686	0.0144376
Cd101	51.0536	-0.440113	0.00087294	0.0144786
Shc3	1.70059	-2.07883	0.000873966	0.0144826
Gm13225	66.2928	0.47091	0.000876023	0.0144918
Ip6k2	292.001	0.242832	0.000876087	0.0144918
Coro1c	852.925	-0.19458	0.000878083	0.0145119
Gm13010	3.30205	2.27717	0.000881042	0.0145386
Iglv1	5998.92	-1.26906	0.00088127	0.0145386
Snx25	570.813	0.1838	0.000882398	0.0145407
Ctns	203.637	0.272465	0.000882968	0.0145407
Mir142hg	355.903	0.523275	0.000885877	0.0145756
Ucp3	13.0367	1.01734	0.00089252	0.0146719
Ulbp1	16.0312	-0.673693	0.000895508	0.0147079
Kin	235.8	0.213598	0.000897124	0.0147214
Hn1l	649.602	-0.290569	0.000901302	0.0147769
Tmem186	278.105	0.252235	0.000902142	0.0147776
Arrdc2	149.447	0.319142	0.000903119	0.0147805
Ints3	498.909	-0.305158	0.000908894	0.0148226
Plscr4	132.795	0.354315	0.000907889	0.0148226
Ighv1-42	871.016	-1.20051	0.000908721	0.0148226
G6b	88.6606	-0.724313	0.000907614	0.0148226
Ighv14-3	713.903	-0.921927	0.000909821	0.0148246
Fzd8	27.7451	0.437137	0.000911357	0.0148366
Arhgef18	505.617	0.341858	0.000912368	0.01484
Ube2cbp	31.4226	0.447522	0.000915118	0.0148586
3110056K07Rik	107.309	0.39605	0.00091498	0.0148586
Sf3a2	151.167	-0.434054	0.000922304	0.0149622
Apoa4	4.03777	1.36404	0.000923776	0.0149729
Arpc4	1272.42	-0.24792	0.000931161	0.0150791
Atat1	122.487	-0.513945	0.000931957	0.0150791
Rassf4	1094.66	-0.362983	0.00093465	0.0151095
Pltp	372.844	-0.452693	0.000936419	0.0151117
Ighv1-19	430.497	-1.17864	0.000936171	0.0151117
Pde1c	10.1811	-1.3385	0.00093798	0.0151237
Crip2	586.126	0.357809	0.000942216	0.0151788
Csf2rb2	228.462	-0.432269	0.000954057	0.0153562
Mtmr14	529.172	-0.263168	0.000956498	0.0153821
Tulp2	2.17445	1.78321	0.000959293	0.0154003
Rnf146	611.086	0.157855	0.000959048	0.0154003
Aox1	23.3098	0.717897	0.000962168	0.015433
Nup37	206.623	-0.287935	0.000964184	0.015452
Ank3	96.3095	-0.652933	0.000967719	0.0154952
Ntng2	47.0916	-0.599654	0.000969391	0.0154997
Gm4070	113.699	-0.546639	0.000969674	0.0154997
Mfsd4	41.8354	-0.714081	0.000970514	0.0154998
Ighv1-14	3515.67	-1.36032	0.000973297	0.0155308
Lsmem2	10.6102	-0.679681	0.000978759	0.0156045
Slc39a1	912.889	-0.161548	0.00097983	0.0156081
Tnfrsf17	126.154	-0.706027	0.000981832	0.0156266
Tap1	1547.88	-0.364598	0.000988029	0.0157117
Dnajb11	1428.41	-0.408238	0.000991881	0.0157594
Eif4ebp2	279.992	-0.380961	0.000994074	0.0157747
Col6a1	145.169	-0.601742	0.000994545	0.0157747
Camta1	90.75	0.313359	0.000999781	0.0158441
Bcl11a	344.531	0.294565	0.00100155	0.0158586
Prpf40a	1077.29	-0.23836	0.00101413	0.0160121
Fcgr1	418.262	-0.441744	0.00101471	0.0160121
Ighv1-81	440.163	-1.54885	0.00101337	0.0160121
Slain1	183.211	-0.293144	0.00101222	0.0160121
Fam78a	414.922	0.318138	0.00101895	0.0160604
Samhd1	3237.86	-0.264375	0.0010195	0.0160604
Diap1	655.289	-0.297998	0.0010246	0.0161271
Frem1	53.5374	0.600768	0.00103291	0.016244
Pla2g2d	1883.97	-0.436463	0.00103479	0.0162534
Igkv12-38	193.086	-1.69742	0.00103526	0.0162534
Tuba8	67.5329	-0.743735	0.0010381	0.016284
Gm15440	17.304	0.521838	0.00104198	0.0163312
Gm17619	2.63574	1.22157	0.0010489	0.0164257
Oxct1	1624.62	-0.220498	0.00105242	0.0164669
Lrrc8d	263.418	-0.290913	0.0010619	0.0166012
Pgk1-rs7	291.779	-0.28495	0.00106387	0.0166032
Apol7c	638.565	0.73761	0.00106361	0.0166032
Trem2	6.55998	-1.0215	0.00106472	0.0166032
Ovol3	13.1948	-1.77428	0.0010667	0.01662
Ccdc148	168.335	0.460504	0.00106866	0.0166237
Tpd52	1345.68	-0.262186	0.00106873	0.0166237
Glyctk	39.4613	0.377819	0.00107328	0.01667
Txndc11	879.551	-0.486637	0.00107351	0.01667
Frzb	274.639	-0.290584	0.00108143	0.016779
Zfp7	109.968	0.276306	0.001094	0.0169598
4930453N24Rik	493.641	0.201711	0.00109536	0.0169666
Phf6	520.114	-0.300018	0.00109794	0.0169924
Gm43041	114.334	-0.736985	0.00109939	0.0170006
Tmem57	435.257	0.2019	0.00110105	0.0170121
Copb1	1604.23	-0.238927	0.00110925	0.0171245
Pan3	671.237	0.244084	0.00111414	0.0171831
Eea1	372.963	-0.369438	0.00111491	0.0171831
Dera	416.124	-0.247341	0.00111598	0.0171853
Ankrd16	223.324	0.372406	0.00111717	0.0171894
Eprs	1359.71	-0.274631	0.0011235	0.0172581
Etv4	7.28289	-1.33127	0.00112261	0.0172581
Spred2	60.9289	-0.368091	0.00112501	0.0172669
Tapbpl	653.763	-0.258467	0.00112851	0.0173063
Igkv4-86	302.678	-1.29641	0.00112995	0.017314
Cdh23	28.2818	-0.701002	0.00113409	0.0173632
Nudt16l1	490.68	0.178382	0.0011361	0.0173794
RP23-380L19.3	159.222	-0.481744	0.00113872	0.0174052
1110032A03Rik	172.37	0.298449	0.00114446	0.0174785
Ddx21	1919.59	-0.21326	0.00114621	0.0174908
Cd70	5.74359	-1.27905	0.00114755	0.0174968
Armcx6	53.8731	-0.3996	0.0011505	0.0175274
Eml6	69.4565	-0.482331	0.00115307	0.0175521
Ighv1-56	7.00865	-1.51886	0.00116151	0.0176661
Pvrl4	72.8388	-0.378508	0.00117035	0.0177671
Dennd1a	189.978	-0.271266	0.00117116	0.0177671
Chp1	1143.75	-0.168359	0.00117162	0.0177671
Tnip1	737.76	-0.254486	0.00117199	0.0177671
Loxl3	65.8752	-0.412527	0.00118372	0.0179301
Klrd1	208.79	0.60306	0.00119	0.0180106
Iqgap1	3332.68	-0.270589	0.00119754	0.018095
Cyfip2	1377.34	-0.275096	0.00119664	0.018095
Trpv4	45.658	0.471862	0.00119879	0.0180992
Rundc3b	44.7836	0.454223	0.00120049	0.0181101
E130102H24Rik	60.8074	0.462565	0.0012019	0.0181165
Hes1	185.187	0.394579	0.00121282	0.0182663
Slc30a4	155.939	0.364869	0.00121592	0.0182981
S1pr4	401.751	0.412677	0.00122061	0.0183537
Ddx60	112.299	-0.502951	0.00122324	0.0183783
Ctla2a	1275.47	-0.484813	0.00122602	0.0184052
Rap1a	2367.91	-0.246763	0.00122939	0.018411
Zfp874b	192.084	0.31435	0.00122821	0.018411
Mdp1	541.996	0.170695	0.00122878	0.018411
Zranb1	487.334	0.243814	0.00123264	0.0184448
Fzd5	67.3306	0.387358	0.00123583	0.0184627
Slc22a15	95.7104	-0.578476	0.00123486	0.0184627
Pyroxd2	38.0983	0.536988	0.00123881	0.0184922
Kctd17	78.366	-0.344675	0.00124115	0.0185122
Ace	197.572	-0.847979	0.00124379	0.0185367
Slc37a2	408.865	0.349801	0.00124492	0.0185386
Actg1	11205.5	-0.184878	0.00125233	0.0186339
Nacc1	487.403	-0.296143	0.00125336	0.0186342
Cd44	1740.96	-0.290145	0.00125818	0.0186859
Ppp1r3d	30.5544	-0.453514	0.00125986	0.0186859
Pld4	2274.04	-0.296836	0.00125937	0.0186859
Sult1a1	207.033	0.841867	0.00126297	0.0187171
Derl1	1889.43	-0.233938	0.00126599	0.0187439
Tex40	1.71256	1.73698	0.00126681	0.0187439
Tnfrsf1b	801.823	-0.278253	0.00126814	0.0187486
Igkv12-46	2345.75	-1.27012	0.00127334	0.0188105
Bmp4	51.8126	0.464758	0.00127458	0.0188138
Surf4	2114.99	-0.211873	0.00127666	0.0188295
C130026I21Rik	826.302	-0.703714	0.00127853	0.018842
Acss2	221.22	0.304614	0.00128156	0.0188567
Robo1	49.5277	-0.678996	0.00128145	0.0188567
Sla	2346.09	-0.210364	0.00128566	0.018902
Myrip	1.38797	2.53041	0.00129122	0.0189686
Sec24d	449.915	-0.424013	0.00129341	0.0189769
Zfp512	312.701	0.18255	0.00129383	0.0189769
Mfap3l	86.0595	-0.708977	0.00129917	0.0190401
Slc50a1	559.872	0.262395	0.00130474	0.0190923
Adar	895.981	-0.228274	0.00130479	0.0190923
Gm7160	18.5014	0.535531	0.00130636	0.0191001
Flcn	488.019	0.234981	0.0013192	0.0192726
Zscan26	562.338	0.256434	0.00132355	0.0193209
Trpm5	15.3446	-1.27911	0.00132528	0.0193309
Fbxl2	51.3549	-0.754577	0.00133226	0.0194021
Onecut2	3.14417	-1.65613	0.00133169	0.0194021
Arv1	37.5414	0.374852	0.00134129	0.0194831
Hist1h1c	604.333	-0.408161	0.00134203	0.0194831
B4galt4	130.073	0.40223	0.00134096	0.0194831
Nfatc1	812.741	-0.399368	0.00133944	0.0194831
Arl6ip5	1378.46	0.183692	0.00135947	0.0197208
Pelp1	165.855	-0.360137	0.00136179	0.019739
Postn	729.154	0.624301	0.00136528	0.0197742
Nkapl	7.00034	0.864692	0.00136826	0.0198018
Atg14	177.735	0.257963	0.00137062	0.0198204
Cap1	5000.06	-0.244141	0.00137854	0.0199194
Tiam1	140.637	-0.443763	0.00138432	0.0199873
Zc3h12d	476.964	-0.4119	0.00138626	0.0199898
Xaf1	327.753	-0.441645	0.00138665	0.0199898
Slc35d3	46.5242	-0.634028	0.00139014	0.0200245
Mtmr9	185.568	-0.257385	0.00139919	0.0201392
Siah2	183.742	-0.341264	0.00140301	0.0201472
Hspb7	7.81664	1.15236	0.00140217	0.0201472
P3h2	203.95	0.35093	0.00140239	0.0201472
Polr3gl	193.857	0.313692	0.00140606	0.0201754
Kansl1l	145.798	0.242672	0.00140883	0.0201995
Msrb2	73.6305	0.355437	0.00141023	0.0202038
Fcer1g	1936.65	-0.349384	0.00141639	0.0202763
Cul2	399.468	-0.235393	0.00141894	0.0202972
5031439G07Rik	959.468	-0.24538	0.00142277	0.0203363
5830418P13Rik	29.2243	-0.671527	0.00142493	0.0203515
Padi2	164.277	0.364599	0.0014332	0.0204065
Ntrk3	21.9674	0.581307	0.00143155	0.0204065
Slc1a4	56.7527	-0.434	0.00143214	0.0204065
Canx	3502.87	-0.242366	0.00143043	0.0204065
Dpp9	392.095	-0.241211	0.00143531	0.0204209
Pcgf1	103.949	0.308419	0.0014408	0.0204675
Mettl4	134.137	-0.283693	0.00144064	0.0204675
B230118H07Rik	116.422	0.373748	0.00144601	0.0205258
Fam150b	2.93216	-1.41724	0.00145579	0.0206329
Fbxo33	309.069	0.201944	0.00145536	0.0206329
Evi2a	868.958	-0.341424	0.00145703	0.0206347
9830147E19Rik	3.42206	-1.2315	0.00145895	0.0206461
Btn2a2	2.7971	-1.60643	0.00146183	0.0206711
Epha2	59.105	0.431695	0.00146351	0.0206791
Kxd1	604.893	0.242729	0.00146653	0.0206902
Rcan2	39.91	0.799135	0.00146642	0.0206902
Ehbp1	40.1999	0.420017	0.00147315	0.0207678
Galnt12	174.245	0.282697	0.00148114	0.0208339
Igkc	386614	-0.726833	0.00148235	0.0208339
Smarca4	864.904	-0.279129	0.00148206	0.0208339
Ywhaq	2573.9	-0.13751	0.00147988	0.0208339
Emid1	214.659	0.510006	0.00149464	0.0209272
Mxra7	82.1111	0.371317	0.0014936	0.0209272
1110007C09Rik	157.74	0.288858	0.0014927	0.0209272
Pdia5	123.984	0.337955	0.00149265	0.0209272
Rragb	47.3291	0.329265	0.00149387	0.0209272
1700024P16Rik	6.04124	1.07117	0.00149601	0.0209306
Sos1	215.517	-0.334576	0.00150659	0.0210626
R3hcc1l	383.183	0.176102	0.00150868	0.0210759
Gm16094	32.6629	-0.527135	0.00151216	0.0211086
Adam23	227.872	0.354531	0.0015252	0.0212426
Ccr8	15.4917	-0.809867	0.00152482	0.0212426
Ankrd33b	157.143	-0.482612	0.00152349	0.0212426
Stxbp6	16.2546	0.809201	0.00152899	0.0212794
Ly6g6f	89.6894	-0.869894	0.00153039	0.0212829
Inafm1	76.8676	0.341754	0.00154793	0.0214809
Zfp963	63.3709	0.328717	0.00154811	0.0214809
Btg1-ps2	11.8806	0.885521	0.00154708	0.0214809
Zmym5	513.305	0.176782	0.0015544	0.021552
Zfp157	153.506	0.25658	0.00155857	0.0215698
G430049J08Rik	4.85946	-1.25622	0.00155778	0.0215698
Lamp2	2020.43	-0.277794	0.00155918	0.0215698
Gpr153	65.235	0.36467	0.00156171	0.0215725
Rnf41	452.102	0.188131	0.00156127	0.0215725
B4galt3	184.769	0.26975	0.00156653	0.021623
Gm4477	6.61589	0.851354	0.00157128	0.0216563
Ighv6-3	851.473	-1.22174	0.00157026	0.0216563
Clcn6	124.994	0.343925	0.00157281	0.0216612
Shtn1	298.072	-0.419655	0.00157842	0.0217223
Dhdh	209.65	-0.278721	0.00158392	0.0217819
Praf2	178.847	-0.340364	0.00159775	0.0219557
Slc17a9	146.729	0.351481	0.00160097	0.0219837
Insl6	59.8673	-0.518895	0.00160738	0.0220553
Micu1	744.753	-0.240444	0.00161547	0.0221498
Rpl35a-ps7	3.78952	1.00782	0.00161744	0.0221605
Arntl	185.326	-0.285561	0.00163064	0.0223248
Gabarapl2	1475.4	0.216675	0.00163374	0.0223507
Zmat3	87.709	-0.391412	0.00163806	0.0223897
Rab4a	45.4411	0.45058	0.00163901	0.0223897
Plxnb3	13.3097	-0.612592	0.00164373	0.0224377
H2-T24	1003.46	-0.415753	0.00164773	0.0224756
Cntnap1	10.8499	-0.812347	0.00165085	0.0225017
Gna12	1039.14	0.167491	0.00165328	0.0225182
Zfp358	87.8938	0.373806	0.00165686	0.0225504
Sfrp4	32.6433	1.43205	0.00165829	0.0225532
Gm10785	13.1218	0.655539	0.00167732	0.0227954
Nav2	14.871	-0.676154	0.00168367	0.0228648
4933440M02Rik	3.95544	1.00193	0.00168846	0.0228974
Lmntd2	12.0866	0.58503	0.00169102	0.0228974
Swsap1	103.839	0.236374	0.00169075	0.0228974
Arsg	99.2299	0.379277	0.00169043	0.0228974
Gm26513	7.64285	0.778825	0.00169764	0.0229702
Syvn1	468.277	-0.405083	0.00170062	0.0229937
Tmc4	32.2028	0.578197	0.00170453	0.023013
Kcnk13	90.5349	0.404122	0.00170349	0.023013
2900093K20Rik	17.6886	0.539061	0.0017153	0.0231415
Lyplal1	60.4595	0.36123	0.00171887	0.0231728
Nudt5	716.746	-0.302219	0.00172438	0.0232302
Adrb2	352.269	0.376557	0.00173287	0.0233276
Dars	1416.14	-0.215722	0.00173627	0.0233564
Tgfb1i1	150.381	-0.382673	0.00174299	0.0233957
Pdlim3	33.7958	0.50388	0.00174122	0.0233957
Tob1	110.678	0.450069	0.00174196	0.0233957
Vav1	1358.83	-0.200648	0.00175472	0.0235361
Procr	126.052	-0.302457	0.00175786	0.0235611
Krt17	3.55605	-1.43493	0.00176299	0.0236129
Cttnbp2nl	181.789	-0.276568	0.00176828	0.0236666
Ephx1	844.002	0.313352	0.00177029	0.0236763
Gem	156.238	-0.377002	0.00177291	0.0236771
Dennd5b	311.917	-0.388785	0.00177257	0.0236771
Slc24a5	57.8809	-0.720574	0.00177708	0.0237158
Adgrg5	165.298	0.37905	0.00177931	0.0237284
Ncmap	25.6638	0.597293	0.00179477	0.0238045
Actr3b	43.2007	-0.611593	0.00179288	0.0238045
Ppp2r2c	8.59601	-0.960987	0.00179458	0.0238045
Mtpn	1537.47	-0.222787	0.00179785	0.0238045
Tmem218	46.6884	0.362398	0.00178829	0.0238045
2310033P09Rik	162.532	0.289625	0.00179533	0.0238045
Lman2	2314.81	-0.190056	0.00179268	0.0238045
Csnk1e	240.32	-0.24065	0.0017872	0.0238045
Zfp318	443.114	0.319469	0.00179153	0.0238045
Chst7	20.6751	-0.709417	0.00179788	0.0238045
Nars	1704.69	-0.244906	0.00180803	0.0239218
Bace1	93.9635	0.376385	0.00181144	0.0239498
Stra6l	46.9619	0.415531	0.00181803	0.0240198
Zfp956	136.314	0.301641	0.00182216	0.0240572
Mcur1	328.139	-0.19968	0.0018288	0.0241276
Chst11	166.311	-0.330343	0.00183267	0.0241443
Ell2	745.842	-0.552628	0.00183197	0.0241443
Nacc2	329.434	-0.496357	0.0018371	0.0241854
Dand5	36.6832	0.384091	0.00184131	0.0242236
Gm12863	2.01596	-2.16432	0.00184368	0.0242376
BC029214	154.126	0.362633	0.00185033	0.0243009
Cxx1c	78.6465	0.277902	0.00185112	0.0243009
Serping1	2124.18	-0.298212	0.00185274	0.0243049
Smarcc1	490.559	-0.357744	0.00185538	0.0243223
Zfp764	118.949	0.321393	0.00186134	0.0243832
Tmem135	340.768	-0.220492	0.00187149	0.0244987
Igfn1	7.34195	-0.861649	0.00187879	0.0245316
Zfp704	58.3383	0.303511	0.00187746	0.0245316
Pcsk6	51.6067	0.434574	0.00187852	0.0245316
Thap11	367.547	0.201813	0.00187929	0.0245316
Pi15	8.42498	0.943057	0.00188404	0.0245762
Pik3r1	865.803	0.22772	0.00188649	0.0245908
Kif3b	414.031	-0.188294	0.00189712	0.0246906
Fam20c	58.0093	-0.460975	0.00189799	0.0246906
Ppp1r3c	37.696	0.508983	0.00189815	0.0246906
2310034O05Rik	8.79698	-0.774434	0.00190616	0.0247773
Gm2619	21.6041	-1.2748	0.00191364	0.0248202
Col15a1	16.1159	-0.751953	0.00191482	0.0248202
Gpc4	58.3668	0.445481	0.00191319	0.0248202
Sh3bgrl	1765.38	-0.301677	0.00191205	0.0248202
Mmp23	126.934	0.267246	0.00191802	0.024827
Ifi27	1056.8	-0.305552	0.0019174	0.024827
Ctla4	198.422	-0.549851	0.00192003	0.0248356
Adam17	1049.3	-0.229964	0.00193181	0.0249681
Tcf4	999.704	-0.321303	0.00193297	0.0249681
Pccb	360.16	0.239713	0.00193864	0.0250155
Mir5107	17.593	0.492095	0.00193934	0.0250155
Foxp3	140.934	-0.416686	0.00194667	0.0250925
Chd9	371.825	-0.268581	0.00195362	0.0251646
Sdccag3	562.675	0.188546	0.00196028	0.0252184
Gna11	237.127	0.220343	0.00196052	0.0252184
Fndc3b	204.28	-0.388584	0.00197346	0.0253659
Mrap	57.5551	0.933868	0.00197597	0.0253659
Ophn1	67.9897	-0.547508	0.0019761	0.0253659
Dzank1	8.18122	0.67619	0.00197938	0.0253903
Bmp3	39.4334	0.812121	0.00198933	0.0255004
Gzmb	90.2106	-0.671869	0.00200113	0.0256339
Rbpms	174.709	0.272947	0.00200943	0.0257224
Slamf9	336.921	-0.748967	0.00201341	0.0257364
Ttll11	30.8664	-0.711783	0.00201343	0.0257364
Asap2	56.6786	-0.566844	0.0020147	0.0257364
Sdc2	81.7345	0.340204	0.00201801	0.0257609
Ighv1-5	656.609	-1.46184	0.0020292	0.0258859
Ypel3	713.576	0.233517	0.00203171	0.0259001
Dcaf8	1137.75	0.16426	0.00203431	0.0259154
Pgap1	262.925	0.368458	0.00205253	0.0261296
Klf15	59.2058	1.13767	0.00205891	0.0261927
Stau2	152.689	-0.375674	0.00206119	0.0262037
Rmi1	200.611	0.205888	0.00206935	0.0262894
Etnk1	1601.22	-0.215213	0.00207219	0.0262976
Prep	423.159	-0.225991	0.00207422	0.0262976
Ighv1-82	2464	-1.45145	0.00207426	0.0262976
Vwa5a	598.506	-0.314303	0.00208867	0.0264622
RP23-60P18.10	12.0196	0.648062	0.00209158	0.0264809
Mss51	32.3827	0.584786	0.00209301	0.0264809
Noc3l	249.08	-0.208233	0.00209584	0.0264986
Hsd17b2	1.73083	-2.67831	0.0021	0.0265331
A930005H10Rik	192.956	0.379523	0.0021059	0.0265895
6030419C18Rik	5.39901	-0.905106	0.00210759	0.0265926
Tecpr1	290.987	0.383753	0.00210994	0.0266042
Reck	77.1362	0.348315	0.00212302	0.0267509
Srgn	4032.84	-0.210743	0.00213166	0.0268415
Il7r	691.531	0.632513	0.00213617	0.02688
Pik3c2b	205.145	-0.354981	0.00213997	0.0268942
Fcgrt	1499.16	0.271614	0.00214089	0.0268942
Bzw2	1076.7	0.145226	0.00214166	0.0268942
Atoh8	45.9274	0.417356	0.00214857	0.0269444
Zfp641	5.35087	0.893601	0.00214831	0.0269444
Gm6086	7.77463	0.699829	0.00215532	0.0270052
Lmo7	80.9903	-0.821646	0.00215633	0.0270052
Ndrg3	510.028	0.196659	0.00216273	0.0270488
Ptbp2	190.736	0.297867	0.00216241	0.0270488
Kcnab2	421.356	-0.257252	0.0021702	0.0271056
Tmem98	70.6295	0.3934	0.00216972	0.0271056
Ptpre	215.847	-0.281272	0.00217847	0.0271905
Deaf1	219.759	0.294011	0.00218233	0.0272203
Nfia	109.868	0.373558	0.00219427	0.0273508
RP23-144N15.8	1.49386	1.52381	0.0022029	0.0274398
Adra2b	6.1446	0.993124	0.00220916	0.0274559
Ano5	10.4858	0.803531	0.00220717	0.0274559
Dhx29	277.132	-0.209017	0.00221012	0.0274559
H2-T22	2500.37	-0.331205	0.0022076	0.0274559
Sit1	152.334	0.528673	0.00221351	0.0274795
Ctla2b	276.054	-0.514364	0.00221987	0.02754
Tnip3	22.6298	-0.680382	0.00222315	0.0275439
Ifitm3	3694.58	-0.380264	0.00222297	0.0275439
Cystm1	82.9489	0.536651	0.00222478	0.0275456
Gas1	42.9348	0.612182	0.00223489	0.0276523
Hk2	136.145	-0.414995	0.00224025	0.0276816
Ighv5-16	735.199	-1.34167	0.0022391	0.0276816
1600020E01Rik	222.179	0.358368	0.00224282	0.0276949
Myo3b	27.6744	-0.720334	0.00224532	0.0277073
Ighv8-11	35.5624	-1.15802	0.00224736	0.027714
Calm4	2.4309	1.60167	0.00225446	0.027783
Gm16211	131.917	0.307681	0.00225939	0.0278144
Fto	287.266	-0.222613	0.00226049	0.0278144
App	1037.33	-0.264095	0.00226151	0.0278144
Gucy2g	12.8229	-0.854732	0.00226337	0.0278187
C130050O18Rik	116.691	-0.334556	0.00226858	0.0278573
Leo1	268.496	-0.251849	0.00227102	0.0278573
Smim6	34.1104	1.02335	0.00227043	0.0278573
Apoc4	2.51172	-1.43469	0.00228072	0.0279447
Myo1f	536.062	-0.352857	0.00228117	0.0279447
Nbea	56.2035	-0.410206	0.00229508	0.0280279
Fam133b	352.494	0.194122	0.00229704	0.0280279
Plcg2	1363.12	-0.312386	0.00229293	0.0280279
Metrnl	165.423	-0.343911	0.00229255	0.0280279
Trib2	393.833	0.34121	0.00229593	0.0280279
Ighv3-1	130.715	-1.32355	0.00229439	0.0280279
Nup107	601.185	-0.254489	0.00230045	0.0280324
Ric1	219.188	-0.262473	0.00229919	0.0280324
Dcp2	393.789	-0.220434	0.00230857	0.028113
Mob1b	248.198	-0.300992	0.00231056	0.0281186
Pyurf	92.1661	0.324035	0.00231398	0.0281418
Sel1l	1952.02	-0.510225	0.00231573	0.0281446
2510046G10Rik	27.239	0.48708	0.00233158	0.0283186
Uspl1	598.923	0.222152	0.00233396	0.0283289
Lysmd2	97.2745	-0.477535	0.002336	0.0283351
Arl2bp	666.226	0.219028	0.00234328	0.0284048
Sec61a1	2302.08	-0.266288	0.00235486	0.0285163
Ighv1-2	16.8007	-1.1028	0.00235622	0.0285163
Trdv5	1.66299	1.59183	0.0023571	0.0285163
Rsph1	79.7437	-0.597949	0.00236206	0.0285576
Arhgef26	10.7187	0.986016	0.00236558	0.0285788
Rcor2	13.6093	-0.674985	0.0023669	0.0285788
Cald1	748.154	-0.381939	0.00237275	0.0286307
Mtus1	214.113	0.364133	0.00238226	0.0287268
Sh3gl3	28.3938	-0.662932	0.00238738	0.0287416
Lman1l	1.591	1.83761	0.00238815	0.0287416
9530082P21Rik	44.0373	-0.394731	0.00238692	0.0287416
Fam120aos	42.2319	0.414193	0.00240969	0.028982
Vars	1296.27	-0.38783	0.00241158	0.028986
Gm7281	11.3204	-0.967258	0.00241598	0.02902
Psmb8	4749.77	-0.299748	0.00241814	0.0290271
Sgms1	441.76	0.24522	0.00242033	0.0290345
Cttn	411.461	-0.309068	0.00242748	0.0291015
Tmprss11e	1.839	-1.94202	0.00243347	0.0291167
Cck	2.91319	1.37107	0.00243131	0.0291167
Ganab	1713.18	-0.190009	0.00243272	0.0291167
Tbc1d5	307.402	-0.258001	0.00243584	0.0291262
Mink1	400.819	-0.271686	0.00244314	0.0291946
Ccnt2	608.213	0.174771	0.00245389	0.0292664
Rapgef1	1366.46	-0.225478	0.00245224	0.0292664
Ubd	382.082	-0.51318	0.00245265	0.0292664
Phykpl	102.294	0.372366	0.00246297	0.0293181
Tpmt	46.9408	0.438288	0.00246222	0.0293181
Prrg1	25.0622	0.405433	0.00246036	0.0293181
Tcp11l2	865.927	0.269979	0.00246519	0.0293256
Tnfrsf9	131.655	-0.523077	0.00247137	0.0293793
Glipr1	1116.63	-0.379007	0.00247288	0.0293793
Hcar2	244.187	0.446864	0.0024783	0.0294248
Snap91	16.1518	0.809884	0.00248228	0.0294532
Armc5	139.499	-0.276736	0.00248458	0.0294616
Tnfrsf25	61.9418	0.46366	0.00249426	0.0295457
Oplah	55.2132	0.359619	0.00249487	0.0295457
Ighv1-4	152.186	-1.18774	0.00251192	0.0297287
Prkg1	17.6506	-0.788557	0.00252181	0.0298266
Mvb12b	203.429	-0.409377	0.00253508	0.0299554
Rftn1	846.597	-0.296978	0.00253593	0.0299554
Emilin1	612.593	-0.289126	0.00254594	0.0300544
Hyal1	15.2287	0.482104	0.00255436	0.0301154
Gpr132	207.222	0.298251	0.00255422	0.0301154
Etl4	65.0785	-0.621309	0.00255984	0.0301522
Erp44	1084.45	-0.299307	0.00256563	0.0301522
Hpcal4	1.90955	-2.14866	0.00256535	0.0301522
Slc9a9	343.848	0.310332	0.00256505	0.0301522
2610027K06Rik	3.27672	1.04247	0.00256409	0.0301522
Cd9	1180.62	-0.337565	0.00257121	0.0301987
Cd7	424.214	0.58146	0.00257495	0.0302234
Sdf2l1	1017.2	-0.491899	0.0025844	0.0303152
Ric8	645.089	0.185315	0.00258838	0.0303425
Dgkk	9.87819	-0.970767	0.00259135	0.0303582
Slc33a1	355.491	-0.340673	0.00259591	0.0303923
Cand1	850.961	-0.156371	0.00259883	0.0304073
Tmem42	115.628	0.294548	0.00261056	0.0305253
Dusp28	97.5412	0.336788	0.00262197	0.0306393
Gm6728	15.7413	0.539596	0.00263258	0.0306944
Zfp90	186.507	0.341545	0.00263312	0.0306944
Sar1a	1712.86	-0.159448	0.00263175	0.0306944
Ighv7-4	133.451	-0.945998	0.00263331	0.0306944
Csmd3	13.4016	0.590064	0.00264016	0.0307548
Lrrc45	184.623	0.252624	0.00264453	0.0307863
Nif3l1	284.089	-0.22392	0.002648	0.0308073
Mme	157.776	-0.759507	0.00265732	0.0308963
Magt1	736.387	-0.301263	0.00265911	0.0308977
Angpt4	2.32093	-1.41307	0.00266164	0.0309078
Layn	37.8975	-0.398984	0.00266457	0.0309224
2310031A07Rik	29.7335	0.457917	0.00267042	0.0309709
D730045B01Rik	1.7093	1.52323	0.00268074	0.031071
Eml4	734.1	-0.261279	0.00268285	0.0310761
Igkv6-23	1695.33	-1.06261	0.00271333	0.0314095
Ywhag	950.71	-0.239779	0.00271699	0.0314322
Znfx1	512.754	-0.230345	0.0027213	0.0314623
Dhrs9	7.11396	-0.978121	0.00274297	0.0316932
6530402F18Rik	104.596	-0.570744	0.00275277	0.0317695
Pde1b	178.34	0.257839	0.00275301	0.0317695
Ptafr	242.282	-0.333432	0.00275682	0.0317936
Fam102a	369.326	0.324658	0.0027624	0.0318139
Vcp	3401.6	-0.185963	0.00277046	0.0318139
Msi2	311.797	-0.287865	0.00277177	0.0318139
Slc6a3	14.5752	-0.833632	0.00277058	0.0318139
Ankrd55	31.3578	-0.629591	0.00276689	0.0318139
Gm7809	21.6284	-0.533688	0.00277233	0.0318139
Sh3gl1	452.152	0.21924	0.00276801	0.0318139
Papss2	129.945	-0.352858	0.00276092	0.0318139
Gm23119	8.57627	1.02747	0.00278073	0.0318905
Bambi-ps1	24.0836	0.571904	0.00279074	0.0319065
Gm26588	3.43763	1.07869	0.00279005	0.0319065
Spn	1772.58	-0.290741	0.00278996	0.0319065
2610008E11Rik	259.613	0.240609	0.00278528	0.0319065
Syt15	33.9184	0.57726	0.00278831	0.0319065
Pbld2	31.3102	0.949156	0.00279924	0.0319839
Igkv6-13	486.401	-1.12559	0.00280603	0.032022
Ube2l3	1661.33	-0.166072	0.00280489	0.032022
Ighv1-9	2.52249	-2.12838	0.00280811	0.0320259
Pir	64.4448	0.607135	0.00282046	0.032147
Abcc3	760.501	0.403352	0.00282316	0.032158
Gm15880	8.89112	0.864984	0.00282906	0.0321856
Cbln3	14.9502	-0.701778	0.00282822	0.0321856
Tcaf2	24.844	-0.511642	0.00283109	0.0321889
Sirpb1a	259.475	-0.659096	0.00285377	0.0323871
Pgam1-ps2	14.7678	-0.621213	0.00285293	0.0323871
Rnf145	1197.4	0.205918	0.00285312	0.0323871
Zfp354c	38.0115	0.42629	0.00285673	0.0324008
Adamtsl5	32.1316	0.433331	0.00286891	0.032519
Gm11454	4.42253	-1.14558	0.00287525	0.0325651
Ldhb	138.295	0.367108	0.0028765	0.0325651
Trp53i11	782.377	-0.301516	0.00289185	0.0327189
Zan	22.3372	-0.698915	0.00289453	0.0327292
Tmed10	2486.7	-0.229047	0.00290052	0.0327769
C430042M11Rik	58.124	-0.384697	0.00290803	0.0328417
Apol6	2.91988	-1.61468	0.00291883	0.0329437
Gm20568	3.19516	1.01449	0.00293463	0.0331018
Rnf122	197.183	0.272707	0.00294096	0.033153
Wbscr27	94.3881	0.66016	0.00294557	0.0331715
Grn	2429.85	-0.233824	0.00294619	0.0331715
Dusp10	185.559	-0.31962	0.00295078	0.0331999
A230107N01Rik	3.98712	0.889234	0.0029523	0.0331999
Lpar3	12.1595	0.620364	0.00296228	0.033292
Scg5	104.3	0.607409	0.0029682	0.0332978
Gm14098	2.05633	1.56758	0.00296748	0.0332978
Dnajc13	684.849	-0.193054	0.00296605	0.0332978
Trdv2-2	6.46784	0.789421	0.00297157	0.0333155
Ap1s1	573.765	-0.260668	0.00297603	0.0333452
Rnf166	482.836	0.248147	0.00298751	0.0334536
Trim72	2.7477	-1.526	0.00301119	0.0336984
B4galt5	262.619	-0.334653	0.00301617	0.0337337
Adgrl3	13.8035	0.695511	0.00301994	0.0337547
Spryd7	108.372	0.212909	0.00302169	0.0337547
9330151L19Rik	59.6758	0.395078	0.00302934	0.0338197
Hpn	40.6911	0.717587	0.00303981	0.0339161
Pak1	427.783	0.279226	0.00304194	0.0339194
Agpat2	167.271	0.273125	0.00304434	0.0339258
Wwtr1	125.47	-0.330773	0.00305356	0.0340081
Pik3r6	54.2556	-0.377676	0.00306268	0.0340776
Gpm6b	504.739	-0.435689	0.00306348	0.0340776
Zfyve1	308.007	0.212573	0.00306629	0.0340883
Nat8	7.08012	1.10087	0.00306836	0.0340909
Tmem176a	1550.39	-0.256825	0.00308942	0.0343043
1810011H11Rik	111.47	0.456985	0.00309183	0.0343104
Phf24	17.2741	0.668422	0.00309646	0.0343412
Dock4	95.869	-0.327859	0.00310696	0.034437
Gstm7	29.5665	0.896616	0.0031107	0.0344578
Abi2	81.8588	-0.257859	0.00311641	0.034467
2810474O19Rik	944.764	-0.209099	0.00311712	0.034467
Ceacam1	245.796	-0.386517	0.00311639	0.034467
Gm10040	15.5054	-0.641029	0.00312857	0.0345524
Rtn2	48.1727	0.450913	0.00312719	0.0345524
Sgpl1	1424.9	-0.167442	0.00315017	0.0347702
Sema4f	33.9024	0.536802	0.00315899	0.0348393
Shd	3.05138	1.06059	0.00316019	0.0348393
Apol7b	9.06967	0.71634	0.00317271	0.0349564
Sdcbp2	20.6356	-0.709423	0.00317623	0.0349744
Gla	103.397	-0.28424	0.00318196	0.0350167
Znrf1	234.57	0.310263	0.00318766	0.0350586
Mug1	7.91231	-1.07606	0.00319475	0.0351036
Cited2	270.701	-0.265645	0.00319555	0.0351036
Rasal2	103.862	-0.365102	0.00319912	0.0351128
Ighv7-3	1264.74	-1.0099	0.00320018	0.0351128
Mphosph6	314.325	-0.347723	0.00320541	0.0351353
Gm10406	1.30027	1.60554	0.00320602	0.0351353
Ctsw	185.809	0.357126	0.00320968	0.0351545
Myct1	108.657	-0.395897	0.00321755	0.0352199
Gm5855	5.9564	-0.83681	0.00323499	0.0353899
Clnk	21.9761	0.486088	0.00325114	0.0355455
mmu-mir-24-1	2.24813	1.26793	0.00325532	0.0355702
Slc2a1	310.872	0.278664	0.00325777	0.035576
Adam3	3.95432	-1.45346	0.00326356	0.0356182
Mars2	149.401	0.220835	0.00326658	0.0356301
Lat	836.354	0.331148	0.00327322	0.0356816
Trmt44	60.9788	0.307658	0.00329019	0.0358455
Mbnl2	545.933	-0.24132	0.00329223	0.0358465
Armcx4	40.7846	-0.474981	0.00329737	0.0358815
Dnase1l3	1226.64	-0.329097	0.00329991	0.0358879
Gngt2	1544.73	-0.375244	0.00330293	0.0358997
Tmem8c	3.00557	-1.19794	0.00330732	0.0359053
Tph1	2.49988	1.20221	0.00330668	0.0359053
Tcam1	6.62313	-0.787781	0.00331551	0.0359731
Flna	5185	-0.261794	0.00331931	0.0359933
Usp5	771.189	-0.169671	0.00332726	0.0360583
Hscb	269.092	0.284882	0.00333274	0.0360755
Egr2	111.74	-0.501967	0.00333122	0.0360755
Apol10a	189.409	-1.6258	0.00334245	0.0361595
Adora3	20.9952	0.464343	0.00334514	0.0361674
Platr10	2.46471	1.40624	0.0033494	0.0361923
Prkcz	115.077	0.37152	0.00336594	0.0363337
Smyd1	13.5092	0.660244	0.00336642	0.0363337
Vkorc1	125.186	0.287014	0.00337274	0.0363807
Kcnk6	294.446	-0.24818	0.00337648	0.0363999
D330045A20Rik	7.2543	-1.10331	0.00337939	0.0364101
Tuba1a	851.544	-0.224517	0.00339389	0.0365451
Mob2	505.033	0.213764	0.00340363	0.0366286
Alkbh4	160.612	0.244741	0.00341129	0.0366553
Igkv4-74	703.169	-1.24592	0.00341111	0.0366553
Cyp2b10	6.46541	-0.993338	0.00341205	0.0366553
Mal	86.7859	0.52686	0.00341953	0.0367144
Csgalnact1	117.659	-0.406112	0.00342449	0.036725
Cdc42ep3	439.635	0.21116	0.00342365	0.036725
Atp2a3	2262.74	-0.288391	0.00342971	0.0367506
Apobec3	365.035	-0.202578	0.00343085	0.0367506
Rab11fip5	140.004	-0.273716	0.00343627	0.0367874
Taz	531.534	0.185655	0.00344291	0.0368372
Gm37110	75.0232	0.270077	0.0034565	0.0369455
Mybbp1a	1213.53	-0.215005	0.00345744	0.0369455
Gm28068	4.78393	-1.00115	0.00345902	0.0369455
Cables1	50.5008	0.438817	0.0034646	0.0369838
Txndc12	361.314	-0.168024	0.0034705	0.0370253
Gria3	48.1139	0.441682	0.00347568	0.0370592
D10Jhu81e	445.807	0.139493	0.00349357	0.0372285
Mpz	4.72125	0.984893	0.00351545	0.0374186
Gucy1b3	228.83	-0.464517	0.00351499	0.0374186
Pcp4l1	130.377	-0.445469	0.00352265	0.0374737
Gbe1	104.276	0.26523	0.0035281	0.0375101
Ighg2b	12990.5	-1.3069	0.00353132	0.0375228
Tacstd2	29.7026	0.553548	0.00353455	0.0375356
Gm14199	1.65559	-1.82946	0.00353977	0.0375568
Gm15541	1.85006	1.37198	0.0035406	0.0375568
Laptm5	1784.17	-0.331655	0.0035467	0.0375999
Akap5	36.3231	-0.55838	0.00355031	0.0376166
Lrrc59	1406.93	-0.289692	0.00355546	0.0376281
Vcp-rs	105.668	-0.264558	0.0035548	0.0376281
Edar	7.08454	1.1167	0.00356072	0.0376622
Hspa13	505.709	-0.402903	0.00356807	0.0377184
Ch25h	27.0633	0.578168	0.00357448	0.0377646
Tfpi	1347.47	-0.289812	0.00358462	0.0378502
Ccnl1	986.931	0.186855	0.00359095	0.0378954
P3h4	52.2159	0.416437	0.00360092	0.0379707
Kcnj15	6.5159	-0.785665	0.00360219	0.0379707
Slc2a6	138.783	-0.500658	0.00360868	0.0380174
Prlr	30.7254	-0.86326	0.00361481	0.0380603
Cpxm1	247.203	-0.748656	0.0036178	0.0380702
Gm28609	2.23326	-1.47077	0.00363489	0.0382283
Tspan31	775.784	-0.155303	0.00364161	0.0382772
Sort1	523.502	-0.285761	0.00364918	0.038296
2810030D12Rik	18.5999	0.791294	0.00365168	0.038296
Nell2	12.7956	0.799393	0.00365019	0.038296
Nlrc4	146.514	-0.376855	0.00364693	0.038296
Cad	349.28	-0.302725	0.00365969	0.0383584
Saraf	1874.02	0.238671	0.00366593	0.038402
Mcemp1	179.462	-0.44042	0.00367729	0.0384993
Dennd2d	658.879	0.276919	0.00368102	0.0385165
Fzd7	54.6069	-0.351657	0.00368395	0.0385253
Rsu1	1170.25	-0.288181	0.00368926	0.0385591
Mylk	457.302	-0.344525	0.00369641	0.0386121
Gpatch2	172.543	-0.226637	0.00370444	0.0386523
Tgm3	11.9675	-0.909639	0.0037024	0.0386523
Alox5ap	679.42	0.271221	0.00370881	0.0386761
Borcs6	123.481	0.267511	0.00372292	0.0388013
Sytl4	85.0383	-0.573227	0.00372875	0.0388403
Iffo1	248.037	0.31369	0.00373532	0.0388869
Maged1	493.869	0.278609	0.00373838	0.0388968
Diras2	129.093	-0.563753	0.00374908	0.0389862
Traf5	389.144	0.244703	0.00375909	0.0390464
Slc38a10	1062.86	-0.195861	0.00375756	0.0390464
Xylb	21.5913	-0.477712	0.00377924	0.0392337
Rab39	108.136	0.386436	0.00378336	0.0392351
Chrdl1	25.3314	0.610194	0.00378362	0.0392351
Sept5	22.4901	-0.627384	0.00379839	0.039358
Idh3g	1542.69	0.133858	0.00379972	0.039358
Zfp28	48.5849	0.377609	0.0038045	0.0393635
Itgad	1686.65	0.557897	0.00380325	0.0393635
Ighv1-72	134.929	-1.00631	0.00381073	0.0394059
Gmds	129.702	-0.288508	0.00381708	0.0394496
Trbv20	27.9143	0.59354	0.00382399	0.0394989
Prkcsh	627.971	-0.254051	0.00382655	0.0395033
Tnfsf10	148.54	-0.354162	0.00384114	0.0396218
9030619P08Rik	22.0792	0.997341	0.00384231	0.0396218
Ptprf	69.5861	0.427028	0.00384904	0.0396691
Ighv1-80	876.437	-1.31564	0.0038582	0.0397414
Rrnad1	174.504	0.259257	0.0038608	0.0397461
Fubp3	242.874	-0.243141	0.00386892	0.0398075
Ets1	3017.59	0.215072	0.00387586	0.0398567
Ptgir	134.255	-0.40045	0.00390459	0.0401249
Zcchc18	175.744	-0.35761	0.00390627	0.0401249
Shroom4	20.3173	-0.58732	0.00391839	0.0402271
6530409C15Rik	5.49606	0.892969	0.00392835	0.0402623
Ntn1	26.4419	0.800228	0.00392542	0.0402623
A930007I19Rik	5.78138	-0.861773	0.0039262	0.0402623
Slc5a6	68.5361	0.259735	0.00394161	0.0403312
Gm16933	1.48566	-1.75727	0.00393758	0.0403312
Spaca6	11.5402	0.568034	0.00393988	0.0403312
2410022M11Rik	34.2069	0.525663	0.00395127	0.0404077
Sema6d	411.321	0.341171	0.00395692	0.0404208
Prpf39	499.902	0.245443	0.00395656	0.0404208
Cnrip1	85.8008	0.331814	0.003967	0.0404906
Rad9a	306.715	0.263256	0.00396813	0.0404906
Zfp819	3.62593	-1.58671	0.0039815	0.0406047
AI838599	58.182	0.417102	0.00399736	0.040744
Hipk3	714.576	-0.239433	0.00400622	0.0408118
Idh2	735.342	0.179499	0.0040173	0.0409022
Itgav	299.399	-0.279986	0.00403442	0.0410314
Gm26737	17.0052	0.682473	0.00403319	0.0410314
Fam50a	450.871	0.15892	0.0040451	0.0411174
Cers6	249.378	-0.392245	0.00405091	0.0411312
2410016O06Rik	154.976	0.25589	0.0040503	0.0411312
Abhd2	589.876	-0.197807	0.00405591	0.0411595
Pemt	16.9956	0.536362	0.00405886	0.0411668
Ugdh	494.563	-0.189852	0.0040617	0.0411731
Zbtb8a	40.9411	0.383769	0.00406554	0.0411894
Creg1	3625.47	0.309994	0.00407795	0.0412475
Phf19	96.9914	-0.441931	0.0040763	0.0412475
Nras	818.026	-0.124056	0.00407524	0.0412475
Slc2a8	82.3797	0.339176	0.00408615	0.0413078
Ogfod2	169.361	0.229979	0.00409546	0.0413342
Stac2	33.9388	0.562385	0.00409455	0.0413342
Brf1	393.328	0.189797	0.00409226	0.0413342
Mapre2	571.361	-0.258136	0.00410475	0.0414054
Elk3	487.193	-0.187141	0.00410776	0.0414132
A530099J19Rik	93.315	0.434451	0.00411806	0.0414945
Kif5a	11.9753	0.584056	0.00413099	0.041591
Col23a1	49.1557	0.344139	0.00413439	0.041591
Nek8	104.443	0.362681	0.00413417	0.041591
Gpr45	5.85738	-0.897784	0.00414254	0.0416415
Nfib	132.123	0.367015	0.00414776	0.0416415
Prkag2os2	1.44026	-2.1723	0.0041484	0.0416415
Fam26f	324.22	-0.36575	0.00414643	0.0416415
Xkrx	122.751	0.319047	0.00415454	0.0416805
Col5a3	4.26069	-1.13938	0.00415875	0.0417001
Pnpo	405.047	0.200738	0.00417401	0.0418305
Ccdc86	143.829	-0.252043	0.00417691	0.0418369
H2-M2	45.7603	0.485204	0.00418261	0.0418713
Ighv1-49	96.5572	-2.03407	0.00419384	0.041961
Sdc1	564.093	-0.529559	0.00419733	0.0419733
Qrfp	20.2023	0.616265	0.00421298	0.0421071
Serpinc1	33.071	-0.723557	0.0042157	0.0421114
Ppp1r1b	1.44459	2.49979	0.00422304	0.0421394
Tnk2os	1.60456	1.63263	0.00422159	0.0421394
Tusc3	436.536	0.173918	0.00423476	0.0422335
Carns1	52.5707	0.493054	0.00423728	0.0422359
Hexdc	164.983	0.190436	0.00424501	0.0422902
Psmd14	1354.77	-0.222458	0.00425366	0.0423308
Rnase6	723.675	0.294296	0.00425282	0.0423308
Trgv2	19.4859	0.9717	0.0042631	0.0424019
Palld	58.404	-0.484756	0.00426889	0.0424368
Cycs	1220.29	-0.289819	0.0042814	0.0425154
Icam1	1012.9	-0.189876	0.00428051	0.0425154
Abcb9	80.5859	0.429193	0.00429181	0.0425959
Rac1	2371.71	-0.116754	0.00429734	0.0426279
Chid1	502.562	-0.346959	0.00430359	0.0426671
Dcn	598.681	-0.387277	0.00431887	0.0427957
Traf3ip1	82.7998	0.237325	0.00433311	0.0429138
Ccl25	18.1136	0.49374	0.00434514	0.0430099
Utp20	332.287	-0.273845	0.00435359	0.0430475
Prss30	36.3346	0.456113	0.00435146	0.0430475
Sec13	1382.08	-0.189519	0.0043843	0.043316
Scamp2	868.503	-0.154089	0.00439011	0.043316
Man1a	1846.49	-0.28977	0.00438814	0.043316
Il6st	1428.4	0.27636	0.00438976	0.043316
Sec16a	525.525	-0.209868	0.00439598	0.0433509
Slc25a19	381.058	-0.409586	0.004407	0.0434364
Snhg20	123.035	0.473244	0.00441644	0.0435063
Eml5	95.9338	0.342462	0.00442466	0.043541
Ighv1-33	167.772	-1.10372	0.00442247	0.043541
Pcnxl2	1.69462	1.44053	0.00445078	0.0437747
Rbm12b2	110.834	0.36294	0.00445573	0.0438
Gns	2721.73	-0.234073	0.00447921	0.0440075
Wars	579.466	-0.264035	0.00450433	0.0442309
Ankrd10	508.692	0.242499	0.00450955	0.0442587
2310010J17Rik	40.4281	0.392663	0.00452017	0.0443394
Chp2	29.4608	0.581605	0.00453258	0.0444376
Slc35e2	204.101	0.286323	0.00454183	0.0445001
Phf11a	185.573	-0.514462	0.00454377	0.0445001
1700006J14Rik	28.3597	0.479126	0.00455771	0.044613
Zfp524	127.295	0.256861	0.00456256	0.0446369
Rabl6	602.305	-0.133076	0.00457128	0.0446985
Pik3cg	882.902	-0.384006	0.00457563	0.0447174
Tmem37	121.346	0.330819	0.00458345	0.0447703
Dnajb13	21.6265	0.72984	0.00459189	0.0448291
Gltp	883.558	0.167222	0.00460763	0.044959
Shmt2	740.078	-0.388125	0.0046179	0.0450355
Sirpb1c	136.726	-0.557377	0.00462308	0.0450623
Pigt	351.721	-0.294506	0.00463615	0.0450802
Magohb	117.732	-0.289789	0.00462932	0.0450802
Cdkn1c	22.9716	0.802715	0.00463013	0.0450802
Gm10644	6.45129	0.735504	0.0046371	0.0450802
Dnajc28	61.1909	0.35092	0.004635	0.0450802
Igkv3-12	1592.55	-1.09476	0.00464449	0.0451234
Gm10116	9752.56	0.252152	0.00464642	0.0451234
Xlr3b	41.1469	0.807835	0.00465261	0.0451598
Spock3	9.35055	1.01795	0.00467316	0.0453356
Chga	2.88232	1.5582	0.00470602	0.0456304
Wdr45	324.049	0.200222	0.00471426	0.0456863
Actr10	732.505	0.146495	0.00472361	0.045753
Use1	1503.27	0.348932	0.00474358	0.0458984
Ighv1-32	53.9626	-1.09594	0.00474354	0.0458984
Adpgk	406.763	0.22267	0.00475745	0.0460086
Sdpr	1104.85	-0.373921	0.00477382	0.0461427
Mcpt1	41.9252	-1.61894	0.00478304	0.0462077
Snta1	95.2963	0.388956	0.00479424	0.0462361
Abhd16b	1.50176	1.51611	0.00479384	0.0462361
Fgf2	24.3746	0.428603	0.00479011	0.0462361
Npy	201.283	-0.450291	0.00479667	0.0462361
Ddx25	19.5676	0.589301	0.00479846	0.0462361
Lgi4	6.85085	0.711618	0.0048148	0.0463694
Gm10416	13.087	0.516412	0.00482772	0.0464696
Mybl1	98.7872	-0.872394	0.0048407	0.0464809
Wdr1	3431.62	-0.160895	0.00484396	0.0464809
Cd163	553.483	0.71786	0.00484252	0.0464809
Prkd2	536.968	0.26979	0.00483995	0.0464809
Acap1	759.232	0.2943	0.00483721	0.0464809
Rmi2	48.1838	-0.536767	0.00483897	0.0464809
Pnck	24.8628	0.436804	0.004866	0.0466682
Gm15964	7.0478	-0.748571	0.00487	0.0466824
Sorcs2	46.0639	-0.597801	0.00487562	0.046712
Ebi3	155.954	-0.506599	0.0048903	0.0468285
Zbtb10	47.6634	0.361179	0.00490375	0.046933
Cxcl10	368.211	-0.449384	0.00491835	0.046988
Pde7b	26.064	-0.991094	0.00491793	0.046988
Smtnl2	4.56527	0.906716	0.00491334	0.046988
Adssl1	195.25	0.188148	0.00491966	0.046988
Slc2a4rg-ps	103.353	0.387219	0.0049406	0.0470425
Rtn4	1269.24	-0.281829	0.00493919	0.0470425
Defb42	14.2097	-0.75867	0.00493157	0.0470425
Ccny	983.104	0.119074	0.00493511	0.0470425
F8	61.2527	-0.338989	0.00494027	0.0470425
Ngfrap1	451.4	0.342588	0.00493081	0.0470425
Nipal1	16.1945	0.548927	0.00496384	0.0472394
Maneal	7.44846	0.696699	0.00497811	0.0473317
Luzp1	238.171	-0.217522	0.00497865	0.0473317
Bcl2a1d	287.012	-0.443604	0.00498452	0.0473632
1810011O10Rik	231.038	0.399446	0.0049874	0.0473662
Creld1	102.05	-0.292798	0.00499533	0.047401
Prrc1	223.852	-0.247326	0.00499618	0.047401
Firre	82.2691	0.455595	0.00500961	0.047504
Hmgn1	2189.28	0.186062	0.00501988	0.0475515
BC021614	32.4099	0.716748	0.00501955	0.0475515
Macrod1	60.1495	0.446199	0.00502233	0.0475515
Aox2	4.27923	0.902056	0.00502857	0.047562
Zfp106	1685.77	-0.197797	0.00502629	0.047562
Mmel1	9.95206	0.582922	0.00503774	0.0476072
Mlec	2085.49	-0.279154	0.0050385	0.0476072
Hyi	187.699	0.307866	0.00504786	0.0476714
Gspt1	1274.23	-0.168441	0.00505766	0.0477396
Grhl1	19.339	-0.550459	0.00506735	0.0478066
Hp	308.922	-1.00592	0.00507577	0.0478617
Scamp3	610.687	0.225349	0.00508994	0.0479709
Klra13-ps	21.2723	0.58574	0.00511174	0.0481518
Zscan2	45.1978	0.372344	0.00511812	0.0481746
Arhgef25	89.0975	0.255885	0.00511936	0.0481746
Nid2	98.6948	0.305062	0.00512369	0.0481908
Gm18852	5.78194	-0.907883	0.00513194	0.0482439
Gm9252	3.76928	-1.03457	0.00513472	0.0482455
Nprl2	174.652	0.212465	0.00514257	0.0482596
Ighv2-1	2.12365	-1.71043	0.00513936	0.0482596
Gm37176	1.54393	1.46615	0.00514404	0.0482596
Zfp326	145.228	0.219121	0.0051471	0.0482638
Usp3	501.871	0.25149	0.00515388	0.0482892
Raet1d	8.02351	-0.733887	0.00515503	0.0482892
Cd109	24.1464	-0.974067	0.00517218	0.0484254
Tm9sf4	408.136	-0.189028	0.00520212	0.0486811
Gm19705	22.1748	0.465197	0.00520832	0.0487145
Ggta1	1043.86	-0.214767	0.00522937	0.0488205
St8sia1	44.0941	0.554712	0.00523049	0.0488205
Myo5a	695.487	-0.291299	0.00522398	0.0488205
Pla2g3	1.26442	1.69356	0.00523284	0.0488205
H2-T23	4767.14	-0.240883	0.00522508	0.0488205
Pqlc2	138.881	0.220317	0.00523557	0.0488214
Ighv1-11	16.9672	-1.26547	0.00523834	0.0488225
Amigo3	17.9964	-0.498475	0.00525106	0.0489165
Mlf1	17.915	-0.590231	0.00525613	0.0489391
Slain2	551.026	-0.160201	0.00526511	0.0489735
Dynlt1c	182.018	0.263153	0.00526457	0.0489735
Rps23-ps2	11.4536	0.548483	0.00529337	0.0492116
S1pr5	55.0714	-0.614334	0.00530989	0.0493404
Drd4	5.0254	0.937673	0.0053253	0.0494388
Impg2	7.94981	0.694805	0.00532582	0.0494388
Eif4a2	4711.48	0.230695	0.0053313	0.0494649
Eml1	75.5879	0.267077	0.00533722	0.0494949
Igkv3-3	76.8372	-2.09398	0.00534564	0.0495425
[truncated: 7 more rows]
