# Supplementary material for: Gene-diet interactions associated with complex trait variation in an advanced intercross outbred mouse line
Source: Nat Commun. 2019 Sep 10;10:4097. doi: 10.1038/s41467-019-11952-w (PMC6736984; doi:10.1038/s41467-019-11952-w)
Supplement: Supplementary file 15 — Supplementary Data 11 [file 41467_2019_11952_MOESM15_ESM.xls]

## Sheet: Sheet1
Supplementary Data 11
A list of FMC3-associated genes
Gene	baseMean	log2FoldChange	pvalue	Padj
Dbp	226.183	14.7877	6.94456e-14	1.19981e-09
Nadk	1696.07	-3.8155	6.62496e-12	2.78629e-08
Cd300ld	150.94	-15.028	4.14157e-12	2.78629e-08
Tef	408.633	9.60241	8.06357e-12	2.78629e-08
Gabrq	16.7751	22.1473	7.26119e-12	2.78629e-08
Irf7	947.005	-14.0154	1.41512e-11	4.07483e-08
Fgr	1295.12	-6.75326	1.92941e-11	4.76205e-08
Cys1	24.7113	17.1124	4.00949e-11	8.65901e-08
Fam13a	36.9065	13.0621	5.21029e-11	1.0002e-07
Clec4e	108.833	-14.1619	6.97431e-11	1.20495e-07
Fpr2	316.16	-16.8956	1.38608e-10	2.17702e-07
Olfml2a	44.1162	13.0835	1.80818e-10	2.43966e-07
Igfbp4	1266.99	7.5299	1.83571e-10	2.43966e-07
Mapkapk2	1940.38	-3.71109	4.10326e-10	5.06372e-07
Slc9a3r2	300.907	6.59429	5.71553e-10	6.58314e-07
Chil1	264.074	-19.8355	6.1357e-10	6.62541e-07
Clec4a3	789.239	-10.6452	6.97086e-10	7.08444e-07
Nr1d2	417.073	10.748	9.22445e-10	8.85394e-07
Gstm1	144.29	12.8332	1.07886e-09	9.81025e-07
Mturn	179.431	6.61031	1.36356e-09	1.11153e-06
Dgat2	106.651	8.77243	1.54405e-09	1.11153e-06
Hey2	16.3647	13.1952	1.52282e-09	1.11153e-06
Arl4d	68.8259	9.6713	1.43805e-09	1.11153e-06
Vasn	81.3771	11.1381	1.50209e-09	1.11153e-06
Oasl2	365.993	-10.9853	1.83823e-09	1.13538e-06
Usp5	786.022	-2.89348	1.7235e-09	1.13538e-06
Itgam	362.302	-12.889	1.76076e-09	1.13538e-06
Tnxb	146.044	10.3562	1.84005e-09	1.13538e-06
Cx3cr1	403.297	-12.9141	2.07583e-09	1.23669e-06
Tcf21	462.4	9.28531	2.24299e-09	1.25643e-06
Ly6i	118.462	-18.0686	2.2544e-09	1.25643e-06
Sp6	23.6615	22.7332	3.36687e-09	1.81779e-06
F10	211.649	-11.1892	4.14044e-09	2.16771e-06
Oas1g	45.7091	-16.2123	5.33126e-09	2.70907e-06
Plekho2	1077.17	-5.57822	6.04159e-09	2.9823e-06
Ngf	20.2733	12.543	6.42156e-09	3.08181e-06
Stmn2	35.9196	10.5454	6.84877e-09	3.19801e-06
Hlf	22.3728	18.7768	7.46733e-09	3.39508e-06
Sncg	40.3934	12.6768	8.0091e-09	3.54803e-06
Cpeb1	17.9645	11.658	8.53513e-09	3.68654e-06
Kazald1	368.701	5.90706	9.20346e-09	3.87825e-06
Smpdl3b	59.0115	-24.354	1.41887e-08	5.83663e-06
Hpgd	1061.48	8.79007	1.74002e-08	6.99125e-06
Per2	65.0006	11.5297	1.91407e-08	7.51576e-06
Oas1a	337.8	-11.0772	2.03821e-08	7.82537e-06
Pgd	1000.98	-2.41577	2.49826e-08	9.38313e-06
Nfib	131.289	6.23587	2.65745e-08	9.76867e-06
Nr2f2	148.232	7.48004	2.92021e-08	1.05109e-05
Vmp1	1402.2	-5.43103	3.39414e-08	1.19675e-05
Coch	4728.65	10.0294	3.78225e-08	1.30692e-05
Pla2r1	64.375	8.06922	3.96552e-08	1.34338e-05
Zfp503	35.7728	10.7627	4.40447e-08	1.46338e-05
Irg1	19.0482	-20.9821	4.56593e-08	1.48841e-05
Clec4a1	600.922	-8.16632	7.02699e-08	2.16795e-05
Cmtm4	207.004	5.15221	6.83384e-08	2.16795e-05
Dram1	458.72	-8.69074	6.97372e-08	2.16795e-05
Mnda	200.613	-9.28086	7.55105e-08	2.28876e-05
Gm15675	281.03	10.6315	8.74135e-08	2.53829e-05
Dzip1	84.8543	8.50429	8.81503e-08	2.53829e-05
Gpr34	165.515	9.19715	8.77061e-08	2.53829e-05
Plscr4	135.191	5.63425	9.57791e-08	2.71275e-05
Dirc2	311.062	4.99415	9.78346e-08	2.72627e-05
Fam189b	227.663	9.45562	1.04388e-07	2.86272e-05
Nat8	6.97875	20.877	1.19423e-07	3.20981e-05
Pik3ap1	686.257	-7.08008	1.2076e-07	3.20981e-05
Plscr1	453.5	-5.22855	1.23789e-07	3.24045e-05
Rasl11b	36.7526	11.7614	1.28153e-07	3.30464e-05
Tmem215	80.7806	-8.03397	1.34856e-07	3.42633e-05
Wtip	66.2815	5.54656	1.68709e-07	4.17635e-05
Trat1	80.4126	15.8394	1.6921e-07	4.17635e-05
Pi15	8.57216	16.4351	1.76741e-07	4.30078e-05
Ncam1	13.338	13.5496	1.85811e-07	4.35786e-05
Vipr1	95.5826	13.1892	1.86654e-07	4.35786e-05
Lcp2	1823.54	-4.71824	1.8428e-07	4.35786e-05
Slco2b1	359.061	5.80161	1.93095e-07	4.44813e-05
Kctd6	113.003	5.92258	2.04531e-07	4.64959e-05
Chn1	14.7645	-13.1771	2.07272e-07	4.6507e-05
Gsta3	139.851	10.5599	2.16192e-07	4.78865e-05
Lpin1	230.289	6.02311	2.19107e-07	4.79178e-05
Samhd1	3291.81	-4.13733	2.32938e-07	4.96847e-05
Cfb	67.0357	-11.5833	2.32426e-07	4.96847e-05
G0s2	174.161	7.63076	2.46673e-07	5.1066e-05
Nat8l	36.4272	-7.69831	2.51236e-07	5.1066e-05
Klrd1	205.775	9.02725	2.44273e-07	5.1066e-05
Cxadr	42.7346	12.1263	2.4895e-07	5.1066e-05
Irs1	38.7464	9.41749	2.63745e-07	5.29851e-05
Elmo2	484.421	-4.32246	2.73744e-07	5.42984e-05
AI464131	27.0037	12.0151	2.76568e-07	5.42984e-05
Akr1b7	73.8579	15.4555	2.89624e-07	5.62229e-05
Nmt1	1613.54	-3.31062	2.95854e-07	5.67942e-05
Zfp661	49.0561	6.22336	3.57971e-07	6.72246e-05
Ifi44	173.382	-11.198	3.56753e-07	6.72246e-05
Ccl2	21.5732	-16.3367	3.7313e-07	6.93179e-05
Nr1d1	73.9195	18.4616	3.77992e-07	6.93286e-05
Dhx58	287.467	-6.2687	3.81213e-07	6.93286e-05
Gcnt2	225.337	-7.39421	4.00121e-07	7.20092e-05
Tppp3	112.156	-15.1226	4.21063e-07	7.45204e-05
Myo1f	545.359	-5.67051	4.22701e-07	7.45204e-05
Ryr3	41.4222	11.9768	4.72542e-07	8.08328e-05
Efhd2	1360.85	-4.71679	4.67984e-07	8.08328e-05
Aph1c	68.2011	7.28223	4.72322e-07	8.08328e-05
Egflam	52.8437	8.98537	4.80049e-07	8.13119e-05
Gm4951	36.9167	-13.8215	4.99679e-07	8.38151e-05
Sept4	371.997	5.97098	5.77583e-07	9.50372e-05
Gk	194.094	-12.2276	5.73296e-07	9.50372e-05
Ms4a6c	1296.82	-8.19366	5.93423e-07	9.67223e-05
Ptpn1	1981.4	-5.9059	6.44128e-07	0.000102097
Khk	244.838	6.34179	6.38075e-07	0.000102097
Cd300e	415.09	-14.3447	6.41602e-07	0.000102097
Nell2	13.1416	13.8763	6.75736e-07	0.000106134
Scara5	26.6347	13.489	7.08143e-07	0.000110221
Cmbl	102.667	11.0219	7.20049e-07	0.000111074
Slc16a5	31.363	14.8304	7.32854e-07	0.000112049
Pld5	13.8659	20.5418	7.9003e-07	0.000119731
Tmem106a	407.157	-4.17192	7.9949e-07	0.000120111
Mxra8	296.87	3.55363	8.22073e-07	0.000121393
Parp12	282.226	-4.98418	8.20766e-07	0.000121393
Cd8a	485.91	10.3329	8.39025e-07	0.000122846
Nlrx1	121.648	-6.26216	8.57413e-07	0.000124483
Slc45a3	382.491	9.08848	9.08667e-07	0.000129744
Angptl2	500.555	7.27949	9.01526e-07	0.000129744
Gria3	49.2132	7.48848	9.18079e-07	0.000130014
Mtus1	215.757	5.93372	9.74375e-07	0.000136864
Itk	382.875	9.07413	9.96412e-07	0.000138831
Igf2	103.84	10.0455	1.01124e-06	0.000139769
Plod3	415.84	-4.55721	1.02995e-06	0.000141225
Lgals3bp	2424.6	-6.02775	1.04251e-06	0.000141823
Bmper	25.7498	13.3815	1.06291e-06	0.000143468
Rbm12b1	116.355	5.69892	1.08896e-06	0.000145845
Satb1	268.161	12.272	1.14575e-06	0.00015227
Csf3r	308.43	-6.08904	1.33031e-06	0.00017412
Mepce	520.294	3.22025	1.32858e-06	0.00017412
Ifih1	430.587	-5.98709	1.44494e-06	0.000184921
Ldha	4545.44	-4.22679	1.43674e-06	0.000184921
Trim36	16.3682	9.40055	1.43245e-06	0.000184921
Cd207	157.949	17.8856	1.45692e-06	0.000185083
Fam101b	295.385	8.64692	1.50683e-06	0.000187291
Trem3	58.4725	-10.2658	1.4911e-06	0.000187291
Slc15a3	568.85	-5.24314	1.50554e-06	0.000187291
Tespa1	308.674	7.5019	1.54898e-06	0.000191155
Rad23b	1149.57	-2.85906	1.66375e-06	0.000203863
Vsig4	188.862	-10.9612	1.76129e-06	0.000214295
Psmd1	1119.99	-3.476	1.86552e-06	0.000225389
Fmo1	66.3402	7.15039	1.88297e-06	0.000225917
Adap1	334.874	-6.99952	1.96704e-06	0.000234377
Arhgef10l	79.6196	-7.74537	1.98852e-06	0.000235313
Per3	99.7017	8.45827	2.03293e-06	0.000238931
Fbxo27	13.7498	12.5372	2.11416e-06	0.000246799
Eif4h	2354.91	-2.41302	2.16027e-06	0.000249622
Ndrg2	150.507	10.4053	2.16723e-06	0.000249622
Tgm2	2130.88	-4.25791	2.20489e-06	0.000252277
Cxxc4	4.95596	19.4189	2.25587e-06	0.000256412
Zbp1	838.576	-8.7783	2.31386e-06	0.000260166
Tnip3	22.9491	-10.5795	2.31901e-06	0.000260166
Xaf1	322.407	-6.09255	2.3553e-06	0.000262533
Apobec3	371.658	-3.15733	2.41652e-06	0.00026763
Rasl12	20.5024	10.7874	2.44492e-06	0.00026905
Il1rn	122.341	-12.3572	2.65079e-06	0.000286235
Arhgef26	10.6428	16.7894	2.62174e-06	0.000286235
Tspan4	811.126	5.74845	2.63759e-06	0.000286235
Dusp16	243.754	-6.4165	2.72995e-06	0.000292953
Il27	13.1554	-11.0039	2.99227e-06	0.00031912
Ogn	34.4719	12.7489	3.09643e-06	0.000326598
Parp9	983.53	-4.45962	3.1002e-06	0.000326598
Ctgf	299.166	12.2982	3.12131e-06	0.00032683
Ctnnd2	33.8262	12.0585	3.18099e-06	0.000331072
C5ar1	49.2579	-11.8081	3.22965e-06	0.000334123
Fcgr4	1183.83	-21.7604	3.37003e-06	0.000346572
Spon1	246.295	-16.4027	3.39345e-06	0.000346915
Peli1	614.329	3.95364	3.51295e-06	0.000357019
Star	486.729	8.27972	3.56506e-06	0.000358102
Rab34	78.7187	6.1693	3.54533e-06	0.000358102
Oas2	107.572	-8.9243	3.69673e-06	0.000369181
Gabbr1	127.277	6.29512	3.71975e-06	0.000369345
Kansl1l	148.406	3.68499	3.80799e-06	0.000375876
Mpzl1	310.04	6.90273	3.84093e-06	0.000375876
Lrrc8d	268.139	-4.20846	3.85079e-06	0.000375876
Ms4a6d	392.112	-12.1196	3.97813e-06	0.000386125
Fmo2	33.5141	21.2964	4.01766e-06	0.000386158
Slc39a1	919.007	-2.2354	4.08657e-06	0.000386158
Dgki	15.5598	10.4508	4.073e-06	0.000386158
Mapk6	529.652	-4.28188	4.09023e-06	0.000386158
Rnf146	616.306	2.22064	4.04257e-06	0.000386158
Rtp4	347.37	-7.0195	4.1379e-06	0.00038834
Mrap	55.4474	14.5987	4.1583e-06	0.00038834
Prss12	37.6353	11.8057	4.21765e-06	0.00038967
Ccl4	71.4209	-16.4844	4.19773e-06	0.00038967
Mmp3	16.8275	-22.7483	4.28662e-06	0.000393936
Tob1	111.974	6.92706	4.48708e-06	0.000410176
Cdkn1c	21.9885	12.4805	4.58462e-06	0.000416887
Cdip1	347.194	3.99406	4.61578e-06	0.000417523
Chrm2	3.15532	22.7048	4.71091e-06	0.000421712
Blmh	659.256	-3.57429	4.70377e-06	0.000421712
Siglece	502.411	-7.01507	4.80141e-06	0.000425405
Ms4a7	331.293	-9.18056	4.79042e-06	0.000425405
Vldlr	37.2955	11.5742	4.84676e-06	0.000427232
Tigit	113.16	-12.1969	4.89205e-06	0.000429035
Clcf1	196.646	7.64131	4.92706e-06	0.000429923
Klra2	148.168	-18.6597	5.10162e-06	0.000442918
Mmp12	29.3762	14.2083	5.32789e-06	0.00046025
Rnd2	22.645	7.79459	5.4606e-06	0.000469367
Ccr9	207.962	12.1526	5.50761e-06	0.000471064
Gbp6	193.857	-7.89738	5.71228e-06	0.00048378
Dera	423.863	-3.52464	5.69256e-06	0.00048378
Cbln1	12.9299	26.7404	5.80935e-06	0.000487224
Cyp46a1	6.64969	14.6903	5.80053e-06	0.000487224
Plekha6	209.663	6.71848	5.87801e-06	0.000490601
Ifi204	577.977	-7.01221	6.01871e-06	0.000499929
Cybb	2645.57	-6.10074	6.06206e-06	0.00050112
Lilr4b	265.559	-9.74962	6.28314e-06	0.000514473
Slfn9	130.035	-5.75496	6.27666e-06	0.000514473
Gpd1	111.797	10.8415	6.43173e-06	0.000524156
Nphs1	12.7749	19.4838	6.85039e-06	0.000555653
Ighv1-18	191.76	-18.2066	7.01035e-06	0.000565971
Tmem64	266.408	3.67906	7.42825e-06	0.00059692
Ip6k3	10.3069	-13.7792	7.46316e-06	0.000596949
Hspa1a	51.2624	26.9336	7.49994e-06	0.000597126
Fam180a	6.6305	17.1566	7.72504e-06	0.000612227
Themis2	998.567	-4.91041	7.85773e-06	0.000619899
Trf	307.895	5.69855	7.95394e-06	0.000621811
Fzd8	28.2483	6.61992	7.92072e-06	0.000621811
Gm10561	12.8548	10.5233	8.19363e-06	0.00063197
Ntm	16.045	11.6185	8.1613e-06	0.00063197
Plk2	103.722	10.1553	8.17373e-06	0.00063197
Atp1b1	199.215	9.35722	8.34401e-06	0.000639255
Slfn5	440.717	-7.31287	8.36208e-06	0.000639255
Usp18	335.605	-7.26773	8.58661e-06	0.000639443
Clec7a	398.572	-7.7097	8.57155e-06	0.000639443
Pomgnt2	18.6932	13.0319	8.50402e-06	0.000639443
Rnf213	1476.61	-6.0475	8.54952e-06	0.000639443
Ighv1-83	815.109	-20.6529	8.50886e-06	0.000639443
Cyp2ab1	17.6161	-12.8253	8.54339e-06	0.000639443
Gpr84	8.42781	-15.772	8.99803e-06	0.000664355
Tjp2	167.97	-6.9678	8.99484e-06	0.000664355
Rnf19b	854.748	-2.8801	9.07984e-06	0.000667542
Cd2bp2	923.805	-2.57793	9.25008e-06	0.000668676
Gas6	419.137	5.31715	9.23795e-06	0.000668676
Msantd2	140.315	4.338	9.15579e-06	0.000668676
Aspn	6.48998	16.4637	9.20867e-06	0.000668676
Rusc2	34.6708	7.10346	9.69481e-06	0.00069655
Ighv1-63	264.821	-21.0192	9.7163e-06	0.00069655
Gm43041	118.226	-10.8577	9.75715e-06	0.000696588
Als2cl	225.545	12.1414	9.8562e-06	0.000700763
Apobec1	1102.05	-7.8704	9.93849e-06	0.000703718
Pld3	1917.28	3.19642	1.00242e-05	0.000706892
Ciart	13.6322	12.9691	1.01787e-05	0.000714866
Klf15	56.6775	18.8568	1.04831e-05	0.000730312
Nfil3	79.5772	-8.15023	1.04537e-05	0.000730312
Ighv1-77	495.628	-20.8591	1.05396e-05	0.000731298
Ecd	623.928	-2.66481	1.06722e-05	0.000737532
Ptpre	219.548	-4.12705	1.07722e-05	0.000741482
Il22ra2	17.8743	19.0197	1.08252e-05	0.000742168
Fxyd1	61.5464	9.7345	1.092e-05	0.000745713
Angpt2	50.7285	6.5925	1.10367e-05	0.000750714
Tiam2	36.3055	-8.28969	1.11455e-05	0.000755143
Eif2ak2	448.942	-6.35168	1.14803e-05	0.000774789
Pgrmc1	663.98	2.3875	1.16877e-05	0.000785714
Gm13394	1209.67	-4.3722	1.18713e-05	0.00079496
4930533O14Rik	603.032	-3.39194	1.22211e-05	0.00081523
Vsx1	13.7068	15.0551	1.23121e-05	0.000818138
Klk8	160.703	9.66901	1.245e-05	0.00082099
Gpc3	19.2969	15.0146	1.24072e-05	0.00082099
Stx11	499.11	-4.80167	1.26312e-05	0.000829766
Trmt10c	373.08	3.27598	1.30338e-05	0.000852972
Clk1	2330.68	4.54468	1.32936e-05	0.000856003
Rspo1	29.6983	9.94167	1.31498e-05	0.000856003
Gpr153	66.7777	5.20849	1.3349e-05	0.000856003
Wfdc17	808.177	-13.9359	1.33774e-05	0.000856003
Rian	32.9548	13.9542	1.32322e-05	0.000856003
Dgkg	29.5938	-12.0974	1.32718e-05	0.000856003
Gstk1	99.5425	6.55324	1.35983e-05	0.00086693
Aloxe3	14.0298	9.7222	1.36523e-05	0.000867175
B230118H07Rik	116.332	5.28986	1.39539e-05	0.000883085
Lypd6b	11.9687	16.4211	1.41085e-05	0.000886371
Tubb6	236.402	-5.90834	1.40638e-05	0.000886371
Leo1	274.847	-3.53593	1.46529e-05	0.000917238
Gm6166	344.522	-4.66982	1.4769e-05	0.000921168
Lag3	371.033	-11.6262	1.4865e-05	0.000923823
Zscan26	565.113	3.60007	1.49703e-05	0.000927034
Col8a2	57.3157	7.19104	1.50899e-05	0.000927788
Cd8b1	446.426	12.7674	1.5068e-05	0.000927788
Ccl7	9.40991	-17.6787	1.54069e-05	0.000943916
Ctsc	3730.26	-4.75453	1.57967e-05	0.000962214
Gm10605	8.58837	10.9858	1.58169e-05	0.000962214
Atp2a1	10.1129	11.261	1.59562e-05	0.000963901
Tmem164	445.012	-2.8136	1.59064e-05	0.000963901
Tlr2	367.754	-4.21932	1.65202e-05	0.000994495
Avpi1	164.008	6.63778	1.66004e-05	0.000995851
Ntf3	15.1516	10.0768	1.67347e-05	0.000996999
Mctp2	148.628	6.2582	1.6735e-05	0.000996999
Sla2	95.3047	6.05232	1.69958e-05	0.00100906
Txk	145.109	9.93413	1.70972e-05	0.0010116
Fadd	170.127	-3.74166	1.7337e-05	0.00102229
Rcan1	237.546	-7.19959	1.79729e-05	0.00105619
Cd209d	99.4943	16.9912	1.86613e-05	0.00109292
3110056K07Rik	107.932	5.37281	1.88881e-05	0.00110247
Arvcf	227.987	5.03762	1.93408e-05	0.00112509
Slc40a1	6465.48	8.13939	1.98247e-05	0.0011417
Zfp58	58.9531	6.28419	1.9792e-05	0.0011417
Phf11d	247.987	-6.92517	1.97012e-05	0.0011417
Ighv1-73	34.1122	-21.7714	1.99773e-05	0.00114667
Flt3l	250.146	5.01425	2.00683e-05	0.00114808
Arpc4	1294.82	-3.32974	2.05447e-05	0.0011676
Kcnk13	89.9322	5.63955	2.05014e-05	0.0011676
A130071D04Rik	72.1723	8.7138	2.0666e-05	0.00116898
Aph1b	78.6172	6.25741	2.07043e-05	0.00116898
Fcna	2779.25	9.07274	2.10653e-05	0.00118549
Frem2	17.3263	12.5516	2.11838e-05	0.00118829
Siglech	248.219	12.408	2.14799e-05	0.001201
Cybrd1	50.8984	6.1151	2.16941e-05	0.0012085
Cdo1	17.0583	22.0534	2.1754e-05	0.0012085
Cd300lh	8.3204	-13.2427	2.22083e-05	0.00122826
Ddx24	1192.3	-3.18229	2.22519e-05	0.00122826
Ticam2	78.7743	-4.92312	2.23421e-05	0.00122931
Gm37033	7.53841	15.6499	2.26249e-05	0.00124092
Cyp27a1	278.105	5.40328	2.28611e-05	0.00124991
Pink1	724.195	3.75742	2.2969e-05	0.00125161
Tdrp	139.454	13.9196	2.3037e-05	0.00125161
Abi3	503.83	-4.41066	2.37366e-05	0.00127871
Socs3	356.95	-7.67608	2.37579e-05	0.00127871
Fpr1	276.613	-4.91396	2.36309e-05	0.00127871
Sdk1	19.4952	-16.3503	2.42013e-05	0.00128735
Ggt1	59.5346	30	2.41209e-05	0.00128735
Plau	147.473	-8.03601	2.42164e-05	0.00128735
Ifit1	244.515	-8.44237	2.41775e-05	0.00128735
Batf2	41.4935	-6.72783	2.47645e-05	0.00131244
Ace	200.589	-11.4012	2.50837e-05	0.0013253
Sbds	834.614	2.23583	2.52479e-05	0.00132586
Cpe	35.2592	7.63958	2.52392e-05	0.00132586
Mxra7	81.9714	5.24143	2.56778e-05	0.00134435
Ighv5-2	51.6255	-16.9893	2.5853e-05	0.00134943
Acot11	139.818	4.47905	2.6229e-05	0.00135117
Rundc3b	45.2129	6.40508	2.62821e-05	0.00135117
Tpi1	2134.12	-4.29327	2.63714e-05	0.00135117
Ano5	10.8206	12.0707	2.62337e-05	0.00135117
Uhrf1bp1l	358.433	-2.98772	2.60773e-05	0.00135117
Qpct	21.2634	9.72914	2.64337e-05	0.00135117
Gprasp1	314.357	6.32285	2.62739e-05	0.00135117
Galnt6	315.853	5.67361	2.685e-05	0.0013684
Hmga1	377.287	-4.43423	2.71627e-05	0.00138027
Ctsa	2657.47	-3.18453	2.72919e-05	0.00138276
Shmt1	204.232	-5.06431	2.74871e-05	0.00138453
Ighv1-49	98.8386	-30.0368	2.74255e-05	0.00138453
Dapl1	79.9518	24.6155	2.79173e-05	0.0013946
Ehd4	1192.24	-3.29233	2.79292e-05	0.0013946
Zfp874b	194.1	4.42764	2.77914e-05	0.0013946
Cd209a	82.3076	17.1557	2.80696e-05	0.00139757
Tsga13	3.59607	25.0841	2.82682e-05	0.0013994
Igkv14-100	1092.46	-20.0537	2.82592e-05	0.0013994
Chdh	35.632	12.7058	2.83807e-05	0.00140095
Pkm	3917.24	-5.17136	2.87163e-05	0.00141348
Eno1	2495.1	-3.33296	2.9317e-05	0.00143082
Appl2	296.768	6.50431	2.92722e-05	0.00143082
Il10rb	651.92	2.75548	2.9296e-05	0.00143082
Zfp418	30.8274	6.54028	2.98073e-05	0.00145065
Twf1	650.687	-2.41404	3.02184e-05	0.00146652
Tnp2	3.88877	-21.9594	3.04932e-05	0.00147572
Gpr35	340.658	-4.01175	3.10825e-05	0.00148504
Apoc2	17.3667	-16.8187	3.09865e-05	0.00148504
Plekhb1	18.3884	22.6891	3.11155e-05	0.00148504
Itgal	1700.55	-5.26782	3.10323e-05	0.00148504
Nptx1	8.06633	12.0166	3.08571e-05	0.00148504
Ntn1	26.5165	13.3737	3.12102e-05	0.00148545
Fcgr1	402.968	-4.53602	3.1516e-05	0.00149588
Plek	5086.82	-6.1072	3.23295e-05	0.00152818
Tm9sf1	467.293	-3.0787	3.23734e-05	0.00152818
Igkv12-38	199.526	-25.2353	3.25439e-05	0.00152956
Iqgap2	236.399	5.62006	3.25797e-05	0.00152956
Pdcd1lg2	73.5145	-5.31054	3.28847e-05	0.0015397
Mx1	146.567	-7.51526	3.30279e-05	0.00154223
Ighv1-31	6.18849	-19.5569	3.4204e-05	0.00159284
Atp2a2	1065.27	-4.04044	3.49446e-05	0.00161943
Bambi	132.462	6.26581	3.49626e-05	0.00161943
Mtmr9	189.578	-3.41519	3.64766e-05	0.00168504
Saraf	1876.83	3.32785	3.74202e-05	0.00172403
Actn2	5.82554	17.9844	3.81127e-05	0.00175126
Slc2a4rg-ps	103.94	5.85222	3.89676e-05	0.00178358
Fam160a1	50.2877	-7.94323	3.90226e-05	0.00178358
Ifitm3	3573.37	-4.01547	3.97889e-05	0.00181059
Mtrf1l	116.089	3.31858	3.98232e-05	0.00181059
Myh8	9.66623	17.6559	4.00462e-05	0.0018112
Ccl8	497.755	-26.7928	4.00071e-05	0.0018112
Ptafr	247.326	-4.83717	4.04542e-05	0.00182488
Atp1a2	45.6149	9.30726	4.12013e-05	0.00184413
Ogfr	997.047	-2.59372	4.11838e-05	0.00184413
Adh1	37.8998	15.2773	4.11262e-05	0.00184413
Vstm4	161.945	6.52812	4.22747e-05	0.00188729
Atp6v1b2	1175.74	-2.54239	4.29432e-05	0.00191219
Wnt5b	16.8486	8.45512	4.36644e-05	0.0019393
Crmp1	28.779	-6.94424	4.42605e-05	0.00194642
Raf1	1201.48	-2.46187	4.40467e-05	0.00194642
Zfhx3	21.2171	9.12986	4.41996e-05	0.00194642
Nnmt	10.47	-13.9371	4.42752e-05	0.00194642
Lrrc8a	93.7759	4.23088	4.52089e-05	0.00197241
RP24-143K11.2	9.64371	10.7505	4.50956e-05	0.00197241
Cdca7l	266.989	-2.9428	4.52034e-05	0.00197241
Cxcl9	1823.3	-10.7704	4.54882e-05	0.00197462
Marveld1	347.309	4.10869	4.54198e-05	0.00197462
Rbms3	83.5348	5.28956	4.59741e-05	0.00199071
Btbd3	102.574	6.11913	4.61784e-05	0.00199456
Adra2b	6.14059	14.7734	4.66495e-05	0.00200988
Snx21	70.8313	5.15438	4.70817e-05	0.00201343
Ampd1	8.37394	30.9376	4.70249e-05	0.00201343
Kcnk3	12.6862	12.5523	4.72397e-05	0.00201343
Ankrd10	511.154	3.51273	4.75476e-05	0.00201343
Fgfr1	106.991	5.54713	4.71057e-05	0.00201343
Dbnl	1553.65	-3.12198	4.74648e-05	0.00201343
Hspa1b	72.1962	24.0954	4.74202e-05	0.00201343
Gramd1a	932.459	6.30441	4.78092e-05	0.00201956
Parp1	1407.49	-2.68492	4.80277e-05	0.00202384
Ptpro	141.733	-6.07796	4.88395e-05	0.00203816
Pou2af1	3103.61	-5.89029	4.86668e-05	0.00203816
Hes1	186.563	5.49455	4.85677e-05	0.00203816
Gm6548	84.7363	-5.61468	4.87937e-05	0.00203816
Itgb2	3075.48	-3.57807	4.93314e-05	0.00205373
Zfp764	118.357	4.14439	4.99926e-05	0.00207625
Aldh4a1	107.43	3.84544	5.03952e-05	0.00208127
Cd7	397.36	7.13537	5.04747e-05	0.00208127
Ighv1-34	1948.85	-30	5.04652e-05	0.00208127
Uspl1	609.247	3.16688	5.06075e-05	0.00208178
Slc37a2	415.694	4.85271	5.09497e-05	0.00209087
Ano1	58.1499	8.40442	5.22627e-05	0.00213968
Lgals9	1561.69	-3.09637	5.27564e-05	0.00215478
Ptprd	11.7944	10.0358	5.32978e-05	0.00216665
Ppa1	592.802	-5.70261	5.32374e-05	0.00216665
Ccr7	784.987	7.87978	5.34927e-05	0.00216947
Tgfbr3	290.255	6.5794	5.37222e-05	0.00217367
Endou	98.3019	-8.6473	5.39849e-05	0.0021792
Slamf1	329.331	-5.18993	5.51218e-05	0.00219433
Cnga1	9.3031	15.2795	5.49582e-05	0.00219433
Fam46a	280.758	5.19084	5.50636e-05	0.00219433
Fam26e	38.8716	6.8954	5.48286e-05	0.00219433
Tnxa	9.34457	12.8164	5.4916e-05	0.00219433
Tslp	11.4598	12.0498	5.49338e-05	0.00219433
Ighv14-4	1649.15	-15.6574	5.56465e-05	0.00221012
Ccl24	342.746	14.1929	5.58357e-05	0.00221255
Traf5	390.763	3.51784	5.61134e-05	0.00221847
Gm15987	198.629	-8.38352	5.6492e-05	0.00222834
Hp	304.344	-14.1338	5.72347e-05	0.00225249
Ddr1	102.052	6.2709	5.76468e-05	0.00226355
Fnbp1l	145.481	-5.5102	5.86328e-05	0.00227458
Gbp7	383.579	-7.37245	5.86474e-05	0.00227458
Tpst1	444.568	-3.11725	5.86362e-05	0.00227458
Prpf31	701.601	-2.72159	5.87175e-05	0.00227458
Tars	843.934	-3.55961	5.81061e-05	0.00227458
Tnfrsf17	128.442	-9.32848	5.84111e-05	0.00227458
Rgs16	53.9798	-12.4869	6.02828e-05	0.00232489
Capn9	34.3599	7.45932	6.02853e-05	0.00232489
Peli2	26.9629	7.99997	6.09643e-05	0.00234583
Plcg2	1390.94	-4.37084	6.12719e-05	0.00234955
Pfkp	801.855	-5.43903	6.13329e-05	0.00234955
Card9	52.3332	-5.39966	6.17305e-05	0.00235139
Slc2a6	141.869	-7.20873	6.17892e-05	0.00235139
Ighv1-75	35.1085	-20.6342	6.15495e-05	0.00235139
Trib3	53.1954	6.09279	6.25217e-05	0.00237362
Brwd1	446.82	3.83811	6.26481e-05	0.00237362
Gapt	107.889	5.64183	6.30928e-05	0.00238524
Fzd1	298.274	3.97829	6.34782e-05	0.00239457
Emb	580.473	5.7701	6.42764e-05	0.0024194
Camkk1	84.1714	-6.01388	6.45137e-05	0.00242305
Dusp14	44.3501	-11.666	6.49878e-05	0.00243556
Ltbp4	279.616	7.58043	6.52658e-05	0.00244069
Phf11b	599.861	-6.33105	6.57308e-05	0.00245277
Ubash3b	444.874	-5.54288	6.62674e-05	0.00246746
Lcn4	10.2966	16.2956	6.9355e-05	0.00255578
Fabp5	588.206	-4.06919	6.904e-05	0.00255578
Kcnab2	430.361	-3.43231	6.92683e-05	0.00255578
Psmd2	2414.81	-2.65212	6.91643e-05	0.00255578
Bak1	574.477	-3.83083	6.93789e-05	0.00255578
Pla2g4a	377.897	-4.75674	7.06893e-05	0.00259037
D730003I15Rik	49.4822	6.28123	7.07677e-05	0.00259037
Larp6	21.0379	9.04639	7.07298e-05	0.00259037
Shisa2	59.5568	7.37123	7.1638e-05	0.00261668
Spns2	172.212	5.45118	7.26811e-05	0.00264918
Zfp354b	6.22584	12.7803	7.29498e-05	0.00265338
Gcsam	331.325	-7.457	7.3645e-05	0.00267304
Adgrl1	95.5196	6.02907	7.41249e-05	0.00267498
Usp3	503.047	3.61892	7.42917e-05	0.00267498
Zc3h12d	487.517	-5.485	7.43179e-05	0.00267498
Ighj4	17.1566	-8.88618	7.42042e-05	0.00267498
Phf24	17.0687	9.78067	7.52537e-05	0.00270303
Spry1	56.4641	-7.08077	7.73487e-05	0.00275778
C3ar1	23.216	-12.8916	7.72678e-05	0.00275778
Zfp365	28.228	-10.2115	7.69431e-05	0.00275778
Xbp1	4210.78	-6.8093	7.74164e-05	0.00275778
Cyp2s1	43.6058	11.7535	7.77785e-05	0.0027593
Mmp14	325.121	-5.48039	7.76888e-05	0.0027593
Hnrnpa3	7116.74	-2.12939	8.07548e-05	0.00285902
Cep55	220.645	-8.76895	8.15494e-05	0.00288125
Nfkb2	650.589	-4.38803	8.19016e-05	0.00288778
Oas3	246.108	-11.1228	8.26433e-05	0.00290156
Esyt2	785.307	2.5182	8.2796e-05	0.00290156
Btn2a2	2.87728	-19.4944	8.26085e-05	0.00290156
Rab3ip	134.428	5.21928	8.30794e-05	0.00290559
5930412G12Rik	3.5919	17.2326	8.45892e-05	0.00294647
Prep	432.188	-2.95748	8.45058e-05	0.00294647
Nacc1	498.621	-3.71122	8.48399e-05	0.00294925
Klhdc4	281.314	-3.98905	8.53505e-05	0.00296104
Psat1	660.778	-5.50484	8.57848e-05	0.00297015
Ptov1	195.389	5.19926	8.68687e-05	0.0029897
Pcsk6	52.3016	6.11447	8.66633e-05	0.0029897
Pdzd4	56.2713	9.79862	8.68618e-05	0.0029897
Aqp3	9.80182	11.9842	8.7345e-05	0.00300012
Nmb	56.1846	7.0595	8.80443e-05	0.00301814
Atf6	968.907	-5.54267	8.89042e-05	0.0030381
Gpihbp1	195.008	6.79717	8.89784e-05	0.0030381
2810403A07Rik	701.866	2.77302	8.96011e-05	0.00305333
Col6a4	128.509	8.67302	9.18801e-05	0.00312483
Tns1	538.278	5.42167	9.22353e-05	0.00313075
Nampt	1091.67	-3.56269	9.27213e-05	0.00314107
Il21	68.6186	-15.0742	9.29536e-05	0.00314278
Hand2	7.82965	11.1601	9.3231e-05	0.003146
Use1	1491.37	4.63382	9.5392e-05	0.00321265
Ppp1r3c	38.3704	7.17969	9.60346e-05	0.003228
Kcnk1	14.124	30	9.76956e-05	0.00327745
Ddx1	1025.28	-3.06981	9.84956e-05	0.0032946
Crisp3	16.3577	14.9627	9.85881e-05	0.0032946
Tcrg-V4	5.04622	16.8265	9.9181e-05	0.00330801
Bace1	95.7768	5.09011	0.000100772	0.00335459
Hspb1	57.6632	12.3819	0.000101193	0.00336214
Gng12	467.222	-4.21912	0.000101784	0.00337528
A2m	41.8795	-27.4782	0.000102059	0.00337793
Trip13	141.574	-5.52969	0.000102738	0.00339388
Il18r1	215.474	5.45095	0.000103055	0.00339788
Zkscan14	200.49	3.2075	0.000103473	0.00339867
F2r	572.762	5.03617	0.000103305	0.00339867
Mtmr14	535.943	-3.49127	0.000103983	0.00340894
Dedd2	566.831	4.88782	0.000104325	0.00341367
Anapc1	1085.04	-2.60253	0.000105437	0.00344355
Cystm1	82.1452	7.52852	0.000107742	0.00351219
Ighv1-25	33.2458	-15.7559	0.000108668	0.00353571
Zfp658	131.224	5.73781	0.000109334	0.00354474
Mcemp1	182.874	-6.32085	0.000109545	0.00354474
Zfp950	180.489	3.43063	0.000109561	0.00354474
Slc2a1	316.386	3.94799	0.000110132	0.00355653
Rsph1	81.3826	-8.68948	0.00011112	0.00358174
Lrrc75a	52.4841	4.73706	0.000112145	0.00360807
Gm43813	5.85777	12.7043	0.000113567	0.00363498
A430078G23Rik	112.971	7.28497	0.000113267	0.00363498
Capn1	735.685	-2.83117	0.000113613	0.00363498
Akr7a5	210.865	4.84379	0.000114866	0.00366151
Atp1b3	2037.02	3.43586	0.000114735	0.00366151
Erbb2	30.184	6.65068	0.000115087	0.00366181
Hoxa5	25.6617	9.68855	0.000116164	0.00368927
B130024G19Rik	30.7495	8.97499	0.000116593	0.00369612
Kcnd3	37.9673	7.20856	0.000117251	0.00371015
Slc25a12	604.281	-2.48726	0.000119016	0.00372927
Cd93	271.125	-6.43093	0.000118631	0.00372927
Rab33b	278.464	3.75156	0.000118215	0.00372927
Adar	906.147	-3.01398	0.00011957	0.00372927
Adam22	79.2736	5.42494	0.00011832	0.00372927
Clip2	127.913	-5.16021	0.000119305	0.00372927
Wasl	169.386	2.85206	0.000119582	0.00372927
Apoa4	4.22137	18.1782	0.000118851	0.00372927
Paqr5	18.2679	9.7465	0.000119861	0.00373125
Ighv1-17	10.2903	-16.5771	0.000120552	0.00374599
Itgax	692.014	-7.09618	0.000121196	0.00375924
Tex15	9.57649	-11.6121	0.000121597	0.00376493
Jakmip3	29.3659	7.76743	0.000122617	0.00378674
5830468F06Rik	13.6412	11.3185	0.000122959	0.00378674
Adam17	1070.47	-3.07957	0.000122789	0.00378674
Snta1	94.1032	5.27096	0.000124084	0.00381422
Nf2	441.508	-3.28376	0.000124293	0.00381422
2810001G20Rik	80.1251	4.78885	0.000125092	0.00383194
Eprs	1389.8	-3.50367	0.00012574	0.00384497
Tmie	26.4082	15.1335	0.000126899	0.00387355
Txndc5	5842.05	-7.54028	0.000128328	0.00390979
C3	6519.48	-6.63358	0.000128538	0.00390979
Gapdh	6435.43	-3.87635	0.000129043	0.00391822
Igkv4-57-1	879.015	-16.5072	0.000130298	0.00394457
Tex2	275.408	4.42157	0.000130367	0.00394457
Serpinb6a	2389.98	4.03672	0.000133729	0.00403924
Prss22	2.16774	-25.3774	0.000134817	0.00406497
Prph	7.64282	12.2981	0.000135856	0.00408917
Abca13	8.95734	-15.4458	0.000136494	0.00410123
Gm7609	78.9744	-8.18472	0.000137822	0.00413394
Tnfrsf1b	810.627	-3.60829	0.000140462	0.00418407
Lilrb4a	585.658	-4.95869	0.000139954	0.00418407
Fabp7	61.758	-14.1624	0.000140232	0.00418407
Susd6	801.815	-3.09261	0.00014005	0.00418407
Gm12250	265.4	-6.58885	0.000141019	0.00419342
Snhg8	515.392	4.84617	0.000141858	0.00421115
Garnl3	38.3346	6.65924	0.000142784	0.00423135
Serpina3f	388.929	-9.39861	0.000143455	0.00424395
Zdhhc5	741.853	-2.59327	0.000144111	0.00424843
Tead2	70.0554	10.1744	0.000144089	0.00424843
Snap91	16.6034	12.0008	0.000144344	0.00424843
St8sia1	44.8222	8.76114	0.000145385	0.00426454
Nudcd1	319.892	-3.71034	0.000145173	0.00426454
Coro1c	867.907	-2.38787	0.000146634	0.0042939
Clec12a	877.286	-5.91961	0.000147269	0.00429749
Krt80	38.1609	-7.60662	0.000147503	0.00429749
Rcan2	39.2302	10.7443	0.000147324	0.00429749
Sec13	1404.4	-2.73915	0.000148743	0.0043131
Ighv1-12	365.757	-20.4222	0.000148629	0.0043131
Gm5970	11.9815	-10.9938	0.000148788	0.0043131
Shmt2	760.281	-5.32634	0.000149571	0.00432853
Il10	56.9548	-14.8357	0.00015011	0.00433686
Tg	113.144	-9.95362	0.000150609	0.00434403
Gm12940	141.897	5.22656	0.000151223	0.00435445
Map1lc3a	121.475	4.82577	0.000152097	0.00437236
Negr1	14.1843	-30	0.000153437	0.00438897
Cck	2.81039	20.2384	0.000153127	0.00438897
Btg1	4335.17	3.85025	0.00015339	0.00438897
Naa25	522.807	-2.50986	0.000154752	0.00441926
Gm7293	55.8171	-6.47204	0.000155049	0.00442044
Kank2	135.285	4.29192	0.000155549	0.00442737
Swt1	284.974	3.47527	0.000156606	0.00443944
Padi2	166.411	4.88444	0.000156877	0.00443944
Ptpn11	1531.8	-3.58066	0.000156526	0.00443944
Ehd1	1567.73	-3.25347	0.000157001	0.00443944
C1qb	6019.56	-4.07505	0.000157986	0.00445566
Rbm4b	150.848	3.46549	0.00015809	0.00445566
A530030E21Rik	45.8535	6.28067	0.000158454	0.00445865
Man1b1	1004.87	-3.96444	0.000158973	0.00446598
Carns1	51.7962	6.97038	0.000162444	0.00455607
Clec2g	30.0055	-17.1604	0.000163276	0.00455921
Sf3a2	155.597	-5.17346	0.000163047	0.00455921
Naip2	560.644	-3.65682	0.000163347	0.00455921
Ifit2	332.939	-4.03725	0.000164226	0.00457633
Ergic1	686.894	-5.98982	0.000164904	0.00458783
Igkv4-60	10.9508	-12.4792	0.000166158	0.0046153
Hs3st2	62.6386	8.82142	0.000166473	0.00461663
Lef1	156.924	13.5187	0.000167632	0.00464131
Ighv1-21	254.453	-30	0.000167998	0.004644
Tapbpl	658.064	-3.2601	0.00016837	0.00464684
Nfia	112.44	4.92136	0.000170469	0.00469728
Ptgis	14.4899	12.422	0.000172492	0.00474545
S1pr5	55.9559	-8.62919	0.000173256	0.00475889
Bche	3.07345	29.2195	0.00017682	0.00484592
Nup93	552.649	-3.43998	0.000176985	0.00484592
Btbd1	925.767	2.35771	0.000177572	0.0048543
Gng3	5.54912	-18.6487	0.000178653	0.00487614
Il12rb1	48.6029	-7.69613	0.000180741	0.00492533
Arfgap1	408.977	-2.17239	0.000181436	0.00493649
Rab27a	323.152	-3.44653	0.00018249	0.00495736
Ccdc162	17.679	12.346	0.000186474	0.00504455
1810063I02Rik	2.13281	30.0072	0.000186114	0.00504455
Il7r	680.416	8.96042	0.000186576	0.00504455
Igkv17-127	2496.62	-15.8753	0.000189012	0.00510243
Gm37110	75.6893	3.86915	0.000190263	0.00512819
Gnptab	616.288	-3.26824	0.000192554	0.00517669
Rpap3	182.844	-3.413	0.000192661	0.00517669
Mre11a	385.213	-2.53062	0.000194076	0.0052066
Zfp467	73.8491	4.471	0.000194761	0.0052088
Abcc3	755.144	5.55449	0.000194502	0.0052088
Ywhae	2872.47	-2.73635	0.000195276	0.00521449
Fastkd5	78.1199	3.54482	0.000196579	0.00524118
Dusp7	208.266	4.19446	0.000199618	0.00531402
Pld4	2307.66	-3.81333	0.000200449	0.00532202
Ctif	36.6005	-6.16575	0.000200535	0.00532202
Cp	1001.49	-7.3924	0.000204176	0.00541034
Mocos	68.6346	-4.44164	0.000205975	0.00544467
Cst6	15.2018	22.9533	0.000206101	0.00544467
Cap1	5080.2	-3.21749	0.000207561	0.00546651
Ccl12	34.5993	-16.3332	0.000207358	0.00546651
Dis3	351.025	-3.33556	0.000208435	0.00548119
Fbxl12	204.075	4.11893	0.000209096	0.00548164
Acaca	274.231	-3.21701	0.000209325	0.00548164
Wars	588.675	-3.73269	0.000209405	0.00548164
Hspb7	7.65277	14.8819	0.000211519	0.00552861
Rmi2	49.8452	-7.15843	0.000212291	0.0055404
Scly	292.734	-3.78118	0.000213145	0.0055513
Tap1	1558.92	-4.62261	0.000213351	0.0055513
Sult1a1	199.079	10.9203	0.000214965	0.00556813
Zbtb11	280.77	2.78217	0.000214426	0.00556813
G530011O06Rik	98.726	-7.39392	0.000214696	0.00556813
Apol9a	9.13479	-12.0891	0.000217743	0.00563165
Wfdc1	16.8186	10.9782	0.000219565	0.00566556
Sema4d	762.914	-4.3636	0.00021971	0.00566556
Arl4c	563.676	6.52186	0.000220075	0.00566651
Zcchc7	560.798	2.82196	0.000220658	0.00567307
Pgap1	268.058	4.92044	0.000221524	0.00567845
Nol11	505.75	-2.55409	0.000221289	0.00567845
Fgfr4	30.8636	8.78975	0.000222144	0.00568591
Pmp22	218.083	3.74265	0.000223075	0.00570128
Lrrc75b	13.6563	14.9364	0.000223746	0.00570999
Meg3	9.7178	21.1379	0.000224599	0.0057233
Slc24a2	2.567	-23.266	0.000225628	0.00574106
Sema6d	411.997	4.78314	0.000226256	0.00574856
Psmd12	1012.15	-2.57423	0.000226605	0.00574898
Raver2	34.4892	7.85089	0.000227625	0.00575499
Rps4x-ps	809.8	3.25655	0.000227901	0.00575499
Cpne4	68.372	9.9835	0.000228496	0.00575499
Clk4	693.844	3.34944	0.000228508	0.00575499
Ell2	770.161	-6.82117	0.000228404	0.00575499
Klri2	73.8209	6.87248	0.000229549	0.00577281
Ppp1r16b	989.405	-4.73321	0.000230245	0.0057753
Rbm12b2	112.796	5.07847	0.000230317	0.0057753
Ralgds	403.445	-4.28319	0.000233829	0.00585007
Spn	1814.66	-3.72126	0.000234013	0.00585007
Snx31	44.1729	8.57059	0.000234314	0.00585007
Bcat1	162.691	-12.2252	0.000235198	0.00586367
Vwce	2.59233	24.0296	0.000236233	0.00588097
Lrat	69.7239	7.15333	0.000239131	0.00593601
H2-T24	1021.91	-5.52556	0.000238794	0.00593601
Ppef2	14.1789	7.91267	0.000240521	0.00595342
Sertad1	278.802	3.49167	0.000240492	0.00595342
RP23-322E20.9	2.69301	17.5288	0.000241766	0.00597566
Fbln5	442.396	5.34106	0.000242471	0.00597598
Zc3h12b	7.70507	10.6746	0.00024216	0.00597598
Evc	118.073	-5.89874	0.000245482	0.00604158
Bmp2	78.9875	7.45792	0.000248995	0.00611932
Rabl6	608.947	-1.87177	0.000250328	0.00612376
Tnfrsf4	255.26	-8.09598	0.000250948	0.00612376
Fnta	816.619	2.12244	0.000250745	0.00612376
Gngt2	1536.12	-4.67683	0.00025059	0.00612376
Serpina3g	3064.72	-6.72361	0.000249625	0.00612376
Armc7	169.362	4.40069	0.00025508	0.00621581
Gm4204	161.072	-2.92633	0.000256947	0.00622665
Pelp1	169.348	-4.57384	0.000256392	0.00622665
Rasgrp3	821.014	-5.55178	0.000256693	0.00622665
Prune2	24.138	-14.2447	0.000256966	0.00622665
Gnaz	137.22	-9.89658	0.000257395	0.00622701
Jup	398.571	3.35154	0.000257702	0.00622701
Acrbp	26.6985	8.18576	0.000258138	0.00622884
Fam84b	55.1766	6.43162	0.000259308	0.00624835
Prdm1	194.724	-7.3798	0.000260644	0.00626307
Epas1	571.044	5.23739	0.000260534	0.00626307
Tubb2a	557.491	-2.97611	0.000262041	0.0062879
Ap3s2	314.339	-2.21369	0.0002665	0.00638602
Nup205	852.782	-3.23829	0.000269546	0.00645006
Cyb5r1	264.481	3.56637	0.000271804	0.00649511
Smarcc1	504.832	-4.17908	0.000272714	0.00649744
Nol10	158.62	-4.06082	0.00027303	0.00649744
Dnajc28	61.7999	5.08408	0.000272301	0.00649744
Hey1	22.8241	7.09315	0.000274191	0.00651609
Lif	9.80734	-12.0337	0.000274879	0.00652009
Igfbp3	1356.52	6.05704	0.000275114	0.00652009
Ikzf3	1087.69	-5.30087	0.000276695	0.00654857
Usp6nl	455.609	-1.95621	0.000277584	0.00656064
Amy1	90.078	30	0.000281791	0.00664573
Ighv1-55	924.444	-15.4984	0.000281954	0.00664573
Faxc	10.7879	-16.6974	0.000284731	0.00669234
Reck	77.3796	4.69569	0.000284551	0.00669234
Anxa7	1095.28	-1.76084	0.000285094	0.00669234
Calm4	2.39979	21.8545	0.000289469	0.00678582
Ighv14-3	737.406	-12.1395	0.000289937	0.00678758
Mrpl19	313.135	-2.4938	0.000291523	0.00681548
Rbm28	475.912	-2.22388	0.00029514	0.00689073
Axin2	53.7437	6.00988	0.000304767	0.00709839
Nrxn1	4.81111	13.7344	0.000304856	0.00709839
Trim11	284.089	3.02189	0.000308546	0.00717464
Pak1	431.83	3.72904	0.00030909	0.00717762
Atp7a	109.976	-6.35692	0.00030969	0.00718191
Txndc15	444.574	2.51047	0.000311312	0.00720984
Dchs2	26.7281	-8.71521	0.000312217	0.00721254
Ighv1-81	458.828	-18.4027	0.000312264	0.00721254
Spi1	793.633	-3.10848	0.000314738	0.00725998
Hmces	424.028	-6.10211	0.000319037	0.00734934
Klrc1	55.0538	7.44599	0.000320394	0.00737078
Ddx58	766.389	-4.05848	0.000321564	0.00738112
Cacna1f	8.71415	-19.9097	0.000321698	0.00738112
Tcrg-C4	52.7604	8.14429	0.00032294	0.00739977
Rpl21	19257.1	3.48349	0.000324366	0.0074226
Fam102a	372.352	4.37868	0.000326929	0.00747136
9430069I07Rik	17.6322	-14.3313	0.000328085	0.00748787
Ccbe1	77.806	6.50357	0.000332174	0.0075712
Gm11128	9.10665	11.8294	0.000336306	0.00765529
Rpn1	3034.85	-4.27933	0.000337599	0.0076746
Edem1	2764.26	-7.18598	0.000339157	0.00768044
2610008E11Rik	262.192	3.18961	0.000338337	0.00768044
Pgk1	1563.64	-3.70766	0.000339189	0.00768044
Sh3pxd2b	58.8894	-7.4667	0.000339866	0.00768568
Ssrp1	3034.02	-2.59764	0.000342159	0.00772743
G6pdx	1037.7	-2.50827	0.000344285	0.00776529
Prrg4	19.5928	-11.7781	0.000346731	0.00777983
Mvp	801.71	-2.72734	0.000345629	0.00777983
Ighv1-53	501.791	-14.6841	0.000346144	0.00777983
Nxf7	2.91495	19.0352	0.00034668	0.00777983
A930005H10Rik	193.834	4.9924	0.00034852	0.00780983
Igf1	1062.95	4.11307	0.000352094	0.0078797
Alpk2	167.773	4.29814	0.000352684	0.0078827
Dusp28	97.2559	4.33993	0.000354422	0.0079011
Zranb1	491.138	3.07797	0.000354346	0.0079011
Pdcd1	243.292	-11.1339	0.000356925	0.00794665
Chn2	154.583	4.51569	0.000359058	0.00798383
Sp110	1015.01	-3.62495	0.000360965	0.00800563
Sct	26.2514	-11.0694	0.000360817	0.00800563
Nt5c2	573.075	-2.94197	0.000361715	0.008012
Pyroxd2	38.0827	6.94989	0.000362693	0.00802335
Icosl	483.467	6.18414	0.000363299	0.0080265
Rell1	217.523	4.10432	0.000366408	0.00806425
Smyd5	273.701	-3.79548	0.0003662	0.00806425
Nup37	210.658	-3.52923	0.000365817	0.00806425
Igkv4-68	1223	-15.2749	0.000367504	0.00807808
Dgka	1424.42	5.05713	0.000369128	0.00809317
Aldh1a7	52.2761	11.8903	0.000368946	0.00809317
Gp2	3192.2	30	0.000370542	0.00810103
Adam9	467.392	-3.4804	0.000370518	0.00810103
Thy1	798.243	6.92772	0.000370893	0.00810103
Ramp1	246.023	4.94875	0.000374145	0.00816175
Pmpca	700.626	-2.15363	0.000376232	0.00819693
Gm2830	30.1516	7.96248	0.000377462	0.00821336
Tmem245	271.79	2.85918	0.000379294	0.00824285
Rexo2	1711.87	-7.1574	0.000388581	0.00841293
Pml	1183.05	-3.78618	0.000387709	0.00841293
Plxnb2	1206.53	-2.97627	0.000388341	0.00841293
Nars	1739.29	-3.05299	0.000390365	0.00844097
St6galnac4	393.173	-3.05983	0.000391654	0.00845825
Slfn4	60.825	-12.9823	0.000396636	0.00855516
Pycard	780.725	-5.77615	0.000399039	0.00859625
Tnfsf10	149.103	-4.8308	0.000401522	0.00862823
Kif26a	24.7372	9.59253	0.000401158	0.00862823
Rbm45	345.815	-2.36545	0.000402542	0.0086394
Pdia6	4242.28	-6.20996	0.000403698	0.00865346
Dpp4	746.697	3.43955	0.000405352	0.00867118
Gm6634	19.724	-10.0635	0.000406532	0.00867118
Myl6b	9.59052	-10.7447	0.000406514	0.00867118
Ighv1-2	17.1866	-14.8536	0.000406336	0.00867118
Nmt2	250.954	3.04595	0.000408057	0.00869298
Tle2	30.8007	6.13566	0.000412215	0.00877074
1600020E01Rik	223.963	4.73086	0.000413103	0.00877883
Mllt11	126.353	3.20433	0.000414154	0.00879034
Vcp	3468.27	-2.35607	0.000416885	0.00883746
Igf2bp3	6.61191	-17.7099	0.000417691	0.0088437
Fam98b	357.14	-2.4244	0.000421308	0.00890935
Atoh8	46.3133	5.43929	0.000424389	0.00895258
Pik3r6	55.2488	-4.8207	0.000424312	0.00895258
Ulk2	548.13	2.24217	0.000425227	0.00895932
Hif1a	993.094	-4.77211	0.000430767	0.00906499
Adgra3	62.7547	6.60041	0.000432231	0.00908038
Chrdl1	25.4378	8.57177	0.000432549	0.00908038
Sbno2	590.165	-4.15735	0.000433208	0.00908318
Chl1	15.2229	-11.6581	0.000434971	0.00910909
Zscan2	45.6009	5.24294	0.000435763	0.00911463
Ctsz	3891.91	-3.48052	0.000441266	0.00921857
Chid1	512.636	-4.62333	0.00044627	0.0093006
Gzmb	87.8962	-7.46755	0.000445787	0.0093006
Phf19	99.36	-5.98125	0.000447575	0.00930474
Xpo4	208.009	-4.5827	0.000447503	0.00930474
Hcls1	2511.76	-2.93719	0.000448084	0.00930474
Tom1l2	228.016	3.28771	0.000448907	0.00931064
Mpp6	639.744	2.51495	0.000451841	0.00933478
Igkv2-109	1825.04	-11.7921	0.000451175	0.00933478
1810026B05Rik	368.132	3.43762	0.000452285	0.00933478
BC030336	215.829	2.63345	0.000453312	0.00933478
Fut4	118.683	-3.57912	0.000453008	0.00933478
Tiam1	144.271	-5.43569	0.000452534	0.00933478
Frem1	53.9394	7.44632	0.000456035	0.00936851
Rgs11	18.7347	15.2567	0.000455852	0.00936851
Adam23	232.259	4.56306	0.000456717	0.00937138
Dnm3	29.3443	-10.0097	0.000457893	0.00938436
Pigt	358.355	-3.92145	0.000460174	0.00941993
Snai3	10.0205	8.9282	0.000463432	0.00947539
Psmd3	779.783	-3.1965	0.000464888	0.00948576
Grb2	1589.71	-3.31762	0.000465576	0.00948576
Fam8a1	277.75	3.06548	0.000465585	0.00948576
Nup98	238.875	-3.80487	0.000466333	0.00948978
Ighv8-11	102.868	-30	0.000467128	0.00949479
Tm9sf4	413.474	-2.60981	0.000468941	0.00952044
6230400D17Rik	13.404	7.82959	0.000471676	0.00956473
Slc25a36	579.442	2.74991	0.000476701	0.00965529
Il6st	1448.46	3.78704	0.000477365	0.00965741
Osbpl3	153.538	-6.6639	0.000480237	0.00970304
Sae1	980.514	-2.53676	0.000480743	0.00970304
Mtdh	1554.74	-4.52377	0.000482987	0.00973695
Galnt18	59.9143	-6.02865	0.000484116	0.00973699
Itgae	182.873	-7.14878	0.000483865	0.00973699
Tagln2	2402.87	-2.49808	0.000485375	0.00975095
4930523C07Rik	1001.88	3.99763	0.000486744	0.00975813
Olfml1	128.919	3.88276	0.000486862	0.00975813
Fam134c	1152.04	2.1453	0.000489096	0.00979156
Foxred2	69.4239	5.32822	0.000492152	0.00984132
Prosc	704.775	2.51505	0.000493147	0.00984983
Gusb	1012.04	-2.75373	0.000494193	0.00985931
Mlkl	99.0303	-4.04462	0.000498061	0.00992503
Tdrd7	282.809	-2.84198	0.000499897	0.0099387
Vps52	520.477	-2.09019	0.000499895	0.0099387
Stau2	156.311	-4.7418	0.0005014	0.0099571
Krtcap3	43.3192	5.63828	0.000502299	0.00996351
Rxfp1	3.06167	25.3332	0.000506159	0.0100286
Itga3	36.5165	5.55032	0.000507048	0.0100347
Fcer1g	1941.02	-4.19557	0.000508481	0.0100477
Zfp819	3.74298	-19.5752	0.000508871	0.0100477
Pdia5	122.449	3.74525	0.000510564	0.0100696
Cry2	89.6424	5.5101	0.000511568	0.010078
Gpr107	486.351	-2.45767	0.000513062	0.0100787
Pdlim3	33.9641	6.62996	0.000515552	0.0100787
Ccr5	460.405	-8.67752	0.00051479	0.0100787
Spic	2004.14	5.12187	0.000514306	0.0100787
Csrnp2	38.3981	5.26112	0.000513211	0.0100787
Eif2b5	694.371	-2.06454	0.000516272	0.0100787
Dnajb11	1463.11	-4.76332	0.000515758	0.0100787
4930453N24Rik	498.017	2.3828	0.000514666	0.0100787
Rpl23	21433	3.64175	0.000517889	0.0100988
Aars	1175.55	-3.32639	0.000518547	0.0101003
Mphosph6	318.639	-4.58906	0.000519251	0.0101026
Plat	21.9561	-9.44854	0.00052615	0.0102253
Lhfp	646.13	3.77558	0.00052904	0.0102584
P3h4	51.5265	5.41967	0.000528935	0.0102584
Ccdc148	165.232	5.07671	0.000531563	0.0102842
Tmem176b	2227.33	-3.45018	0.000530977	0.0102842
Flcn	491.429	2.83693	0.00054065	0.0104483
Slc7a2	56.6921	9.12396	0.000543924	0.0104609
Mybbp1a	1231.87	-2.87841	0.000543042	0.0104609
Cpsf2	1074.86	-2.61288	0.000544327	0.0104609
Ghr	85.309	8.41053	0.000544064	0.0104609
Ch25h	27.6294	7.66633	0.000542284	0.0104609
Scg5	102.394	7.52347	0.000545718	0.0104711
Kif5a	12.189	8.33837	0.000546069	0.0104711
Sort1	528.112	-3.74653	0.000546715	0.0104718
Pdia2	60.6855	30	0.000548783	0.0104998
Tldc1	71.0433	-3.33925	0.000551087	0.0105322
4930430E12Rik	7.03599	-11.4815	0.000552506	0.010536
Adamtsl5	32.2696	5.82204	0.000551908	0.010536
Zfp954	226.783	3.36967	0.000555516	0.0105818
Tmem176a	1566.23	-3.35478	0.000558389	0.0106131
Mtif2	237.74	-2.58491	0.000557902	0.0106131
Ube2q2	447.876	2.52719	0.000565931	0.0107446
Tspan13	1805.91	2.30742	0.000569604	0.0108025
Gm15056	222.037	-15.166	0.000570365	0.010805
Crip2	585.218	4.22931	0.000575487	0.0108901
Htra4	12.1549	-24.3728	0.000578697	0.010906
Ramp2	284.805	4.71652	0.000578852	0.010906
Has2	15.5694	-9.95123	0.000577055	0.010906
Slc35a5	253.769	3.48807	0.000578138	0.010906
Gbp5	183.52	-5.87295	0.000580215	0.0109135
Gas1	42.5715	7.83383	0.00058051	0.0109135
Rem1	41.886	5.08409	0.000584065	0.0109564
Depdc5	296.737	-2.68531	0.000583947	0.0109564
Tox	123.683	-7.69283	0.000595599	0.0111607
Ighv1-84	934.365	-17.3087	0.000596661	0.0111685
Fmod	35.0805	10.6637	0.000600053	0.0112074
Eya2	24.9595	9.482	0.000601291	0.0112074
Sgk1	461.179	4.31235	0.000601983	0.0112074
Epb41l4aos	134.005	4.95222	0.000600494	0.0112074
B4gat1	120.723	2.95647	0.000601437	0.0112074
Gm2694	3.58449	14.5212	0.000602878	0.011212
Parp10	347.095	-3.00709	0.000606483	0.0112548
Prrg1	25.6321	5.40687	0.000606448	0.0112548
Sh3gl2	2.71579	15.1929	0.000608389	0.011278
Serping1	2145.14	-3.7684	0.0006108	0.0113106
Copb2	1852.96	-2.5662	0.000614952	0.0113753
Spns3	59.299	6.67155	0.000620299	0.0114414
Phf11a	188.292	-6.94258	0.000620511	0.0114414
Eaf2	344.106	-12.0409	0.000619488	0.0114414
Lrrn2	2.69016	-15.9891	0.000622184	0.01146
Cdk18	22.8312	8.35353	0.000624822	0.0114963
Tmem88	55.1029	5.25181	0.000627493	0.0115332
Parp14	1226.42	-3.81668	0.000630037	0.0115676
Exoc4	560.9	-2.78241	0.000635291	0.0116517
C87436	246.864	2.31918	0.000637309	0.0116749
Itgad	1636.6	7.01306	0.000637906	0.0116749
Igkv17-121	3136.74	-14.3498	0.000642162	0.0117404
Erp27	142.967	30	0.00064466	0.0117611
Egln3	24.2477	-8.33641	0.000644536	0.0117611
4833407H14Rik	34.4269	-7.58999	0.000647153	0.0117942
Cxcr3	396.963	-6.11846	0.000650297	0.011839
Mapk12	113.46	7.3469	0.000656881	0.0119462
Chil5	55.135	7.53417	0.00065905	0.0119731
Slc30a1	307.967	3.1391	0.000660367	0.0119844
Vdr	45.6509	-8.41484	0.000661383	0.0119903
2310010J17Rik	40.3818	5.31915	0.000663006	0.0120071
Dhx29	282.287	-2.5895	0.000665529	0.0120276
Gm15964	7.27206	-9.79528	0.000665025	0.0120276
S1pr2	260.021	-10.5711	0.000668607	0.0120706
Eftud1	207.613	-2.48729	0.000674959	0.0121725
Metrnl	165.089	-3.92918	0.000684159	0.0123256
Srbd1	268.763	-3.08356	0.00069676	0.0125395
Gm13710	104.05	4.62962	0.000701253	0.012606
Pacsin3	17.9989	8.06843	0.000702645	0.012606
Aamdc	114.095	3.602	0.000702235	0.012606
Asb4	9.33165	-9.62783	0.000709209	0.0127106
2010300C02Rik	20.4811	13.1703	0.000711195	0.0127294
Tns2	169.156	5.18786	0.000711734	0.0127294
Rnf149	366.191	-3.07711	0.000721027	0.0128425
Pgm3	157.146	-2.81512	0.000720976	0.0128425
Lamb2	185.609	3.90824	0.000721614	0.0128425
Tnip1	748.862	-3.02987	0.000722516	0.0128425
Trdc	81.4626	7.20423	0.000722287	0.0128425
Ly6g6e	13.8297	-11.242	0.000719178	0.0128425
Cad	356.26	-3.84676	0.000723571	0.012848
Fgf21	4.69859	21.0344	0.000727628	0.0129068
Rps29	21104.9	3.78494	0.00073018	0.0129388
Syt11	175.377	-5.83415	0.000732624	0.0129555
Nrcam	28.1161	-19.0003	0.000731971	0.0129555
C1ra	475.321	-3.03785	0.000738749	0.0130505
Stat3	1322.92	-3.51237	0.000743196	0.0131156
Ighv1-80	900.6	-18.5332	0.00074501	0.0131342
Vkorc1	125.821	3.71709	0.000749042	0.0131918
Zbtb2	210.455	3.41396	0.000751945	0.0132199
Gm12276	6.0344	10.1543	0.000752163	0.0132199
Fam64a	37.6734	-6.78755	0.000754422	0.0132358
Csf2rb	861.145	-4.9153	0.000754604	0.0132358
Igsf23	53.6684	8.33265	0.000755878	0.0132447
Zfp963	64.4077	4.06947	0.00075877	0.0132685
Maob	59.0967	5.17088	0.000758628	0.0132685
Zfp707	94.9723	3.61314	0.000760885	0.013292
Baiap2	93.6872	3.61295	0.000764619	0.0133438
Aldh1a3	36.8264	5.04978	0.000770018	0.0134244
Crlf3	1336.1	2.74724	0.000772553	0.013455
Snhg20	120.659	5.74201	0.000780742	0.013584
Srpx	51.2247	6.76177	0.000783404	0.0136166
Nxnl2	7.9825	9.75547	0.000784481	0.0136216
Ap1s1	581.929	-3.28745	0.00079256	0.0137462
Zmat4	2.67637	18.8033	0.000793251	0.0137462
Sirpa	3420.3	-2.7801	0.000796854	0.013781
Ighv1-82	2533.18	-19.1457	0.000796407	0.013781
Sf3b3	1839.37	-2.3682	0.000799616	0.013815
Ap3b1	764.012	-2.07338	0.000803867	0.0138745
Esrp2	4.5527	30	0.000806291	0.0139025
Igkj1	37.9985	-8.09159	0.000811417	0.0139769
Tmem191c	30.383	7.01257	0.000814586	0.0140175
Adora3	21.0504	6.04989	0.000815803	0.0140245
Skap2	1233.2	-2.72915	0.000819275	0.0140702
Polh	232.609	-3.7988	0.000820134	0.014071
Tnfrsf8	59.4384	-8.18765	0.000821267	0.0140764
Tnfsf13b	91.5741	-5.35293	0.000822992	0.014092
Rab4a	45.3328	5.58053	0.00082692	0.0141452
Pkia	82.7945	4.33238	0.000836089	0.0142692
Psmd11	837.023	-2.96942	0.000836832	0.0142692
Phf6	534.067	-3.30302	0.000835634	0.0142692
Ap1s2	293.333	-4.04828	0.000837472	0.0142692
Spcs3	2437.65	-3.58199	0.000838427	0.0142714
Tmed6	156.715	30	0.000840459	0.0142779
Maf	568.631	3.4474	0.000840009	0.0142779
Apol6	2.95796	-18.6877	0.000844034	0.0143245
Camk2b	5.6107	10.7043	0.000845593	0.0143369
Manea	370.002	-5.15889	0.000849609	0.0143909
Fam72a	44.4752	-6.23341	0.00085651	0.0144687
Myo1e	696.357	-5.412	0.000857221	0.0144687
C1qtnf6	107.003	-4.07524	0.00085697	0.0144687
Thoc6	289.965	-3.55789	0.000857552	0.0144687
Zfp358	87.6382	4.38878	0.000864121	0.0145653
Igkv3-3	79.9648	-26.6627	0.000869697	0.014645
Pltp	375.411	-5.10576	0.000873713	0.0146915
Lrif1	571.46	4.91475	0.000874163	0.0146915
Cd300c	10.2121	11.5096	0.000875893	0.0147063
Gm11707	30.6122	5.87208	0.000876808	0.0147074
Ptpn9	418.868	-2.38882	0.000880384	0.014753
Srgap2	352.907	-2.65543	0.000885731	0.0148283
Nbas	291.881	-3.95202	0.000887253	0.0148394
Sapcd2	69.5688	-7.47223	0.000891243	0.0148773
Phf1	304.88	4.64648	0.000891147	0.0148773
2900026A02Rik	95.8329	4.27706	0.000893016	0.0148925
Itgb8	31.275	-9.9891	0.000897244	0.0149486
Mir99ahg	13.7862	8.57397	0.000898553	0.014956
Trnp1	8.57206	24.6742	0.000904369	0.0150383
Casp4	626.232	-6.00782	0.000906394	0.0150575
Eml1	76.7019	3.73322	0.000914232	0.0151731
Krba1	109.358	4.5437	0.0009193	0.0152134
Dapk3	230.561	-2.87573	0.000919073	0.0152134
Lman1	991.653	-4.92793	0.000918176	0.0152134
Ighv1-56	7.32467	-17.1275	0.000923293	0.0152648
Nubp1	583.893	-3.27779	0.000931942	0.0153931
Cox6a2	49.1736	15.5582	0.000937105	0.0154636
Brip1	140.874	-6.09149	0.000943408	0.0155527
St6galnac2	572.197	5.48773	0.000945109	0.0155659
Cxcl16	571.438	-4.26789	0.000946805	0.015579
Nkiras1	92.6362	3.73468	0.000949739	0.0156124
Arl5a	1261.96	-3.00155	0.000955161	0.0156836
Gm8221	58.0905	13.5431	0.000955883	0.0156836
Creg1	3595.39	3.85962	0.000958948	0.0157189
Lman2	2346.61	-2.32614	0.000960361	0.0157272
Gm26905	40.6278	-7.40724	0.00096515	0.0157757
Slc26a11	47.1884	4.4412	0.000964977	0.0157757
Lrrc59	1438.29	-3.56109	0.000968255	0.0158115
Calr	6665.41	-5.08885	0.000970686	0.0158362
Ccdc101	231.393	2.84335	0.000975269	0.0158735
Gm5431	72.0272	-5.21641	0.000974071	0.0158735
Cxcl14	31.0616	-30	0.00097573	0.0158735
Ssr2	1744.95	-3.88492	0.000977944	0.0158796
Apol11a	173.418	-26.6453	0.000977728	0.0158796
Psmb9	1865.2	-4.98509	0.000979128	0.0158839
Surf4	2146.54	-2.51907	0.00098272	0.0159027
Zfp60	166.421	3.26991	0.000984761	0.0159027
Atg14	178.86	3.08924	0.000982514	0.0159027
H2-T23	4773.04	-3.03754	0.000984888	0.0159027
Lipg	34.008	-21.9935	0.000983893	0.0159027
Tdrkh	59.3178	6.04475	0.000986863	0.0159112
Gstm7	29.4538	12.6002	0.000988174	0.0159112
Firre	80.6751	5.90107	0.000987975	0.0159112
Zscan20	70.1024	3.73631	0.000990166	0.0159284
Sirpb1c	138.387	-6.85324	0.000994328	0.0159805
Ddx25	19.3257	7.33594	0.000999606	0.0160504
Gm16973	93.5768	3.2474	0.0010009	0.0160562
Ddb2	240.423	4.23829	0.00100185	0.0160565
Sec24d	460.237	-4.83576	0.00100501	0.0160642
Znrf1	235.685	3.83578	0.00100492	0.0160642
Hells	516.391	-5.10081	0.00100512	0.0160642
Fgl1	20.541	11.4145	0.00100867	0.0161061
Ighv1-26	459.443	-30	0.00102384	0.0163332
Zfp592	462.952	2.68669	0.0010254	0.016343
Ighv1-64	796.664	-15.0561	0.00102751	0.0163615
Tnfsf8	316.08	-7.09931	0.00103237	0.0164087
Gm10275	1007.59	4.5003	0.00103195	0.0164087
Msr1	100.152	-10.9274	0.00103382	0.0164167
Tmem108	12.512	10.9902	0.00103526	0.0164245
Maff	41.2582	-6.43602	0.00104213	0.0165183
Dusp10	187.98	-4.0768	0.00105173	0.0166403
Gnai2	3997.28	-2.54249	0.00105272	0.0166403
Gnmt	39.6734	30	0.00105243	0.0166403
Cmpk1	1417.03	-2.89805	0.00105635	0.0166824
Gzmk	128.804	-16.3964	0.00106018	0.0167276
Syde2	9.40531	8.66583	0.00106257	0.01675
Hck	1336.89	-5.00112	0.00106495	0.0167723
Dnajb1	1107.15	5.97531	0.00107187	0.0168353
Hmga1-rs1	142.588	-4.41992	0.00107038	0.0168353
Trib1	217.929	-4.56154	0.00107103	0.0168353
Gm16586	471.813	3.9545	0.00107619	0.0168877
Vcam1	7669.8	6.02604	0.00108028	0.0169364
Iglon5	11.5266	-14.2589	0.00109026	0.0170619
Rps24-ps3	74.5913	4.71256	0.00108996	0.0170619
Zfp78	20.9595	6.09909	0.00109269	0.0170691
Ccl3	43.5699	-10.7324	0.00109251	0.0170691
Jak3	392.856	-5.49961	0.00109802	0.0171369
Grem2	8.70042	11.9404	0.00110136	0.0171713
Kctd2	307.83	2.5452	0.00110221	0.0171713
G3bp1	1791.54	-2.10108	0.00110504	0.0171998
Gna13	1179.18	-2.4734	0.00111783	0.0173676
Zfp647	14.0483	6.8346	0.00111772	0.0173676
Edn3	72.5927	4.97372	0.00112217	0.0174037
D13Ertd608e	48.7344	12.7544	0.00112167	0.0174037
Ldb1	1214.87	3.41486	0.00112448	0.017424
Tmed9	1678.19	-1.95892	0.00112681	0.0174444
H2-Q1	48.7897	-5.56487	0.00113088	0.0174916
Gpatch2	175.695	-2.86921	0.00113198	0.0174931
D330045A20Rik	7.48795	-13.1226	0.00113792	0.0175691
Chuk	658.775	-1.91773	0.00113951	0.017578
Nr4a1	253.45	-4.83703	0.00114196	0.0175847
Btg1-ps2	11.9501	10.9702	0.00114198	0.0175847
Snd1	1126.26	-3.09405	0.00114366	0.0175948
Fscn1	400.395	-5.42844	0.00115623	0.0177566
Raver1	515.028	-3.99815	0.00115544	0.0177566
Gm28151	17.7776	7.33555	0.00115949	0.0177909
Gm20069	13.1834	8.60625	0.00116395	0.0178434
Azi2	841.657	1.74193	0.00116616	0.0178614
Yars	603.087	-3.77402	0.00117988	0.0180557
P4ha1	559.016	5.60677	0.00118285	0.018085
Herc6	258.031	-4.08186	0.00118739	0.0181384
Rnf167	1076.41	3.17515	0.00118872	0.0181427
Igkv10-96	7590.88	-14.188	0.00119771	0.0182638
Myo5c	11.6265	30	0.00120443	0.01835
Anxa5	1407.27	-2.82949	0.00120661	0.018367
Mfsd2a	20.9997	-10.1631	0.00121467	0.0184572
Trim7	201.937	5.29046	0.00121375	0.0184572
Fam78a	423.098	3.67858	0.00122013	0.018466
Aass	7.51501	26.9328	0.00121968	0.018466
9530082P21Rik	43.3945	-4.65217	0.00122059	0.018466
Lmnb1	1011.12	-5.03887	0.001219	0.018466
Vcp-rs	108.004	-3.27496	0.00121999	0.018466
C1qa	5164.35	-3.58951	0.00122332	0.0184884
6030419C18Rik	5.59687	-10.3405	0.00122421	0.0184884
Tmem37	119.975	3.99672	0.00122768	0.0185084
Olr1	7.56677	-11.2864	0.00122721	0.0185084
Zfp14	49.7486	4.4695	0.00122877	0.0185087
Gm3052	5.99503	10.4864	0.00123231	0.0185237
Rfc1	968.713	-2.75813	0.00123229	0.0185237
Apof	4.2393	12.9913	0.00123487	0.0185237
Zfp654	179.555	2.84288	0.00123513	0.0185237
Rbbp7	2236.4	-1.87434	0.00123415	0.0185237
Sned1	214.307	5.2791	0.00123669	0.018531
Rtn4ip1	143.428	-4.10252	0.00123861	0.0185427
Acot9	567.04	-3.08318	0.00123961	0.0185427
Aldh1a2	43.6029	-11.6744	0.00124841	0.0186582
Tex14	17.853	-10.507	0.00125101	0.0186808
Ivd	391.039	4.34491	0.00125246	0.0186863
Arhgdig	37.6754	30	0.00126655	0.0188802
Edar	6.6993	14.1984	0.00126868	0.0188956
Ctsf	295.445	6.09473	0.00127001	0.0188992
Gm6904	48.4292	-5.1903	0.00127381	0.0189394
Ddost	1886.16	-2.86262	0.00127987	0.0189643
Gm4980	28.1321	5.77596	0.00127858	0.0189643
Enc1	181.538	3.86081	0.001277	0.0189643
Mss51	33.191	7.28296	0.00127958	0.0189643
Ipp	189.604	-3.09673	0.00128126	0.0189686
Tcrg-C2	62.1959	11.8982	0.00129005	0.0190823
Adgrv1	7.96517	12.3485	0.00129313	0.0191116
Mthfr	219.26	2.45739	0.00130789	0.0192637
Clec9a	144.279	4.96446	0.00130772	0.0192637
Mars	749.649	-3.0407	0.00130644	0.0192637
Rpl38	7925.65	3.47601	0.001309	0.0192637
Pdcd4	1256.64	4.23612	0.00130504	0.0192637
Slc38a3	25.7027	30	0.00131052	0.0192696
Magohb	120.75	-3.45365	0.00131251	0.0192825
Hoga1	10.5439	8.30819	0.00131362	0.0192825
Rpl17	23842.3	3.69679	0.00132019	0.0193624
Tmem100	9.409	11.5635	0.00132421	0.019405
Zan	22.8314	-9.07883	0.00132677	0.019426
Aaed1	204.165	3.3032	0.00132823	0.0194309
6720427I07Rik	77.2007	3.97323	0.00133443	0.019505
Fbxo6	484.836	-2.10846	0.00133896	0.0195548
Cxcl13	1790.93	4.85106	0.00134651	0.0196483
Rnf144b	222.259	4.24242	0.00135777	0.0197959
Hmox1	7759.15	5.81926	0.00135942	0.0198033
Thrsp	23.2843	9.64424	0.00136479	0.0198648
Sdhc	753.729	-1.99274	0.00137031	0.0199116
Copa	2256.82	-2.40033	0.0013698	0.0199116
Rpl35a-ps7	3.86721	12.2163	0.00137385	0.0199462
Upp1	36.4192	-5.86996	0.00137595	0.01996
Gabpb1	353.375	-2.06952	0.00138691	0.0200684
Gm4070	114.097	-6.11831	0.00138499	0.0200684
Akr1c13	193.071	3.805	0.0013868	0.0200684
Abhd15	26.9536	5.49225	0.00138995	0.0200956
Actg2	21.4205	8.92855	0.00139363	0.0201319
Cxcl12	4440.16	5.47761	0.00140488	0.0202775
Psmd13	1037.55	-2.40801	0.00140734	0.020296
Galns	273.515	-3.51895	0.00140989	0.020299
Tcrg-C1	27.8897	9.56407	0.00140963	0.020299
Trafd1	950.299	-2.35783	0.00141116	0.0203003
Rtn2	48.1474	5.58219	0.00141415	0.0203188
Serpina1c	7.78947	9.30274	0.0014148	0.0203188
Ide	686.242	-2.8005	0.00142288	0.0204179
Mark1	23.0316	5.58805	0.00142982	0.0204555
Nras	829.809	-1.53305	0.00142696	0.0204555
Cnn3	577.64	3.21998	0.00143024	0.0204555
Tcf7	633.395	4.5414	0.00142984	0.0204555
Rnf32	7.30886	9.60335	0.00143267	0.0204733
Acp6	194.128	2.86995	0.00143718	0.0205208
Ptpn6	4516.7	-3.17436	0.00144141	0.0205642
Gbp2	710.245	-5.31465	0.00144287	0.0205681
Fhad1	8.62906	-11.269	0.0014465	0.0206028
Klhdc1	81.3334	4.80015	0.00145865	0.0207588
Stt3a	1806.65	-3.13076	0.00146287	0.0207846
Zcchc18	179.606	-4.39416	0.00146283	0.0207846
Vti1a	345.735	-2.42752	0.00146843	0.0208464
Anks3	239.117	2.58463	0.00147178	0.0208768
Gna11	238.456	2.53582	0.001474	0.0208911
Scamp3	615.703	2.80769	0.0014802	0.0209116
Zfp655	465.488	2.32243	0.00147921	0.0209116
Hexdc	166.518	2.43827	0.00147978	0.0209116
Rpusd1	107.911	-2.54534	0.00148028	0.0209116
Gm11942	165.797	3.76942	0.00148698	0.0209719
Tle1	79.8045	4.85475	0.00148611	0.0209719
AI838599	58.4684	5.33633	0.00149304	0.0210201
Padi4	22.5676	-8.32899	0.00149453	0.0210201
Loxl3	66.8338	-4.79468	0.00149527	0.0210201
Hmgn3	315.885	-5.26705	0.00149189	0.0210201
Tor3a	806.139	-2.89234	0.00149945	0.0210618
Akt2	1282.78	-1.47008	0.0015023	0.0210665
Zfp36l1	999.961	2.63317	0.0015037	0.0210665
Tppp	90.9184	6.95207	0.00150467	0.0210665
Ppp3cb	632.889	-1.68641	0.00150305	0.0210665
Fmo3	5.69695	14.0264	0.00153798	0.0211925
Chst1	124.826	-5.34418	0.0015382	0.0211925
Fxr1	1377.32	2.05981	0.00151803	0.0211925
5031425E22Rik	160.507	3.47481	0.00151673	0.0211925
Bmp3	40.2359	9.72351	0.00152439	0.0211925
Igkv1-135	4308.73	-8.39635	0.0015174	0.0211925
Igkv4-86	305.976	-14.0413	0.00151897	0.0211925
Pira2	1473.98	3.05559	0.00152588	0.0211925
Ceacam1	248.517	-4.63566	0.00153543	0.0211925
Gm15500	863.143	3.37692	0.00152915	0.0211925
Spock3	9.39551	13.1883	0.00153031	0.0211925
Tdg	186.569	-3.46459	0.00153665	0.0211925
Col23a1	49.7826	4.44625	0.00153544	0.0211925
Hspa4	2202.47	-2.05622	0.0015271	0.0211925
Faf2	479.261	-1.78603	0.00153411	0.0211925
Mapk8	388.154	2.61306	0.00152564	0.0211925
Cela1	39728.2	30	0.00153562	0.0211925
Prr13	957.329	-2.20091	0.00153227	0.0211925
Mrpl16	396.153	-2.15005	0.00153413	0.0211925
Gm1720	5.01223	-13.2206	0.0015236	0.0211925
Gja5	8.73684	-10.5863	0.00154205	0.0212287
Kcnj16	259.086	6.19705	0.00155931	0.0214491
Bub1b	679.926	-5.39293	0.00156593	0.021506
Vav1	1371.25	-2.32214	0.00156587	0.021506
Coa5	1560.57	-2.56921	0.00156896	0.0215305
Ccdc85b	85.5883	5.22085	0.00157521	0.0215991
Zfp354a	8.71339	8.4967	0.0015845	0.0217093
Rsrp1	3620.53	3.55866	0.00159917	0.021893
Epb41l4b	27.627	17.6289	0.0016073	0.0219694
Slc25a19	389.473	-5.06398	0.0016068	0.0219694
Aebp1	115.697	4.13196	0.00161377	0.0220272
Zfp41	85.9222	-4.32033	0.00161408	0.0220272
Sord	255.261	4.93303	0.00162039	0.0220959
Zfp641	5.45242	11.0768	0.00162397	0.0221273
Rbpms	175.561	3.11561	0.0016256	0.022132
Cd300lb	112.298	-5.00913	0.00162871	0.0221568
Rfx5	368.359	-3.35786	0.00163992	0.0222743
Hnrnpk	6520.72	-1.44781	0.00163907	0.0222743
Shd	3.14236	13.6739	0.00164382	0.0223098
Gsr	913.394	-4.12938	0.00165828	0.0224706
Bmp4	50.9098	5.12909	0.00165957	0.0224706
Basp1	357.234	-5.40703	0.00165859	0.0224706
Slc6a4	299.105	-12.2381	0.00166387	0.0225111
BC064078	385.47	-4.43404	0.00167248	0.0225451
Apaf1	411.412	-3.29537	0.001671	0.0225451
Mcpt1	43.6798	-18.8447	0.00167291	0.0225451
Rps28	8172.38	4.25549	0.00167175	0.0225451
Praf2	182.389	-3.89782	0.00167	0.0225451
Slc33a1	361.867	-3.96512	0.00167429	0.0225462
Lrrc25	287.772	-3.24435	0.00168229	0.0226362
Rac3	10.2947	7.29624	0.00168518	0.0226574
Gpr31b	14.1268	-14.1934	0.00168673	0.0226607
Grem1	104.399	5.73183	0.00169698	0.0227806
Nap1l1	4938.55	-2.12551	0.00170344	0.0228318
Prkcd	1134.18	-2.38501	0.00170335	0.0228318
Ly6g5b	8.26348	8.86123	0.00170726	0.0228654
Atat1	124.887	-5.49592	0.00171193	0.0229102
Tc2n	8.66973	29.3717	0.00171442	0.0229257
Eif3c	3310.92	-1.85524	0.00171937	0.0229336
Kpnb1	2844.4	-2.34654	0.00171902	0.0229336
1110007C09Rik	157.914	3.21605	0.00171988	0.0229336
Naa40	471.995	-3.07307	0.00172032	0.0229336
Wdr1	3479.98	-2.06729	0.0017232	0.0229543
I830127L07Rik	110.982	-7.46343	0.00172531	0.0229646
Tspan12	64.5963	4.06068	0.00172958	0.0229685
Pik3ip1	366.913	9.69987	0.001729	0.0229685
Tlr7	598.513	-3.62839	0.0017293	0.0229685
Fbxo17	46.6623	8.66184	0.0017359	0.0230347
Gm10416	13.303	6.71073	0.00173951	0.0230472
Tmem65	436.815	2.59788	0.0017395	0.0230472
Zhx3	99.1217	3.18121	0.00175004	0.023169
Bop1	624	-2.43096	0.00175141	0.0231693
Cdon	51.7955	4.4031	0.00175373	0.0231823
Clic4	2212.03	-3.60529	0.00175611	0.023196
Gpr173	2.93633	13.5937	0.00176052	0.0232365
Sec23b	886.651	-2.69141	0.00176411	0.023264
Dmpk	217.06	3.46465	0.0017653	0.023264
Ighv1-66	202.131	-18.3366	0.00176971	0.0233043
Rars2	208.669	-2.40685	0.00177938	0.02341
Shroom3	46.2604	5.32718	0.0017818	0.02341
Nuggc	95.9726	-15.6884	0.00178162	0.02341
Hr	3.44111	12.8726	0.00178382	0.0234188
Aco2	1881.91	-1.61374	0.00178731	0.0234468
Commd8	772.414	1.96618	0.00179061	0.0234544
Arf1	3745.78	-1.28668	0.00178954	0.0234544
E430025E21Rik	614.924	-2.14274	0.00179248	0.0234612
Rps4x	29638.5	2.80612	0.00180119	0.0235572
Ctps	430.194	-3.41894	0.00180669	0.0235757
Sdad1	510.659	-2.38286	0.00180535	0.0235757
Chst12	121.08	-4.03552	0.00180444	0.0235757
Gmppb	293.063	-3.82072	0.00181031	0.0236051
Psca	30.0694	9.75461	0.0018207	0.0237227
Elmod1	6.06515	-15.3285	0.00182299	0.0237346
RP24-358M18.2	15.8773	9.95296	0.00182631	0.0237421
Gm17066	40.3746	5.66287	0.0018257	0.0237421
Mal	84.2174	5.91955	0.00183274	0.0237899
Sidt1	166.954	5.75873	0.00183245	0.0237899
Rnpep	203.424	-2.99091	0.00185134	0.0240132
Fbxw8	410.675	-2.46971	0.00185637	0.0240604
Zfp157	154.536	2.95117	0.00185855	0.0240639
Zbtb44	331.292	2.13951	0.00185968	0.0240639
Crabp1	3.30138	17.9108	0.00186082	0.0240639
Slc22a15	97.7395	-6.57209	0.00186455	0.0240941
Zfp263	435.474	2.48683	0.00186741	0.0241131
Nudt5	733.894	-3.33807	0.00186903	0.0241159
Fgf13	19.8192	7.68239	0.00187654	0.0241947
2700081O15Rik	55.7369	3.535	0.00188057	0.0242287
Rps20	16962.6	3.17935	0.00188532	0.0242717
Dhdds	439.406	-2.80313	0.00188832	0.0242922
Rpl12	25934.9	4.09801	0.00189147	0.0243147
Taf15	766.224	-2.499	0.00190152	0.0244076
Txndc11	894.737	-5.48945	0.00190128	0.0244076
Rpl31	17586.5	3.59342	0.00191282	0.0245344
Ercc5	248.744	2.7158	0.00192921	0.0246231
Dars	1439.14	-2.51896	0.00192455	0.0246231
Tgm3	11.8945	-10.4256	0.0019259	0.0246231
Ky	3.06541	13.6091	0.00192283	0.0246231
Ighv1-19	441.722	-13.9409	0.00192657	0.0246231
Irf4	1068.43	-5.39057	0.00192797	0.0246231
Slc39a7	65.5675	-3.93247	0.00192972	0.0246231
Gm42566	9.84295	-8.74468	0.00193663	0.0246585
Pglyrp1	275.293	-4.82125	0.00193925	0.0246585
Shpk	59.4367	4.9903	0.00193962	0.0246585
Gosr2	1796.54	-1.86144	0.00193941	0.0246585
Syt15	33.8539	7.14944	0.00193606	0.0246585
Sirpb1a	265.065	-7.92737	0.00194395	0.0246953
Gm18752	4.65534	13.2338	0.0019459	0.024702
Klrk1	430.306	4.01163	0.00194908	0.0247241
Sept11	675.841	-4.31391	0.00196217	0.0248399
Myo1g	1301.47	-2.48068	0.001962	0.0248399
Rrp1b	212.932	-3.56528	0.00196396	0.0248399
Onecut2	3.28671	-16.826	0.00196311	0.0248399
Ypel3	717.107	2.7128	0.00196548	0.024841
Fars2	260.054	-2.14411	0.00196761	0.0248497
Entpd5	324.366	2.845	0.0019735	0.0249059
Rchy1	690.162	2.23458	0.0019774	0.0249211
Agtr1a	223.349	5.89118	0.00197844	0.0249211
Gtpbp8	147.949	-2.50606	0.00197903	0.0249211
Stat1	1892.55	-4.68077	0.00198331	0.0249568
Kif3b	420.448	-2.16398	0.0019849	0.0249586
Bpifa2	3.83997	15.7413	0.00198993	0.0249854
Cldn10	20.9336	17.8295	0.00198898	0.0249854
Jrk	84.223	-3.57625	0.00199158	0.0249881
Hsdl1	519.118	2.56214	0.00199511	0.0250141
Txn1	3760.75	-2.72759	0.00199681	0.0250173
Tmem200b	31.6963	5.32988	0.00200118	0.0250539
Shkbp1	305.391	-2.20203	0.00200536	0.0250881
Serpina3b	50.3411	-9.40686	0.0020074	0.0250954
Gm29243	8.53737	10.0679	0.00201096	0.0251217
Fbxw11	538.412	-2.11908	0.00202085	0.025227
Cxcl10	368.347	-5.34274	0.00202628	0.0252766
Ptgfr	7.21869	9.05187	0.00203057	0.0253118
Arhgap8	39.4499	-8.55321	0.00203253	0.0253179
Pik3r1	878.325	2.67605	0.00203839	0.0253362
Lims2	45.702	6.2635	0.00203777	0.0253362
Ms4a4a	75.5649	-8.61403	0.00203809	0.0253362
Gm26586	2.17772	-18.5752	0.00204183	0.0253425
Mrps27	221.54	-2.29566	0.00204155	0.0253425
Rims4	6.08096	12.8013	0.00205299	0.0254627
Ankrd28	293.477	-3.71623	0.00206076	0.0255407
Lap3	1154.32	-2.95629	0.0020645	0.0255503
Tmed10	2527.79	-2.71965	0.00206436	0.0255503
Znfx1	518.277	-2.70632	0.00207851	0.0257054
Ramp3	28.4397	6.01426	0.00208018	0.0257076
Tpbg	6.50965	9.82316	0.00208635	0.0257654
Rps26	10187.8	3.20919	0.00209346	0.0258224
Cdca2	253.215	-6.16895	0.00209395	0.0258224
Slc6a19	3.60507	17.9248	0.00209776	0.025851
Me1	68.8063	3.7474	0.0021067	0.0259426
Plxdc1	189.755	3.75924	0.00210872	0.025949
Slc35e2	208.872	3.46954	0.00211237	0.0259754
Micu1	760.34	-2.66224	0.00212556	0.0261189
Pex26	81.1766	3.5084	0.00213088	0.0261658
Ptk7	92.9015	3.46453	0.00214542	0.0263255
Col6a1	148.349	-6.52289	0.00214842	0.0263437
2610507B11Rik	2003.96	-2.13708	0.00215098	0.0263564
Zbtb18	373.208	2.9354	0.00215333	0.0263665
Spata2l	38.4479	4.21021	0.00216012	0.0264122
Mblac2	50.8689	4.42343	0.00215888	0.0264122
Fhit	38.0449	6.79032	0.0021677	0.0264674
Ccdc25	454.414	-2.23394	0.00216633	0.0264674
Saa3	23.9596	-18.6576	0.00217537	0.0265377
Zfp182	146.859	2.91873	0.00217653	0.0265377
Scn8a	4.72185	11.694	0.00217918	0.0265445
Ctsw	185.761	4.23172	0.00218016	0.0265445
Cd209e	10.8654	12.8992	0.00218437	0.026577
Krt8	32.3816	28.7934	0.00218596	0.0265777
Txnip	5365.49	4.66735	0.00218819	0.026586
Taok3	459.254	-3.18474	0.0022117	0.0268528
Tdgf1	3.26907	12.5423	0.00221499	0.0268739
Rac1	2408.88	-1.35903	0.00221909	0.0269047
Gbp3	969.17	-4.6354	0.00222201	0.0269212
Mylip	634.165	3.85021	0.00222681	0.0269605
Elk4	606.802	2.5542	0.00223242	0.0269717
Dguok	346.935	2.75806	0.00223044	0.0269717
Snx25	574.505	1.92609	0.00223166	0.0269717
Batf	425.879	-5.02634	0.00223593	0.0269952
Myd88	826.147	-2.30659	0.00224102	0.0270378
Csf1	659.669	3.00311	0.00224574	0.0270759
Klk1	1924.12	30	0.00224805	0.0270848
Bcl2a1d	287.036	-5.27289	0.0022506	0.0270966
Ang	30.7827	23.3108	0.00225373	0.0271154
Ipo11	684.242	-3.30958	0.00226595	0.0272435
Cfi	29.2126	-8.28245	0.0022701	0.0272627
Adm2	6.73615	14.352	0.00227071	0.0272627
Hrh1	16.764	5.83958	0.00227371	0.0272797
Cntn1	4.77934	11.6534	0.00228122	0.0273508
Zfp652	310.486	2.92987	0.0022832	0.0273557
Oplah	55.4557	4.33814	0.00228682	0.02738
Zfp383	64.8797	5.11487	0.0022912	0.0274135
Plcd3	6.63646	9.66905	0.00229994	0.027499
Smoc2	1845.53	2.45069	0.00230167	0.0275007
Gm13251	132.716	2.86223	0.00230615	0.0275351
Eif4a2	4735.04	2.79179	0.00230812	0.0275396
2810025M15Rik	209.516	-3.30231	0.0023117	0.0275633
Igtp	1792.98	-4.15305	0.00232436	0.0276951
Gm16340	14.2545	-6.26493	0.00232843	0.0277245
Etv4	7.51931	-14.8829	0.00234522	0.027886
1810011H11Rik	108.612	4.91219	0.002344	0.027886
Ric1	223.224	-2.99568	0.00235672	0.0280035
Ighv1-85	120.331	-14.9224	0.00236084	0.0280332
Ighv1-72	139.495	-12.8066	0.00236381	0.0280491
Nek2	400.268	-6.03495	0.00237257	0.0281144
Etv6	481.297	-2.64888	0.00237132	0.0281144
Hk2	139.395	-4.72279	0.00238528	0.0282405
Zfp184	14.9071	6.49271	0.00238648	0.0282405
Trp73	10.1176	-15.5891	0.00239704	0.0283461
Lifr	366.979	5.13858	0.0024015	0.0283794
Rpl35a	5344.89	3.09923	0.00240327	0.0283809
Agps	616.565	-2.71066	0.00240984	0.0284391
Slc17a9	147.963	3.97912	0.00241442	0.0284737
Serpina3i	17.8213	-9.23387	0.0024243	0.0285706
C4b	1717.27	-4.47695	0.0024263	0.0285748
Gca	99.7361	-4.18871	0.00243456	0.0286146
Ak2	1037.42	-2.77583	0.00243482	0.0286146
Arhgap32	48.2587	4.3998	0.00243724	0.0286146
Gas2l1	194.184	-5.99721	0.00243796	0.0286146
Rfx3	65.1122	4.29145	0.00243326	0.0286146
Ccl21a	1934.62	5.41966	0.00244159	0.0286252
Gm37874	12.652	6.51469	0.00244218	0.0286252
Gm2663	28.2518	-13.8499	0.00244591	0.0286301
Syne3	111.039	-4.33488	0.00244476	0.0286301
Slc25a13	76.868	-4.09089	0.00244781	0.0286321
Clec4b2	5.25216	14.1269	0.0024494	0.0286321
4930481A15Rik	27.4791	5.87255	0.00245283	0.0286528
Clec4b1	165.626	-9.00825	0.0024564	0.0286752
Magt1	753.583	-3.36102	0.00246069	0.0287058
Nfatc2	138.427	3.50347	0.00246691	0.028759
Gm28053	16.8863	-7.51246	0.00247083	0.0287852
Tecpr1	292.494	4.37865	0.00247567	0.0288222
Hyou1	1075.47	-5.83462	0.00248013	0.0288547
Gm16316	4.0696	12.4544	0.00249035	0.028954
Slc37a3	262.727	2.31646	0.00250258	0.0290768
P3h2	207.251	3.96112	0.00251299	0.029178
Ccr1l1	5.90139	13.5019	0.00252115	0.0292531
Prkca	400.656	-4.63	0.00252381	0.0292643
Rapgef1	1392.86	-2.53612	0.00252757	0.0292883
Trappc5	393.937	2.63776	0.00253611	0.0293675
Pdia3	5982.98	-3.2944	0.00254312	0.0294282
Deptor	122.908	5.6733	0.00254476	0.0294282
Anxa4	482.938	-3.74702	0.00254853	0.0294522
Mpzl2	31.2047	6.64957	0.00255186	0.0294709
Unc13d	502.239	-2.49614	0.00255905	0.0295342
Ttyh1	12.2401	27.7937	0.00256499	0.029583
Rplp1	27133.7	3.61971	0.00257177	0.0296414
F9	25.6717	-8.1918	0.00258437	0.0297667
N4bp2l1	332.205	3.02076	0.00259346	0.0298225
Bid	794.373	-1.92802	0.00259439	0.0298225
4930426D05Rik	43.5921	5.9879	0.00259354	0.0298225
Tmco4	331.455	-2.88005	0.00260538	0.0299091
Nox1	7.93193	11.0058	0.00260371	0.0299091
Recql	375.155	-1.97212	0.00261154	0.0299101
Zcchc14	81.1591	4.58063	0.0026124	0.0299101
Tlr9	156.68	-6.33417	0.00260963	0.0299101
Cd274	539.19	-4.9761	0.00260724	0.0299101
Tmed5	510.416	-2.91208	0.00261807	0.0299552
Sema4f	33.8842	6.49875	0.00262242	0.029977
Tmc4	32.673	6.88386	0.00262344	0.029977
BC051226	53.2207	4.5541	0.00263016	0.0300339
Ckmt1	3.93976	12.9655	0.00263604	0.0300811
Trpv4	45.2286	5.39084	0.0026394	0.0300846
Gsta4	100.95	6.30989	0.00263982	0.0300846
Ptprf	70.582	5.23772	0.00265384	0.0302244
St18	46.7754	6.8045	0.00266199	0.0302972
2510046G10Rik	27.0146	5.40651	0.00267251	0.030397
Cysltr2	47.8354	-8.07496	0.00267516	0.0304071
Rps23	15285.1	3.10463	0.00267905	0.0304312
2610044O15Rik8	258.852	2.63071	0.00268464	0.0304547
Slc9a9	345.764	3.65674	0.00268361	0.0304547
Cfap61	6.56269	14.9274	0.00268798	0.0304726
Ighv1-54	10.8907	-17.9545	0.0026981	0.0305472
Rpl30	16236.6	3.79617	0.00269734	0.0305472
Tnfrsf25	61.5924	5.20814	0.00270465	0.0305992
Rgmb	50.5992	4.01664	0.00270801	0.0305992
Mkx	2.93318	22.7701	0.00270732	0.0305992
Zfp420	58.3088	3.85509	0.00272213	0.0307258
Mbd1	363.858	-2.56255	0.00272276	0.0307258
Fam3b	10.2378	-10.959	0.00272791	0.0307638
Marco	1437.14	8.87452	0.00273194	0.0307708
Casp7	279.288	-2.13204	0.00273209	0.0307708
Gmppa	444.334	-3.12554	0.00274022	0.0308173
Axl	3641.89	3.0244	0.00273917	0.0308173
Eldr	74.2046	7.14948	0.00274158	0.0308173
Kif5b	1204.21	-3.37045	0.00274574	0.0308441
Rpl18a	24368.7	3.39104	0.00275205	0.0308948
Ckap4	497.842	-6.19198	0.00276657	0.0310377
Tesk2	69.955	3.57909	0.00277572	0.0311202
Acsf3	88.6122	-2.89587	0.00277955	0.0311429
Cnn1	10.8736	12.4848	0.00279097	0.0312505
Gm17383	7.57286	-10.2462	0.00280298	0.0313647
Gm9794	495.745	3.46109	0.00280778	0.0313981
Ankrd16	222.183	3.9408	0.00281622	0.0314517
Rps27	28254.7	4.7902	0.00281464	0.0314517
Iigp1	999.619	-5.94929	0.00281804	0.0314518
Ucp3	13.2978	12.3231	0.00284451	0.0317062
Ttc27	240.013	-2.84356	0.00284317	0.0317062
Ccr8	15.7703	-9.23603	0.00286283	0.0318898
Igkv6-14	525.937	-24.9579	0.00286848	0.0319321
Ifi27	1060.54	-3.45436	0.00287173	0.0319478
Ighv1-76	4.99505	-11.9769	0.00288077	0.0320277
Park2	10.9991	7.29131	0.00288782	0.0320855
Chrna2	4.66764	11.4193	0.0029001	0.0322012
Lrrc4c	9.73781	10.7089	0.00290828	0.0322712
Dennd1a	192.6	-2.98351	0.00292439	0.0324084
Nucb1	1335.17	-2.59124	0.002924	0.0324084
Exoc2	491.613	-1.85352	0.00292722	0.0324189
Lnpep	326.988	-4.51727	0.00293863	0.0325245
A430105I19Rik	54.7348	3.79566	0.00295088	0.0326245
Gipc1	508.561	-2.34764	0.00295145	0.0326245
Plekha7	34.5109	6.09788	0.002957	0.0326441
Ltbp3	82.7634	3.68127	0.00295593	0.0326441
Gm19705	21.8623	5.67798	0.0029623	0.0326818
Gale	160.71	-4.2144	0.00296479	0.0326884
Bbs2	122.57	3.63414	0.0029704	0.0327294
Irgm1	1609.95	-3.17657	0.00297763	0.0327881
Szrd1	825.794	-2.05768	0.0029871	0.0328136
Rhof	628.834	4.19917	0.00299134	0.0328136
Igkv5-45	197.304	-12.6211	0.0029888	0.0328136
Kcnj2	57.3297	-4.71308	0.00298849	0.0328136
Scaf11	1193.76	-1.99329	0.00299061	0.0328136
Dgkk	10.3253	-10.6767	0.00298841	0.0328136
Gstm6	4.45737	20.9138	0.00299546	0.032838
Gsap	591.803	-2.92423	0.00300519	0.0329237
Arhgap11a	313.265	-5.60828	0.0030159	0.0329783
Rhoa	4117.94	-1.08355	0.00301287	0.0329783
Fam105a	752.917	2.99747	0.00301405	0.0329783
Cml3	12.9907	6.9742	0.00302001	0.0330023
Gm28373	4.87682	10.3175	0.00303403	0.0331346
AI467606	672.816	2.38916	0.00303937	0.033151
Zfyve27	273.598	2.12705	0.0030381	0.033151
Ube2j1	1682.98	-3.30173	0.00305335	0.0332462
AI427809	63.5612	-13.8814	0.00305761	0.0332462
Hilpda	159.871	4.48881	0.00305196	0.0332462
Lmcd1	154.242	4.51697	0.00305771	0.0332462
Gstt2	328.787	-5.24277	0.0030561	0.0332462
Epha2	59.145	4.78952	0.00306834	0.0333407
Gm568	6.2996	10.028	0.00307929	0.0334387
Il11ra1	252.501	3.50939	0.00308217	0.0334489
Gm996	17.3455	7.15876	0.00308549	0.0334639
Mt1	577.818	12.4481	0.00309288	0.033523
Erp44	1107.61	-3.34669	0.00310296	0.0335818
Foxp2	4.79274	14.2778	0.00310414	0.0335818
Fstl4	6.74953	11.0148	0.00310145	0.0335818
Kcns3	11.7664	8.34901	0.00312093	0.0337001
A530099J19Rik	92.8795	5.18115	0.00311735	0.0337001
Tomm70a	1269.38	-1.47311	0.00311939	0.0337001
Kctd20	1148.95	-1.93583	0.00312584	0.0337321
H1fx	13.5332	-10.4383	0.00313267	0.0337848
Postn	735.446	7.46047	0.0031406	0.033828
Gars	1092.04	-2.39808	0.00313955	0.033828
Prpf40a	1101.5	-2.41699	0.00314619	0.033846
Elk1	112.625	-3.47201	0.00314481	0.033846
P4ha2	36.8996	4.3363	0.00315574	0.0339277
Slc25a10	240.541	-3.26097	0.00316093	0.0339624
Themis	163.51	5.70363	0.00316993	0.0340379
Zbtb38	536.955	-3.4242	0.00317922	0.034081
Nup107	613.7	-2.85445	0.00317987	0.034081
Chst7	21.0915	-7.76209	0.00317926	0.034081
Jag1	109.492	4.03771	0.00318363	0.0340958
Gm12468	4.40761	11.1793	0.00318519	0.0340958
Bik	21.8286	5.28752	0.0031902	0.0341282
Pcbd1	61.8285	19.244	0.00319354	0.0341428
Thbs4	50.468	-5.8074	0.00319604	0.0341484
Ncf4	934.949	-3.08452	0.00320023	0.034172
Sephs1	509.904	-1.96804	0.00320819	0.0342148
Hcst	246.552	4.47505	0.00320769	0.0342148
Ecel1	10.3677	-12.7695	0.00321191	0.0342332
Cpxm1	254.959	-9.44308	0.00323259	0.03439
Atg7	238.576	-2.16024	0.0032312	0.03439
Ing1	554.231	2.03679	0.00323172	0.03439
Ccdc97	249.498	-2.84302	0.00323892	0.0344362
Cyfip1	965.468	-3.5981	0.00324628	0.0344933
Uba2	1370.25	-1.7788	0.00325358	0.0345495
Fam107a	22.7366	13.11	0.00325726	0.0345674
Pnmal2	64.7237	3.83529	0.00326458	0.0346038
N4bp1	330.13	-2.91309	0.0032647	0.0346038
H2-T22	2518.52	-3.70517	0.00328216	0.0347676
Egr2	113.458	-5.82927	0.00329122	0.0348422
Mdm1	106.291	-3.41224	0.00329621	0.0348736
Gm4735	190.197	-2.69705	0.00330246	0.0349183
Kcnh3	7.32401	9.05046	0.00330571	0.0349313
Hars2	282.505	1.97618	0.00330906	0.0349454
Chn1os3	3.51099	-13.7755	0.00331529	0.0349557
Ptgfrn	128.197	-4.58213	0.00331892	0.0349557
Smim10l1	422.676	2.49527	0.00332257	0.0349557
Map4k1	818.568	-3.33648	0.00332094	0.0349557
Bcl2a1a	180.664	-5.15753	0.00332313	0.0349557
Zfp595	132.143	2.95145	0.00332421	0.0349557
Nid2	100.43	3.62602	0.00331344	0.0349557
Atad2b	141.155	-3.62184	0.00332959	0.0349911
Actr3b	44.0274	-6.83292	0.00333814	0.0350402
Gm10036	305.459	3.36306	0.00333832	0.0350402
Pphln1	385.458	-2.48466	0.00334282	0.0350661
Tenm4	100.586	5.08255	0.0033518	0.0350972
Rab39	108.422	4.34828	0.00334898	0.0350972
Mmd	410.759	-2.83618	0.00335188	0.0350972
Lmo1	7.6171	9.87159	0.00335595	0.0351186
Serpinb7	5.16727	12.596	0.00335832	0.0351221
Ighv5-1	7.86373	-9.56941	0.00336537	0.0351746
Gdpd1	110.628	5.50258	0.00337016	0.0352033
Laptm5	1826.06	-3.74559	0.00339259	0.0354161
Racgap1	756.191	-4.22918	0.00341703	0.0356498
Enpp1	492.648	-5.30089	0.00341917	0.0356506
Psmd14	1384.29	-2.51666	0.0034359	0.035785
C330027C09Rik	477.269	-5.68994	0.0034362	0.035785
Selo	277.105	2.22978	0.00344131	0.0358166
Oraov1	255.876	1.95619	0.00344378	0.0358207
Tbxa2r	165.268	4.49261	0.00344651	0.0358275
Drg2	413.118	-1.851	0.00345458	0.0358898
Cd163	542.742	9.15502	0.00346637	0.0359906
Trp53inp1	2026.85	-6.36147	0.00347113	0.036017
Zfyve21	100.555	3.6406	0.00347308	0.036017
Nrd1	1543.04	-1.70441	0.00348884	0.0360722
Atp2c2	7.50418	25.4054	0.00348168	0.0360722
U2surp	908.769	-2.56676	0.00348785	0.0360722
Ighv1-22	195.07	-24.0151	0.00348452	0.0360722
Doc2g	10.6999	6.81583	0.00348837	0.0360722
Smim5	115.644	7.00516	0.00349172	0.0360804
Zfand2a	257.279	2.35592	0.00349641	0.0361073
Zbtb10	47.4695	4.22077	0.00351932	0.0363007
Gm4841	29.4812	-5.62008	0.00351934	0.0363007
Rhoq	509.083	-3.38581	0.00352198	0.0363062
Rpl5	24026.6	3.00656	0.00353148	0.0363619
Sh3rf2	3.67892	-14.0682	0.00353159	0.0363619
Ednrb	38.3406	7.38714	0.00354129	0.03644
Fcrl5	574.35	-13.1097	0.00355773	0.0365874
Rps25	17727.2	3.08901	0.00356152	0.0366046
Mybpc1	13.7163	9.30421	0.00358034	0.0367761
Eya3	456.277	-2.45205	0.00358597	0.0368122
Ubtd2	20.7138	-6.07778	0.00359085	0.0368404
2900097C17Rik	69.0381	-4.78223	0.00360456	0.036959
Fam120aos	42.3546	4.58337	0.00361192	0.0370126
Ikzf2	177.274	-6.00082	0.00361675	0.0370323
Ing3	277.557	1.95428	0.00362163	0.0370323
Stxbp2	1091.14	-1.99519	0.00362456	0.0370323
9530068E07Rik	799.132	-1.70064	0.00362334	0.0370323
Ankfy1	1043.38	-2.58348	0.00362426	0.0370323
Sec61a1	2345.67	-2.94526	0.00362722	0.0370375
Dnaja1	3022.52	6.71205	0.00363525	0.0370976
Casp3	635.768	-2.98438	0.00364633	0.0371206
Imp3	716.399	2.4614	0.00364738	0.0371206
Mir142hg	351.657	5.13691	0.00364825	0.0371206
Apol10a	197.735	-18.8281	0.00364157	0.0371206
Rab39b	24.3265	-6.52949	0.00364338	0.0371206
Ndrg3	515.757	2.22076	0.00365364	0.0371317
Gm26387	4.29985	11.1923	0.00365182	0.0371317
Dzip1l	16.6173	6.60834	0.00366471	0.0372071
Ehbp1	40.2795	4.64571	0.00366536	0.0372071
Rorc	18.0872	8.82929	0.00367827	0.0373162
Rbl1	466.973	-3.23639	0.00368104	0.0373223
Lgr5	5.05111	-10.7095	0.00368429	0.0373334
Jade1	322.677	2.49871	0.00371543	0.0376269
Srgap3	80.1335	4.28764	0.00373261	0.0377566
9030624J02Rik	762.862	-1.60621	0.00373253	0.0377566
Zfp873	79.0189	3.34195	0.00373589	0.0377677
Zfp943	302.492	3.42978	0.00374325	0.0378199
Eif2s1	1652.56	-2.45812	0.00375243	0.0378906
Got2	1041.11	-2.23552	0.00376779	0.0380234
Scn5a	31.1447	8.9564	0.00379719	0.038292
Rps24	32612.6	3.45529	0.00379883	0.038292
Cilp	58.8783	5.04259	0.00380624	0.0383442
Cubn	11.9579	-8.70188	0.00381124	0.0383601
Klhl42	208.954	2.90207	0.00381225	0.0383601
Pgap2	238.668	-1.89885	0.00382235	0.0384216
Gm42715	22.2728	5.31442	0.00382281	0.0384216
Zfp874a	90.6667	3.67924	0.00383559	0.0385276
Aldh6a1	172.091	5.10336	0.0038413	0.0385626
Igfbp7	5207.03	2.12166	0.00385213	0.0386489
Zfand4	75.7683	-3.82743	0.00386447	0.0387501
Wasf3	8.61123	7.67218	0.0038672	0.038755
Sox13	36.9195	5.31765	0.00387118	0.0387723
Igkc	394909	-8.36048	0.00387787	0.0388169
Ifit3	444.717	-5.23587	0.00388757	0.0388915
Cebpb	120.663	-5.12289	0.00389648	0.0389185
Rabac1	1523.6	3.38395	0.00389703	0.0389185
Smarca4	885.001	-2.81399	0.00389303	0.0389185
Zfp90	184.83	3.57963	0.00390217	0.0389248
Gamt	46.7363	16.364	0.00390027	0.0389248
Foxp3	143.506	-4.61745	0.00391928	0.0390504
Cdkl5	19.5201	6.90135	0.00391749	0.0390504
Gm15832	23.3097	5.54288	0.00393125	0.0390795
Ago4	95.0549	3.41097	0.00392978	0.0390795
Snrpa1	519.193	-2.53376	0.00392943	0.0390795
1700016K19Rik	5.82357	10.6257	0.00392881	0.0390795
Pde2a	609.696	3.27191	0.00393517	0.039096
Gm8399	45.7122	-4.23406	0.00394523	0.0391314
Ppt2	131.676	-3.01731	0.00394285	0.0391314
Csf2ra	177.939	-3.5462	0.00394553	0.0391314
Ppp1r13b	287.709	2.8669	0.00394808	0.0391343
Ints2	258.195	-2.95256	0.00396046	0.0392344
Prpf39	502.857	2.79959	0.00397732	0.0393789
Klrb1c	166.601	6.3066	0.00398814	0.0394408
Scamp2	878.391	-1.82704	0.00398613	0.0394408
Vis1	12.5114	-7.13999	0.00399178	0.0394448
Tpm3	1682.07	-2.72278	0.00399525	0.0394448
Efcab14	443.221	-1.94914	0.00399767	0.0394448
Oxsr1	634.247	-3.51216	0.00399609	0.0394448
Rras2	692.521	2.73664	0.0040055	0.0394995
Capg	1709.57	-3.29244	0.00400908	0.0395101
Armcx6	54.8995	-4.18163	0.00401116	0.0395101
9030619P08Rik	22.4672	13.0317	0.0040139	0.0395146
BC017643	1594.11	3.49357	0.00402282	0.0395799
Bhlhe41	270.632	-6.14073	0.0040669	0.0399489
Vps13c	214.991	-4.51021	0.00406297	0.0399489
Ighv1-14	3625.36	-14.8504	0.00406923	0.0399489
Pdzd8	419.96	1.93077	0.00406958	0.0399489
Igkv4-62	86.643	-20.4978	0.0040722	0.039952
Rftn1	862.028	-3.28234	0.0040796	0.0400018
Rpl37a	13020.7	3.24586	0.00408437	0.0400259
Zfp560	100.866	2.98501	0.00409835	0.0401401
Rgs13	98.065	-13.8061	0.00411114	0.0401844
RP23-370A2.5	11.1437	6.94809	0.00410705	0.0401844
Sdc2	82.9427	3.7901	0.00410952	0.0401844
Rab1b	1233.01	-1.59168	0.00411217	0.0401844
Ighv1-39	278.78	-11.6079	0.0041261	0.0402442
Ighv1-62	1128.66	-12.342	0.00412507	0.0402442
Chrm3	6.87293	14.1638	0.00412215	0.0402442
Ddx3x	3389.09	-2.29372	0.00412761	0.0402442
Rpl36a	10617.8	3.67941	0.00413129	0.0402574
Gm23119	8.35343	11.989	0.00413997	0.0403192
Farsb	1070.33	-1.76403	0.00415553	0.040448
Tpm4	3828.54	-3.48487	0.00415983	0.040467
Gm14150	6.94315	-9.80662	0.00417006	0.0405126
Nrip2	2.78332	15.4694	0.00417156	0.0405126
Clec3b	7.80796	10.2501	0.00417109	0.0405126
Rfc5	482.81	-3.46581	0.00419958	0.0407619
Slamf8	250.925	-5.31899	0.00421137	0.0408304
Stam2	332.017	-2.09293	0.0042105	0.0408304
Ctdp1	328.776	-2.05424	0.00421891	0.0408806
Ginm1	423.154	2.35028	0.00422927	0.040958
Cabp4	41.9816	-6.13045	0.00423447	0.0409854
Tprgl	1654.28	2.23372	0.00424006	0.0409952
Klra4	84.5054	6.41901	0.00424023	0.0409952
Pan3	680.037	2.59122	0.0042491	0.041058
Emc1	194.324	1.99284	0.00425185	0.0410616
Pigx	153.008	2.9856	0.00425787	0.0410968
Cstf3	349.898	-2.08888	0.0042705	0.0411566
Creb5	9.32561	-9.87381	0.00427121	0.0411566
Gja6	4.49622	13.4037	0.00426693	0.0411566
Gm1976	19.4253	7.50964	0.00427921	0.0412107
Psmd8	1540.61	-2.02656	0.00429196	0.0413104
Ear2	69.1442	-8.27069	0.00429956	0.0413605
Vps45	218.379	-2.34721	0.0043097	0.041435
Bglap3	2.84117	18.8072	0.00431321	0.0414457
Rab23	73.9611	2.6604	0.00433815	0.0416165
Kcnj9	10.0933	12.1529	0.00433859	0.0416165
Bend3	71.5628	-3.89545	0.00434206	0.0416165
Apol7c	627.251	8.11901	0.00434303	0.0416165
Bin2	1124.3	-2.93753	0.00434033	0.0416165
Il18rap	183.382	4.87498	0.00434945	0.0416549
Tspan31	784.938	-1.78106	0.00436516	0.0417822
Sar1a	1738.19	-1.80329	0.00438259	0.0419258
Tkt	2378.72	-1.91537	0.00439349	0.0420068
Acot1	42.6697	7.20214	0.0043975	0.0420219
Oasl1	163.468	-6.15335	0.00440989	0.0420286
Crebl2	414.555	2.8463	0.0044167	0.0420286
Syne4	15.9031	21.6355	0.00440968	0.0420286
Ddx56	370.852	-2.27575	0.00440695	0.0420286
Pdgfb	158.696	-3.1275	0.00441596	0.0420286
Col11a2	42.6186	6.50329	0.00441348	0.0420286
Atf6b	531.166	-3.02497	0.00441766	0.0420286
Abcf1	1024.49	-2.08714	0.00441132	0.0420286
Cdcp1	24.5137	5.84019	0.00444416	0.0422574
Gm13225	67.9383	4.73607	0.00445078	0.0422931
Igkv5-37	41.5306	-23.7151	0.0044528	0.0422931
Mapkap1	563.964	-1.72269	0.00446014	0.0422949
Tmem55a	120.727	2.88285	0.00446034	0.0422949
Cntfr	22.5021	11.2947	0.00445954	0.0422949
Osgin1	84.6438	3.46603	0.00446626	0.0423278
Ly6a	6256.26	-5.99487	0.00448072	0.0424415
Gm37357	11.4281	7.50003	0.00449732	0.0425755
Isg15	764.974	-8.43711	0.00450444	0.0425987
Rhob	297.775	-4.24821	0.00450471	0.0425987
Yif1b	311.021	-2.63976	0.00451545	0.0426441
Ephx2	100.232	3.13969	0.00451691	0.0426441
Plxnb3	13.4883	-6.47477	0.00451452	0.0426441
Dscam	17.5454	6.18805	0.004526	0.0427066
Ablim2	18.0658	5.34665	0.00453861	0.0427788
Itm2a	177.57	4.76051	0.00453665	0.0427788
Pdcd7	197.65	2.05943	0.0045433	0.0427942
B4galt4	129.242	4.14201	0.0045452	0.0427942
Noc3l	253.195	-2.23849	0.00455516	0.0428647
Rnf8	70.6429	3.58894	0.00456216	0.0429071
Arhgef18	510.476	3.54542	0.00456823	0.0429323
Arl11	49.0553	-6.13452	0.00456981	0.0429323
Uprt	35.1071	-6.06793	0.00457375	0.042946
Mb21d1	72.0047	-3.63901	0.00457833	0.0429657
Igkv4-69	107.128	-14.8763	0.0045924	0.0430743
Aim1	374.939	-2.79339	0.00460058	0.0431276
Baz1a	1306.25	-2.28777	0.00460751	0.0431692
Prdm16	8.46564	9.99676	0.00461513	0.0432171
Clptm1l	1697.05	-2.44789	0.00462444	0.0432809
Wisp1	12.8041	-7.78704	0.0046321	0.043329
Pla2g2d	1907.07	-4.61176	0.00464251	0.043403
Rps21	11020.5	3.40619	0.00465455	0.043492
Cpne3	430.583	-3.21291	0.00466707	0.0435619
Kcnq1	15.6866	11.7374	0.00466614	0.0435619
Rps15a	19532.5	3.24955	0.00467232	0.0435873
Plxna4os1	16.403	-5.99514	0.00468149	0.0436257
Fam174b	130.137	6.73667	0.00468147	0.0436257
Ccpg1	101.944	3.7853	0.00470074	0.0437815
Ada	424.479	-3.74338	0.00470415	0.0437897
Rars	879.23	-2.54875	0.00471032	0.0438086
Ubr5	1145.84	-2.68625	0.00471126	0.0438086
Dpysl3	316.01	-3.65236	0.00472357	0.0438995
Ets2	444.016	3.32463	0.00472664	0.0439044
Igkv1-110	4878.14	-7.23838	0.00473288	0.0439387
Pde1b	179.409	2.84365	0.00477122	0.0442708
Rasa3	1678	-2.17799	0.00478382	0.0443639
Ighm	297645	-7.95992	0.00479312	0.0444263
Arcn1	2166.13	-2.20569	0.00479872	0.0444544
Bend7	7.12799	8.59564	0.00481076	0.0445421
Vamp1	211.995	3.59945	0.00482512	0.0446272
Lama1	10.7022	6.82045	0.00482394	0.0446272
Gm19261	14.1645	8.16054	0.00483543	0.0446986
Mb21d2	49.1697	-4.15483	0.00488789	0.0451384
Pim1	838.678	-4.18602	0.00488823	0.0451384
1600010M07Rik	82.4099	4.13713	0.0049047	0.045257
Rpl13	15331.1	2.70779	0.00490632	0.045257
Smim19	178.679	2.58746	0.00492148	0.0453662
Npc1	403.744	2.24907	0.0049234	0.0453662
Hexa	1428.02	-2.38205	0.00493242	0.0454009
Gsdmd	613.521	-2.34442	0.00493033	0.0454009
Cd34	212.889	-3.72369	0.00494081	0.0454539
Tmem116	7.91141	12.9307	0.00494452	0.0454638
Sytl2	44.6936	5.44973	0.00495338	0.0455211
Ntrk3	22.1648	6.49983	0.00495633	0.0455239
Adgrg7	14.7963	-9.07576	0.00496493	0.0455787
Pcdhgc3	22.8422	-7.77275	0.00496851	0.0455873
Rnase4	475.926	10.3506	0.00497875	0.0456571
Apbb2	55.9622	4.00512	0.00499113	0.0457463
Gspt1	1299.79	-1.8498	0.00499589	0.0457656
Chp2	28.8166	6.67643	0.00500506	0.0458253
Ccnt2	617.625	1.92837	0.0050157	0.0458984
Mxd4	1161.91	2.26188	0.00503518	0.0460523
Lamp1	5119.55	-1.57395	0.00504224	0.0460925
Psma6	1930.94	-2.15307	0.00504675	0.0461093
Tmem218	47.4862	3.99553	0.00505025	0.0461169
Adcy2	2.42826	13.4691	0.00505326	0.04612
RP24-470M22.10	9.76952	6.79402	0.00506852	0.0462349
Hsp90b1	15197.8	-7.18566	0.00507662	0.0462843
Adamts2	45.8859	-4.56431	0.00509073	0.0463827
Ngfr	61.8132	-5.29084	0.00509278	0.0463827
Slamf9	344.473	-8.16869	0.00510734	0.0464753
Fam89a	19.7353	-10.1939	0.00510833	0.0464753
Nploc4	739.841	-2.57084	0.00511439	0.0464815
Samm50	1120.05	-1.58937	0.00511243	0.0464815
Pilrb2	138.593	3.27658	0.00514146	0.046703
Asic2	3.41998	13.3101	0.00514966	0.0467528
Gm42798	2.92587	13.232	0.00516134	0.0468343
Fut8	908.785	-4.23644	0.00516626	0.0468543
Fam83g	27.5153	-6.18552	0.00517386	0.0468811
Asb13	216.859	2.98101	0.00517464	0.0468811
Elk3	492.875	-2.1417	0.00519114	0.0469813
Spin2c	18.7645	5.9573	0.00519111	0.0469813
Clic3	3.27999	12.491	0.00520389	0.047072
Gpr155	247.672	-4.86973	0.00520758	0.0470808
Nek7	1321.92	-2.61366	0.00521989	0.0471674
Slc16a9	287.684	3.41591	0.00522473	0.0471864
Rpl31-ps17	6.71708	8.94906	0.0052275	0.0471868
Fam217b	36.3276	-5.78013	0.00524506	0.0472935
Gm12963	4.86138	10.1886	0.00524336	0.0472935
Tbx6	15.165	6.40039	0.00524753	0.0472935
Rrnad1	174.685	2.82377	0.00525053	0.0472958
Gpr141	316.525	5.99085	0.00525903	0.0473477
Tbcb	558.521	-2.28992	0.00526577	0.0473837
Msn	5629.87	-2.19052	0.00527795	0.0474686
Zg16	5248.51	30	0.00528591	0.0475154
Hdlbp	3123.24	-3.45786	0.00529441	0.0475671
Cd96	275.499	4.59754	0.00532669	0.0478323
Eid1	792.284	3.13548	0.00533881	0.0479162
Slc48a1	1991.17	3.66077	0.00534592	0.0479551
Sit1	152.455	5.56318	0.00535571	0.0480179
Txlna	762.539	-2.34577	0.00536525	0.0480288
Kpna6	466.075	-2.38204	0.00536214	0.0480288
Rnu12	3.85137	-12.6885	0.00536431	0.0480288
Creld2	1784	-7.09748	0.00537694	0.0481084
Gm12466	5.63453	8.86913	0.00539413	0.0482022
Gm7816	31.9878	7.42441	0.00539361	0.0482022
Naa30	266.989	3.03957	0.00539579	0.0482022
Igkv12-47	1257.01	-12.9028	0.00540776	0.0482841
Dtx3l	661.783	-2.62579	0.00542882	0.0484471
Mapre1	2128.18	-1.63076	0.00544519	0.0485023
Sh3d21	10.2713	7.13424	0.00544767	0.0485023
Mthfd2l	52.8166	3.16024	0.00544218	0.0485023
Arf2	579.575	-2.19866	0.00544657	0.0485023
1810013L24Rik	478.577	2.36879	0.00544904	0.0485023
Pxdc1	232.602	5.89521	0.0054658	0.0486264
Fzd5	69.0562	4.02101	0.00547308	0.0486412
Cyp4f13	106.557	4.82183	0.0054721	0.0486412
Spaca6	11.4971	6.60048	0.00547897	0.0486685
Fam150b	2.92364	-13.5788	0.00548494	0.0486964
Tmem206	255.564	3.86478	0.00549157	0.0487094
Adam12	17.5285	-7.46743	0.00549204	0.0487094
Rab15	47.7591	-4.55789	0.00550167	0.0487698
Lats2	326.069	2.44329	0.00550618	0.0487848
Unc13a	10.5241	-7.21076	0.0055157	0.0488309
3110001I22Rik	63.7549	3.42034	0.00551704	0.0488309
Puf60	1342.65	-1.48402	0.00552398	0.0488673
Cdr2l	57.5039	4.5218	0.005527	0.048869
Lgals4	17.6071	5.7923	0.0055366	0.0489288
Gnb1	2767.6	-1.272	0.00554367	0.0489662
Npy1r	60.8178	7.14329	0.00555783	0.0490663
Egfl8	7.74717	8.29421	0.00557424	0.049186
Igkv1-117	6723.36	-16.4753	0.00558669	0.0492455
Prr15l	11.9393	30	0.00558571	0.0492455
Pdcd6ip	842.402	-2.14149	0.00561789	0.0494953
Slc44a3	7.79619	30	0.00562164	0.0495031
Prpf19	1627.08	-1.53594	0.00562472	0.049505
Ushbp1	92.8668	3.26686	0.00563325	0.0495548
Gsg2	162.6	-3.62244	0.00563822	0.0495733
Rcsd1	1263.89	3.01854	0.00565058	0.0496567
Sdc1	580.035	-5.77334	0.00565588	0.049678
Pja1	536.305	2.35897	0.00566663	0.0497472
Ptprn2	10.8329	22.6469	0.00567348	0.049782
Nvl	525.531	-1.90108	0.00569481	0.0498891
Src	190.501	-3.70127	0.00568899	0.0498891
Dtx1	714.249	5.21681	0.00569424	0.0498891
Igkj5	60.7091	-5.85639	0.00571167	0.0498891
D6Wsu163e	344.859	-1.86433	0.00570385	0.0498891
Cklf	206.35	2.45267	0.00570903	0.0498891
Snx33	130.794	2.67832	0.00570312	0.0498891
Cbx7	173.871	4.74237	0.00570704	0.0498891
Etv5	272.263	-5.01722	0.00569726	0.0498891
Homer2	63.7716	8.20945	0.0057252	0.0499819
