# Supplementary material for: Gene-diet interactions associated with complex trait variation in an advanced intercross outbred mouse line
Source: Nat Commun. 2019 Sep 10;10:4097. doi: 10.1038/s41467-019-11952-w (PMC6736984; doi:10.1038/s41467-019-11952-w)
Supplement: Supplementary file 16 — Supplementary Data 12 [file 41467_2019_11952_MOESM16_ESM.xls]

## Sheet: Sheet1
Supplementary Data 12
A list of FMC5-associated genes
Gene	baseMean	log2FoldChange	pvalue	Padj
Fmod	35.0805	9.39781	2.28236e-08	0.000182943
Igkv6-15	26388.3	-25.4351	1.93454e-08	0.000182943
Spidr	225.456	-2.80611	5.60538e-08	0.000299533
Postn	735.446	6.35346	1.04406e-07	0.000418433
Tmem98	70.7652	4.28535	1.47329e-07	0.000472366
Ugt1a7c	28.0191	6.21693	3.43986e-07	0.00083979
Iffo1	248.235	3.45235	3.66698e-07	0.00083979
Ighv1-22	195.07	-20.3779	6.52099e-07	0.00130673
Efcab14	443.221	-1.8471	1.00749e-06	0.00149888
Flt3	287.348	3.53496	1.02849e-06	0.00149888
9430069I07Rik	17.6322	-11.1843	9.52963e-07	0.00149888
Ighv1-21	254.453	-23.6973	1.91713e-06	0.00236412
Bmp4	50.9098	4.3722	1.85504e-06	0.00236412
D13Ertd608e	48.7344	10.9029	2.27881e-06	0.0026094
Igtp	1792.98	-3.70487	2.61184e-06	0.00279136
Csf1	659.669	2.62161	2.99513e-06	0.00300093
Chdh	35.632	9.46031	3.55314e-06	0.00335061
Spic	2004.14	3.88818	4.27682e-06	0.00360851
2410022M11Rik	33.635	5.35094	4.19257e-06	0.00360851
Ighv1-34	1948.85	-20.4448	4.50952e-06	0.00361461
St18	46.7754	5.91525	5.44319e-06	0.00398826
Oasl1	163.468	-5.91136	6.57652e-06	0.00398826
Orai2	502.099	2.9899	6.41637e-06	0.00398826
Cd209d	99.4943	11.4782	5.8181e-06	0.00398826
2810013P06Rik	140.615	3.49453	6.71717e-06	0.00398826
Ahi1	146.488	-2.94892	6.51454e-06	0.00398826
Ighv1-26	459.443	-23.0996	5.75852e-06	0.00398826
Psip1	1606.14	-2.63833	7.81137e-06	0.00447229
Uhrf2	579.8	-2.61952	8.14183e-06	0.00450074
Atp13a2	1042.73	2.41212	8.67954e-06	0.00463806
Stag1	812.543	-1.57935	1.04708e-05	0.00541475
Txk	145.109	6.1591	1.1553e-05	0.00547251
Vasn	81.3771	6.09238	1.16066e-05	0.00547251
Vsig4	188.862	-7.15989	1.09284e-05	0.00547251
E130307A14Rik	67.9908	3.85077	1.32871e-05	0.00608588
Asprv1	26.9167	6.05913	1.49678e-05	0.00666523
BC043934	38.2184	6.55036	1.70454e-05	0.00738525
Gm28884	4.39674	-11.1562	1.80925e-05	0.00749864
Ighm	297645	-6.82537	1.82426e-05	0.00749864
Igf2	103.84	5.76216	1.87518e-05	0.00751523
Manbal	306.222	2.14698	2.13005e-05	0.00765462
Mmp23	127.22	2.52811	2.2442e-05	0.00765462
Rny1	6.20542	11.6338	2.23064e-05	0.00765462
Mkrn2	273	1.5994	2.16442e-05	0.00765462
Ric8	647.594	1.70836	1.97058e-05	0.00765462
Cracr2b	32.0366	4.69911	2.17751e-05	0.00765462
Tdh	5.45963	17.8343	2.07139e-05	0.00765462
Tcrg-C2	62.1959	8.81211	2.41897e-05	0.00791398
Pola1	600.628	-4.08162	2.39163e-05	0.00791398
BC029214	153.527	3.31957	2.81195e-05	0.00884081
Tnc	10.4899	-8.20607	2.92513e-05	0.00884081
Gm15787	18.676	5.37841	2.88433e-05	0.00884081
Clec2g	30.0055	-10.8169	2.87957e-05	0.00884081
Kirrel3	39.7384	6.58667	2.978e-05	0.00884081
Prss12	37.6353	7.16575	3.14742e-05	0.00917386
Arhgef4	56.5439	3.77507	3.9336e-05	0.00924256
Atp1b1	199.215	5.78279	3.98538e-05	0.00924256
Lrrc4c	9.73781	8.52779	3.93381e-05	0.00924256
Gtf2ird1	124.819	2.81695	3.73627e-05	0.00924256
Ifitm10	35.1893	5.68044	3.59469e-05	0.00924256
Gas6	419.137	3.44138	3.87115e-05	0.00924256
Tk2	545.602	2.75791	3.89784e-05	0.00924256
Wfdc1	16.8186	7.59827	3.24522e-05	0.00924256
Nts	30.4332	-10.8946	4.0358e-05	0.00924256
Adap2	222.758	2.89921	3.38172e-05	0.00924256
Cd300lg	105.056	4.6535	3.66467e-05	0.00924256
Cd300e	415.09	-9.03257	3.53623e-05	0.00924256
Ighv8-11	102.868	-19.2274	3.35646e-05	0.00924256
Ggact	170.358	2.57407	3.41135e-05	0.00924256
Ctnnd2	33.8262	7.67433	3.67706e-05	0.00924256
Igkv1-117	6723.36	-12.3777	4.3082e-05	0.00972743
Pxylp1	67.615	3.50869	4.39227e-05	0.00977951
Rab33b	278.464	2.55235	4.64164e-05	0.0101932
Plxdc1	189.755	3.09381	4.79087e-05	0.0103787
Gpd1	111.797	6.29843	5.02487e-05	0.0105992
Slc16a12	16.1816	6.36497	4.98432e-05	0.0105992
Pid1	186.183	2.52402	5.13144e-05	0.0106834
Rab8b	1262.48	-2.00904	5.22929e-05	0.0107475
Slco2b1	359.061	3.27008	5.46517e-05	0.0110901
Ifih1	430.587	-3.51835	5.57344e-05	0.011157
Canx	3571.7	-2.1604	5.63729e-05	0.011157
Fmo3	5.69695	10.1358	5.76528e-05	0.0112711
Chek1	217.006	-4.53051	6.01699e-05	0.0116215
Mgst1	428.458	2.73013	6.20185e-05	0.0116491
Ets1	3057.29	2.1267	6.32197e-05	0.0116491
Edar	6.6993	9.8971	6.17667e-05	0.0116491
Abcb7	426.247	-1.97853	6.28532e-05	0.0116491
Jup	398.571	2.32569	6.60523e-05	0.0120328
Tor1aip2	1083.47	-1.89334	7.0345e-05	0.0124543
Pds5a	1562.54	-1.74367	7.06967e-05	0.0124543
Kif20b	340.242	-3.45332	7.03942e-05	0.0124543
9930104L06Rik	124.493	2.02118	7.18255e-05	0.0124578
Spns3	59.299	4.77242	7.22711e-05	0.0124578
Eea1	381.958	-3.15803	7.36971e-05	0.0125685
Trgv2	17.0233	8.81359	7.49825e-05	0.0126531
Tspan15	262.004	2.92003	7.69831e-05	0.0128554
Atp6v0e2	14.8854	5.95961	7.84156e-05	0.0129596
Slco2a1	638.04	3.0182	7.99327e-05	0.0130755
Ifit1	244.515	-5.23181	8.26174e-05	0.0133782
Zranb3	146.424	-2.91385	8.5363e-05	0.013501
Slc45a3	382.491	4.98037	8.67449e-05	0.013501
Cfap61	6.56269	11.0447	8.59179e-05	0.013501
Chrdl1	25.4378	5.76244	8.64991e-05	0.013501
Ccr1l1	5.90139	9.81453	8.79608e-05	0.0135587
Eri3	250.935	1.84401	9.06616e-05	0.0138419
Arl4c	563.676	4.42999	9.43865e-05	0.0138575
Slc44a1	653.102	-2.13891	9.30017e-05	0.0138575
Clic4	2212.03	-2.80396	9.67436e-05	0.0138575
Spock3	9.39551	9.09467	9.54032e-05	0.0138575
S1pr4	404.312	3.62474	9.6317e-05	0.0138575
Ccr7	784.987	4.92609	9.6815e-05	0.0138575
Lipg	34.008	-16.001	9.35856e-05	0.0138575
Rian	32.9548	8.14452	9.82373e-05	0.0138806
Mettl4	136.538	-2.52185	9.8708e-05	0.0138806
Cbx5	1395.06	-3.35371	0.000102322	0.0142636
Hmox1	7759.15	4.21609	0.000104147	0.0143929
Tnfrsf17	128.442	-5.93569	0.000110388	0.0151251
Vipr1	95.5826	7.07814	0.000115084	0.0155034
Tlx1	199.252	2.85458	0.000114719	0.0155034
Cd300c	10.2121	8.81875	0.000119013	0.0158992
Ckap5	879.72	-2.98635	0.000120338	0.0159433
Apol10b	101.278	-3.6596	0.000121868	0.0160136
Arsg	100.706	3.33549	0.000123599	0.016109
Col17a1	31.7167	6.40397	0.000130532	0.0168754
Uhmk1	1069.84	-1.98305	0.000138629	0.0169626
Usp18	335.605	-4.31883	0.000133802	0.0169626
Clec2i	479.01	3.01338	0.000139671	0.0169626
B130024G19Rik	30.7495	5.96928	0.000138921	0.0169626
Fam89a	19.7353	-9.24503	0.000134914	0.0169626
Ascc3	501.428	-2.45306	0.000139436	0.0169626
Ighv1-49	98.8386	-19.9912	0.000136552	0.0169626
Phf6	534.067	-2.43808	0.000135915	0.0169626
Gpr155	247.672	-4.02827	0.000142257	0.0170188
Kctd2	307.83	1.85954	0.000141354	0.0170188
Irgm2	874.937	-2.84751	0.000149664	0.0177723
Wtip	66.2815	2.95155	0.000151939	0.0177791
Naglu	215.131	1.97428	0.00015166	0.0177791
Rb1	1088.27	-3.21699	0.000158011	0.0183556
Mertk	676.68	2.62978	0.000160583	0.0185202
Trpv4	45.2286	3.99004	0.00017297	0.0187356
Zfp90	184.83	2.84771	0.000171419	0.0187356
Adam11	27.7013	5.47642	0.000168175	0.0187356
Gprc5c	82.8563	2.76572	0.000168677	0.0187356
Papola	2093.97	-1.64175	0.000169048	0.0187356
Adssl1	197.742	1.80681	0.000170383	0.0187356
Pbrm1	832.658	-2.29493	0.000172271	0.0187356
Parp14	1226.42	-2.71461	0.000167244	0.0187356
Dzip3	146.839	-3.95876	0.000164058	0.0187356
Ptp4a2	4880.83	-1.07454	0.000179674	0.0192231
Gbas	399.952	2.35496	0.000181067	0.0192231
Slc16a11	7.12392	12.2436	0.000180137	0.0192231
A530016L24Rik	10.3516	6.1567	0.000185714	0.0195867
Gstm1	144.29	6.08665	0.000189267	0.0197022
Il6	4.90528	-9.65575	0.000188141	0.0197022
Slc9a3r2	300.907	3.2526	0.000192013	0.0198591
Kcnj16	259.086	4.22949	0.000193306	0.0198647
Fmo2	33.5141	11.4642	0.000195614	0.0199738
Gm15441	9.36639	6.94483	0.000198413	0.0200688
Herc6	258.031	-3.01653	0.000199048	0.0200688
Shcbp1	302.557	-4.38359	0.000204666	0.0201288
Adra1b	7.78176	6.66808	0.000203675	0.0201288
Fam98a	470.373	-1.75086	0.000201139	0.0201288
Pyroxd2	38.0827	4.66523	0.000202572	0.0201288
Idh2	740.108	1.62843	0.0002075	0.020213
Treml4	1550.76	1.85964	0.000208044	0.020213
Galnt6	315.853	3.42948	0.000209419	0.0202241
Tada1	349.089	-1.4714	0.000214848	0.02038
Lfng	627.734	2.41753	0.000214376	0.02038
Apol11a	173.418	-20.2666	0.000214196	0.02038
Gpr141	316.525	4.65909	0.000223114	0.0210396
Gm11346	88.17	5.41744	0.000224622	0.0210579
Top2a	3143.65	-5.01865	0.000228439	0.0212913
Impa1	696.649	-1.64098	0.000239473	0.0218383
Fam120aos	42.3546	3.65681	0.000236114	0.0218383
Hnrnpc	3575.14	-2.50357	0.000239757	0.0218383
Slc22a17	31.093	4.68421	0.000237246	0.0218383
Echs1	575.529	1.56695	0.000247298	0.0223522
Sncg	40.3934	5.9901	0.000248187	0.0223522
Umad1	257.656	-2.08832	0.000251893	0.0224962
Atp1b3	2037.02	2.16934	0.000252592	0.0224962
A130014A01Rik	38.1685	3.64642	0.000255417	0.0226221
Cdip1	347.194	2.2299	0.000257797	0.0227074
Pgf	11.5337	7.43333	0.000262351	0.0229823
Phykpl	103.155	3.36815	0.00026575	0.0231534
Mtfr1l	721.396	1.46446	0.000273067	0.0236623
Ighv6-3	1781.82	-17.1338	0.000278178	0.0239756
Gm20186	814.243	3.61108	0.000288073	0.0246915
Ell2	770.161	-4.53121	0.000289564	0.0246915
Il22ra2	17.8743	10.7726	0.000292928	0.0248462
Msh6	711.224	-2.20189	0.000295187	0.024906
Dapl1	79.9518	14.0528	0.000296811	0.0249119
Ramp1	246.023	3.35716	0.00030307	0.025095
Ephx1	844.348	2.56147	0.000304855	0.025095
Slc44a2	1886.76	1.83136	0.000301135	0.025095
Rmnd5b	385.003	1.53969	0.000305254	0.025095
Rnf213	1476.61	-3.49545	0.000312455	0.0255559
Nrcam	28.1161	-14.218	0.000316217	0.0256024
Kazald1	368.701	2.86212	0.000315755	0.0256024
B4galt7	135.759	2.44735	0.000317821	0.0256029
Stat1	1892.55	-3.59295	0.000321247	0.0257496
Ptbp3	2882.64	-1.53469	0.000324848	0.0257804
Lrrc75b	13.6563	8.48368	0.000324798	0.0257804
Gm13710	104.05	3.16942	0.000326893	0.0258149
Fcgr4	1183.83	-12.0617	0.000334844	0.0261848
Gm10384	12.4095	5.5378	0.000334278	0.0261848
1110007C09Rik	157.914	2.35022	0.00033975	0.0264394
Siglech	248.219	6.93467	0.000345997	0.0267956
Epha2	59.145	3.7134	0.000353319	0.0269717
Tbc1d31	185.697	-3.41123	0.000351969	0.0269717
Mpp7	107.07	-2.93025	0.000350083	0.0269717
Lypd1	6.35105	7.56165	0.000363683	0.0270474
Casc4	139.958	2.70002	0.000358486	0.0270474
Ccnd2	1747.27	-2.9912	0.000362541	0.0270474
Chp2	28.8166	4.96702	0.00036115	0.0270474
Tspan4	811.126	3.13836	0.000361897	0.0270474
C330027C09Rik	477.269	-4.42038	0.000364433	0.0270474
Spns2	172.212	3.27156	0.000374223	0.027646
Igkj1	37.9985	-6.02191	0.000377148	0.0277342
4632404H12Rik	82.0767	3.26797	0.000392099	0.0283208
Igkv20-101-2	20.0158	-18.4963	0.000402193	0.0283208
Pld3	1917.28	1.8365	0.000400906	0.0283208
Gm16845	25.6853	5.01308	0.000396887	0.0283208
Cdv3	1709.88	-1.79311	0.000402791	0.0283208
Apaf1	411.412	-2.36309	0.000393925	0.0283208
Xpo1	1740.2	-2.15687	0.000401634	0.0283208
Sept4	371.997	3.11012	0.000394849	0.0283208
Xkr6	19.7091	-4.65436	0.000389455	0.0283208
Apol11b	1790.36	-14.945	0.000398278	0.0283208
Api5	1685.26	-1.36704	0.000405295	0.0283724
Whsc1	864.422	-3.40374	0.00041847	0.0291081
Fbxo17	46.6623	5.92929	0.000419436	0.0291081
Nagk	302.741	1.89963	0.000423433	0.0292589
Rab34	78.7187	3.34272	0.000427777	0.0294322
Lef1	156.924	8.32159	0.000435226	0.0295157
Cd300a	1023.26	2.3851	0.000434269	0.0295157
Ccdc125	99.1341	3.10482	0.000436355	0.0295157
Gk	194.094	-6.61599	0.000435007	0.0295157
9330133O14Rik	59.106	2.64798	0.000447378	0.0301341
Rgma	9.34168	6.49415	0.000450392	0.0302102
Usp20	105.829	2.04623	0.000453429	0.0302551
Igsf23	53.6684	5.56117	0.000456724	0.0302551
Ccr9	207.962	6.79494	0.000455065	0.0302551
Isg15	764.974	-6.53948	0.000464543	0.0303963
Usf2	701.819	1.32902	0.000462367	0.0303963
Arl2	222.774	1.73998	0.000463426	0.0303963
Asun	639.082	-1.56922	0.000470087	0.030634
Fgl1	20.541	7.43295	0.000475313	0.0307248
Trdv1	4.05157	12.9997	0.000473719	0.0307248
Alms1	105.097	-4.58786	0.000479885	0.0308957
Cirbp	560.443	6.28742	0.000486106	0.0311711
Iglv1	6164.64	-10.0344	0.000488588	0.0312054
Apol10a	197.735	-15.0025	0.000491877	0.0312908
Zfp775	43.1289	3.08634	0.000494548	0.0313364
Arl8b	988.244	-1.25453	0.000497249	0.0313835
Cnst	353.428	-2.03167	0.000502026	0.0315607
Axl	3641.89	2.20509	0.000509009	0.0317506
Gsto1	552.426	1.96669	0.000507277	0.0317506
A930005H10Rik	193.834	3.14971	0.000514794	0.0319871
Cbx7	173.871	3.57834	0.000521703	0.0322912
Flt3l	250.146	2.92063	0.000524879	0.0323628
Trbv17	30.003	4.62505	0.00052773	0.032414
Lpin1	230.289	3.09529	0.000536106	0.0328027
Tmem108	12.512	8.05283	0.000548492	0.033358
Uba7	874.848	-2.43383	0.000549342	0.033358
Gm43712	47.6964	3.05134	0.000556565	0.0336691
Pnpla7	434.451	2.10432	0.000581174	0.0338831
Plcg1	458.872	2.79888	0.000567489	0.0338831
AI427809	63.5612	-8.52912	0.000581239	0.0338831
BC030343	4.52191	8.51036	0.000570498	0.0338831
Zdhhc4	268.728	2.12849	0.000577946	0.0338831
Gm16124	41.736	4.31207	0.00057364	0.0338831
Rnf43	71.3232	-3.89984	0.000568289	0.0338831
Polg2	81.8756	2.48667	0.000576091	0.0338831
Nudcd1	319.892	-2.25656	0.000576597	0.0338831
H2-T24	1021.91	-3.34428	0.000570764	0.0338831
BC055324	146.4	-2.52947	0.000587288	0.0340443
Qrfp	19.8931	5.45412	0.000590104	0.0340443
Ube2j1	1682.98	-2.4643	0.000590375	0.0340443
Cysltr2	47.8354	-5.48709	0.000595952	0.0342427
E2f3	147.773	-2.50159	0.00060191	0.0344615
Klrb1c	166.601	4.49525	0.000609068	0.034691
Stc2	84.0277	3.08757	0.00061241	0.034691
Meg3	9.7178	11.9122	0.000611932	0.034691
Rpgrip1l	47.9982	-4.30833	0.000615779	0.034759
Suz12	1135.02	-1.63937	0.000619589	0.0348513
Dgki	15.5598	5.38765	0.000624566	0.0348865
Atat1	124.887	-3.98965	0.000623507	0.0348865
Flot2	340.278	1.76455	0.000642221	0.0357481
Oas3	246.108	-6.65541	0.000645685	0.0358166
Ighj1	19.063	6.79368	0.000655203	0.0362192
Smarca5	1668.37	-1.68726	0.000666364	0.0367096
Cd82	3370.94	1.72938	0.000670833	0.0367628
Tns2	169.156	3.33626	0.000671916	0.0367628
Ighv2-3	6.53668	-9.42919	0.000675733	0.0368459
Clgn	4.3534	-9.21381	0.00068337	0.0370105
Arl4d	68.8259	4.49827	0.000682424	0.0370105
Tmed4	473.474	1.48104	0.000685852	0.0370198
Sgsh	260.756	2.36571	0.00069472	0.0373727
Lmnb1	1011.12	-3.59033	0.000697278	0.0373848
Cd209a	82.3076	9.99433	0.000700498	0.0373933
4931429I11Rik	52.1072	5.70756	0.00070441	0.0373933
Dyrk2	84.6015	2.99496	0.000704434	0.0373933
Ssu2	14.1498	7.33451	0.000728858	0.0385621
Casc5	381.532	-4.85284	0.00073136	0.0385672
D330023K18Rik	21.6384	3.79941	0.000738835	0.0386033
Smc2	1250.26	-4.36815	0.000734954	0.0386033
Gpr132	211.146	2.46246	0.000743943	0.0386033
Ighv14-4	1649.15	-9.33214	0.000744084	0.0386033
Ero1l	419.184	-1.72002	0.000741528	0.0386033
Carns1	51.7962	4.16557	0.000748177	0.0386904
Uggt1	983.813	-1.72958	0.000754752	0.0389049
Gpr55	144.388	-3.97579	0.000760213	0.038936
Gm17396	6.92697	6.80673	0.000760192	0.038936
Sass6	147.633	-3.07139	0.000762715	0.0389398
Rnf166	480.229	1.89038	0.000770369	0.0392057
Abhd15	26.9536	3.67947	0.000774387	0.0392855
Khk	244.838	3.19482	0.000779854	0.0393432
Fam13a	36.9065	5.76439	0.000780435	0.0393432
Cdc27	691.678	-1.75098	0.000783009	0.0393493
Ercc2	163.2	2.16714	0.000786223	0.0393873
Far1	1254.2	-2.0159	0.000797073	0.0396829
Osgin1	84.6438	2.65111	0.000796507	0.0396829
Zfp524	127.455	2.18729	0.00080393	0.0399003
Cdcp1	24.5137	4.26525	0.00080738	0.0399479
Hat1	1121.42	-2.55038	0.000814215	0.0400389
Hcst	246.552	3.23428	0.000812976	0.0400389
Hspa4	2202.47	-1.408	0.000819028	0.0401524
Ccl21a	1934.62	3.74817	0.000825695	0.0403558
1700001G11Rik	4.96136	-7.84787	0.000828534	0.0403715
Mgl2	19.9633	6.39808	0.000834621	0.0404224
Crem	209.126	-3.12456	0.000832318	0.0404224
Naga	487.119	1.39829	0.000841506	0.0406331
Ptprd	11.7944	5.57563	0.000852612	0.0408646
Zfp865	116.931	2.62379	0.000853949	0.0408646
Brip1	140.874	-4.14642	0.000849831	0.0408646
Usp37	297.957	-2.0812	0.000860641	0.0410258
Zfp951	79.2301	2.74311	0.00086376	0.0410258
Itgad	1636.6	4.31319	0.000864994	0.0410258
Top1	1744.86	-2.94238	0.000874159	0.0410265
Paqr5	18.2679	5.76022	0.000870426	0.0410265
Cyth1	954.294	1.9281	0.000875245	0.0410265
Tmem55b	477.117	1.64375	0.000870699	0.0410265
1500011B03Rik	304.243	3.68818	0.000886094	0.0412935
Sfxn3	308.177	2.21985	0.000885896	0.0412935
1810011O10Rik	225.502	3.02413	0.000896212	0.041644
Col8a2	57.3157	3.78411	0.000906407	0.041996
Accs	86.4212	3.02363	0.000925748	0.0421973
Bpifa2	3.83997	9.95201	0.000921694	0.0421973
Casp8ap2	482.141	-1.93724	0.000926545	0.0421973
Arhgap9	731.123	1.79611	0.000915127	0.0421973
Wdr5b	129.45	2.29891	0.000925852	0.0421973
Fam111a	2146.33	-1.82553	0.000924081	0.0421973
Gm14548	231.337	3.15672	0.00093693	0.0424296
Ric3	23.1847	4.03963	0.000939542	0.0424296
Platr11	9.36894	-8.753	0.000939586	0.0424296
Ddi2	576.156	-2.07309	0.000943401	0.0424822
Ryr3	41.4222	5.87761	0.000953978	0.0427185
Pds5b	558.144	-1.73515	0.000951388	0.0427185
Por	336.955	1.86367	0.000960805	0.0428551
Slfn9	130.035	-3.11149	0.000962375	0.0428551
Gabbr1	127.277	3.28721	0.000970384	0.043092
Plaur	321.283	2.80787	0.000973528	0.0431122
Cacna1s	214.391	-5.07885	0.000982317	0.0433816
Trim37	449.178	-2.38039	0.00099675	0.0437778
Satb1	268.161	6.22453	0.000994029	0.0437778
Ankib1	455.097	-1.23839	0.00100007	0.0437897
AB124611	1531.99	1.86301	0.00100248	0.0437897
Klrd1	205.775	4.39948	0.00101346	0.0441254
Emb	580.473	3.20771	0.00101679	0.0441254
Oosp1	237.981	-4.31792	0.00101843	0.0441254
Hnrnpu	952.222	-1.88035	0.00103542	0.0443142
Nudt5	733.894	-2.30748	0.00103661	0.0443142
Bub1b	679.926	-3.6408	0.00102808	0.0443142
Gm16316	4.0696	8.16836	0.00102833	0.0443142
Itk	382.875	4.47569	0.00103428	0.0443142
Ptgs1	823.957	1.783	0.00104051	0.044363
Bub1	422.297	-4.15111	0.00105723	0.0449562
Smim19	178.679	1.91575	0.00106396	0.0451227
Kpna3	843.952	-1.7747	0.00107397	0.0454269
Raver2	34.4892	4.51834	0.00108834	0.0456578
Gm12840	257.296	3.25137	0.00109196	0.0456578
Klra2	148.168	-10.0767	0.00109367	0.0456578
Map3k3	593.918	1.43733	0.00108882	0.0456578
Cst6	15.2018	14.2144	0.00108831	0.0456578
Smchd1	1185.25	-1.7626	0.00110083	0.0458376
Tbxa2r	165.268	3.09323	0.00110478	0.0458829
Lcn4	10.2966	9.52595	0.00111129	0.045915
Oas1a	337.8	-5.4059	0.00110997	0.045915
Wapl	1557.38	-2.16239	0.00111988	0.0461513
Prkag2	163.468	1.99284	0.00113409	0.046617
Ncapg	845.035	-4.56819	0.00113818	0.0466655
Knstrn	543.343	-3.67157	0.0011479	0.0468242
Ighv1-47	361.966	-9.18512	0.00114785	0.0468242
Tank	949.48	-1.56992	0.00115337	0.0469282
Psmd11	837.023	-1.91901	0.00116097	0.0471179
Rcsd1	1263.89	2.23189	0.00116467	0.0471484
Rgs11	18.7347	9.70099	0.00116857	0.0471873
Gm6548	84.7363	-3.27783	0.00117468	0.0472884
Nars	1739.29	-1.85814	0.00117698	0.0472884
Gm12250	265.4	-3.8408	0.00118566	0.0473999
BC106179	17.4531	4.2527	0.00118485	0.0473999
Sacs	257.801	-2.19995	0.00119577	0.0476852
Igkv1-110	4878.14	-5.81207	0.00120841	0.0477192
2810417H13Rik	1220.75	-4.10004	0.00120853	0.0477192
Runx2	59.3951	4.65547	0.00120631	0.0477192
Vmac	171.9	2.83764	0.00119998	0.0477192
Cd7	397.36	3.97962	0.00122077	0.0480841
Slc9a9	345.764	2.41005	0.0012345	0.0485054
Cd302	657.123	1.88202	0.00124788	0.0488678
Rab10	1527.43	-1.36143	0.00124982	0.0488678
Trip12	2169.05	-1.28575	0.00127593	0.0490293
Crls1	265.558	-1.81477	0.0012793	0.0490293
Il6ra	453.957	2.39868	0.00128435	0.0490293
Rorc	18.0872	6.00967	0.00126635	0.0490293
Zfp683	5.38318	7.63023	0.00128551	0.0490293
Tbc1d17	350.589	1.39877	0.00125953	0.0490293
Cep162	192.109	-2.66331	0.00127203	0.0490293
Kif15	436.257	-4.32778	0.00126661	0.0490293
Mmp28	23.3713	3.5851	0.00126775	0.0490293
Nr1d1	73.9195	9.09965	0.00129252	0.0490293
Ror2	10.1988	5.60003	0.00129016	0.0490293
Fam3b	10.2378	-7.88547	0.00128347	0.0490293
Epas1	571.044	3.09341	0.00129564	0.0490293
Magt1	753.583	-2.3347	0.00129677	0.0490293
Wdr45b	526.274	1.27467	0.00130932	0.0493876
Adgrv1	7.96517	7.2389	0.00131482	0.0494786
Ddb2	240.423	2.7032	0.00132635	0.0497362
Smc1a	1955.66	-2.17917	0.00132787	0.0497362
