# Supplementary material for: Gene-diet interactions associated with complex trait variation in an advanced intercross outbred mouse line
Source: Nat Commun. 2019 Sep 10;10:4097. doi: 10.1038/s41467-019-11952-w (PMC6736984; doi:10.1038/s41467-019-11952-w)
Supplement: Supplementary file 17 — Supplementary Data 13 [file 41467_2019_11952_MOESM17_ESM.xls]

## Sheet: Sheet1
Supplementary Data 13
A list of FFC6-associated genes
Gene	basemean	log2FoldChange	lfcSE	stat	pvalue	padj
Cela2a	36268.7	-24.738	39.9066	1169.82	2.21356e-256	3.36461e-252
Ctrb1	72205.2	-28.2437	39.861	1092.38	1.49381e-239	1.13529e-235
Cpb1	22354.2	-24.3812	39.9422	1003.45	3.19633e-220	1.61947e-216
Pnlip	63862.1	-15.3401	39.7215	656.465	8.77061e-145	3.33283e-141
Clps	17982.8	-24.0888	39.9349	613.178	2.27791e-135	6.92486e-132
Amy2b	6481.59	-24.7993	40.1455	552.978	2.83304e-122	7.17705e-119
Try4	20287.1	-19.9684	39.9415	534.907	2.41719e-118	5.24875e-115
2210010C04Rik	29283	-18.8432	39.8169	524.23	5.08525e-116	9.66197e-113
Sycn	12999.9	-25.4572	39.9813	522.931	9.74758e-116	1.64626e-112
Cel	22079.2	-30	39.9515	520.385	3.49051e-115	5.30557e-112
Cela3b	13401.6	-24.5619	39.946	508.939	1.07889e-112	1.49083e-109
Rnase1	11054.8	-20.007	39.924	338.998	1.05449e-75	1.33569e-72
Cpa1	29943.5	-16.8002	39.8009	338.171	1.59683e-75	1.86707e-72
Try5	11651.6	-21.7429	39.9526	321.771	5.96002e-72	6.47088e-69
Pnliprp1	17949.1	-15.3671	39.8705	293.676	7.86168e-66	7.9665e-63
Pnliprp2	2713.6	-16.4769	40.1897	269.576	1.40389e-60	1.33369e-57
Ctrl	12733.6	-18.6298	39.7086	241.792	1.59941e-54	1.43006e-51
Reg1	3205.38	-22.5625	40.131	210.037	1.34809e-47	1.13839e-44
Prss2	43904.7	-8.88616	39.6285	166.326	4.69631e-38	3.75705e-35
Cpa2	7291.52	-7.84939	39.7155	90.1683	2.18736e-21	1.66239e-18
Cela1	40676.7	-12.5753	39.5888	84.9848	3.00669e-20	2.17627e-17
Tff2	670.201	-13.8174	40.3249	84.8442	3.22824e-20	2.23042e-17
Pla2g1b	712.066	-12.2544	40.3648	83.3731	6.79403e-20	4.48997e-17
Dmbt1	1568.08	-17.929	40.0182	69.7238	6.8219e-17	4.32053e-14
Cuzd1	496.647	-14.8004	40.4177	65.0315	7.37116e-16	4.48167e-13
Zg16	5401.21	-10.416	39.6997	55.9942	7.26866e-14	4.24937e-11
Hck	1319.9	7.06356	1.36524	26.9948	2.03999e-07	0.000114844
Ptpn1	2018.66	7.20495	1.46059	23.0709	1.56139e-06	0.000847614
Lipc	269.226	20.0734	4.0107	22.1265	2.55265e-06	0.00133794
Oas2	107.776	10.628	2.30539	21.2067	4.12329e-06	0.00208913
Pld5	14.9122	-24.2495	5.38738	20.183	7.03745e-06	0.00334279
Mturn	183.33	-6.40128	1.44302	20.1942	6.99639e-06	0.00334279
Tef	428.571	-9.00265	2.07541	18.6384	1.58009e-05	0.00723258
Zfp654	177.228	-4.27783	0.98767	18.5934	1.61781e-05	0.00723258
Spi1	814.682	3.84195	0.907858	18.2107	1.97767e-05	0.00858876
Tigar	109.698	4.94231	1.18351	17.4883	2.89082e-05	0.0122057
Gm15987	196.659	10.4752	2.45691	17.2295	3.31259e-05	0.0136085
Slc39a1	924.625	2.38219	0.572733	16.9967	3.74447e-05	0.0149779
Map4k1	816.909	4.83582	1.17794	16.753	4.2576e-05	0.0165937
Gm37416	113.826	9.48553	2.25863	16.1062	5.98889e-05	0.0227578
Ackr2	103.756	7.20985	1.77273	16.0283	6.24028e-05	0.0231347
Tnxa	9.51851	-16.0426	4.30055	15.8991	6.68099e-05	0.023893
B4galt6	82.8452	7.36995	1.83184	15.8771	6.75919e-05	0.023893
Dirc2	314.543	-5.01992	1.27107	15.7778	7.12348e-05	0.0243285
Zcchc18	177.767	6.04231	1.46703	15.7569	7.20252e-05	0.0243285
Mvp	800.725	3.50231	0.870574	15.6609	7.57733e-05	0.0245054
Lysmd2	95.0635	7.58902	1.91551	15.6904	7.46031e-05	0.0245054
Tmem55a	123.525	-4.50748	1.15818	15.619	7.74731e-05	0.0245332
Olfml2a	45.4902	-12.5152	3.08807	15.5089	8.21159e-05	0.0254727
Cetn4	14.5694	-12.1135	3.19343	15.4514	8.46558e-05	0.0257354
Rhob	294.253	6.26646	1.5616	15.3964	8.71558e-05	0.0259758
Lacc1	316.62	5.61317	1.39906	15.2839	9.25026e-05	0.0270392
Foxs1	35.4505	9.7783	2.4405	15.0803	0.000103033	0.0284745
Nat8l	37.323	7.22477	1.82728	15.0951	0.000102227	0.0284745
Kctd17	80.6628	4.91908	1.24355	15.0853	0.00010276	0.0284745
Angptl2	522.782	-7.20061	1.88975	15.004	0.000107283	0.0291196
Gsta4	103.541	-9.1324	2.37451	14.8103	0.000118887	0.0312808
Wdr45	329.171	-3.54655	0.924687	14.8028	0.000119361	0.0312808
Hlf	24.5737	-19.3118	4.78103	14.717	0.000124917	0.0313546
Apol9a	9.72065	13.3479	3.55368	14.7032	0.000125831	0.0313546
Cd274	526.062	7.02901	1.74971	14.751	0.000122683	0.0313546
Eno3	379.145	8.10435	2.12617	14.6523	0.000129277	0.0316936
Nr1d2	437.82	-9.95801	2.57525	14.5957	0.000133215	0.0321408
Parp12	286.087	5.08337	1.34045	14.4992	0.000140222	0.0330403
Csf2rb	863.116	6.77239	1.70235	14.4849	0.000141291	0.0330403
Ugdh	494.098	2.80515	0.735043	14.4341	0.000145148	0.033428
Per3	103.611	-8.96361	2.37089	14.3711	0.000150092	0.0335499
Ncf4	926.628	4.45578	1.16615	14.3975	0.000148001	0.0335499
Gm8399	45.6565	6.16307	1.65476	14.3218	0.00015407	0.0339399
Irf7	976.465	12.6821	3.34046	14.2318	0.000161612	0.0341182
Mss51	33.981	-10.1608	2.67872	14.2542	0.000159708	0.0341182
Ebi3	147.78	6.64653	1.76582	14.2736	0.000158063	0.0341182
Stk25	710.937	-3.22585	0.857462	14.1638	0.000167564	0.0344185
Cys1	26.304	-15.3992	4.13059	14.1786	0.000166247	0.0344185
Actg1	11280	2.94815	0.786542	14.1315	0.000170467	0.0345479
C5ar1	51.7116	11.9216	3.01808	14.1054	0.000172851	0.0345703
Tmem108	13.0895	-15.6034	4.17973	14.02	0.000180881	0.0357064
Szrd1	839.512	2.87111	0.774795	13.7895	0.000204473	0.039846
Gm12865	6.31696	20.4637	5.64072	13.6481	0.000220469	0.0403751
Nadk	1709.64	3.25225	0.873998	13.672	0.00021768	0.0403751
Dbp	239.77	-12.6697	3.51498	13.7166	0.000212569	0.0403751
Tpm3-rs7	1275.72	3.46681	0.950791	13.6644	0.000218564	0.0403751
Rtp4	349.795	7.20768	1.97534	13.6578	0.000219325	0.0403751
Tnxb	148.883	-9.34555	2.55899	13.5294	0.000234851	0.0424969
Ptprj	1358.81	5.64074	1.49498	13.4701	0.00024239	0.042841
Rhoa	4154.77	1.48333	0.404949	13.4734	0.000241966	0.042841
Gcnt2	228.196	7.17183	1.94313	13.3908	0.000252865	0.0441787
Tmem64	266.885	-3.94996	1.09113	13.3505	0.000258352	0.0446245
2810454H06Rik	14.6265	-10.2098	2.85945	13.2809	0.000268121	0.0452827
Sbno2	603.268	4.74396	1.27732	13.2897	0.000266871	0.0452827
Galnt18	59.4128	7.12284	1.87472	13.2146	0.000277784	0.046399
Plekha6	213.867	-6.70107	1.81805	13.0711	0.000299893	0.0473705
Mthfr	221.361	-3.04972	0.852235	13.0583	0.000301949	0.0473705
Ifitm3	3592.85	4.5103	1.23599	13.1378	0.000289391	0.0473705
Myo1e	693.941	7.14493	1.88287	13.0561	0.000302298	0.0473705
Clk4	687.32	-3.95221	1.06607	13.1116	0.000293478	0.0473705
Nr1d1	81.7556	-17.1257	4.6324	13.0714	0.000299841	0.0473705
Mov10	187.407	4.38449	1.24379	12.975	0.000315681	0.0475084
Slc35e2	210.681	-4.62484	1.30208	12.9815	0.000314582	0.0475084
Tmc4	33.0177	-9.238	2.71497	12.9841	0.000314153	0.0475084
Cep97	211.107	-4.60938	1.25954	12.9846	0.000314057	0.0475084
