# Supplementary material for: Gene-diet interactions associated with complex trait variation in an advanced intercross outbred mouse line
Source: Nat Commun. 2019 Sep 10;10:4097. doi: 10.1038/s41467-019-11952-w (PMC6736984; doi:10.1038/s41467-019-11952-w)
Supplement: Supplementary file 18 — Source Data [file 41467_2019_11952_MOESM18_ESM.xls]

## Sheet: Fig 1a
	Z-scores						Adjusted P-values (Dunn's test for multiple comparisions and p-value adjusted by Sidak correction)
Traits	CAL(F)	CON(F)	WES(F)	CAL(M)	CON(M)	WES(M)	CAL(F) – CON(F)	CAL(F) - WES(F)	CON(F) - WES(F)	CAL(F) - CAL(M)	CON(F) - CAL(M)	WES(F) - CAL(M)	CAL(F) - CON(M)	CON(F) - CON(M)	WES(F) - CON(M)	CAL(M) - CON(M)	CAL(F) - WES(M)	CON(F) - WES(M)	WES(F) - WES(M)	CAL(M) - WES(M)	CON(M) - WES(M)
A/M	0.933182	0.0283717	-1.00721	1.27671	-0.0129758	-1.21808	0.000569	0	5.46e-06	0.887	1.52e-06	0	0.00218	1	0.00105	1.79e-05	0	9.74e-06	0.999	0	0.000528
AG	1.06077	0.279208	-0.751443	0.925114	0.0276325	-1.54128	0.685	6.12e-06	0.0752	1	0.931	0.000114	0.391	1	0.73	0.671	3.63e-06	0.0113	0.987	3.48e-05	0.198
AG/M	1.00702	0.181618	-0.926302	1.10484	0.00183735	-1.36902	0.013	0	4.05e-05	1	0.00705	0	0.00538	1	0.0201	0.00296	0	2.89e-06	0.911	0	0.00111
AGM	0.0718361	0.582509	1.38734	-1.4676	0.166914	-0.741	1	0.998	1	1	0.992	0.809	1	1	1	1	1	1	1	1	1
ANA	-0.866935	0.369163	1.01057	-1.3831	-0.196995	1.0673	0.00726	2.23e-05	0.555	0.977	3.07e-05	4.47e-08	0.762	0.774	0.0195	0.0555	0.00065	0.797	1	6.23e-06	0.0882
BA	-1.08485	-0.0307448	-0.154768	-0.560935	1.8661	-0.0348065	0.191	0.296	1	0.952	0.985	0.999	5.58e-07	0.0236	0.00306	0.000253	0.408	1	1	0.996	0.0726
BA%	1.2036	0.0409285	0.313209	0.647075	-1.65116	-0.55365	0.0317	0.0774	1	0.947	0.719	0.951	2.75e-09	0.00777	0.000442	4.08e-06	0.00828	1	0.961	0.269	0.231
Ballooning	-0.680124	-0.526427	1.60597	-0.663169	-0.644845	0.90859	0.992	0	0	1	0.998	0	1	1	0	1	0	4.95e-13	0.00681	3.33e-15	1.03e-12
biGal	-0.154943	0.116248	0.360818	-0.966039	-1.03667	1.68059	1	1	1	1	0.773	0.763	0.951	0.244	0.279	1	0.135	0.282	0.492	0.0114	0.00104
Cholesterol	-0.916616	-0.631534	0.730533	-0.588203	-0.270012	1.67583	0.468	0	4.66e-09	0.194	1	2.57e-08	0.0598	0.994	0.0003	1	0	7.99e-14	0.0822	4.46e-13	2.78e-08
CRP	-1.38555	-0.442785	0.570226	-0.0970004	-0.22563	1.58074	0.529	3.75e-08	0.0227	0.00207	0.926	0.579	0.0911	0.997	0.83	1	1.27e-09	0.000166	0.466	0.00814	0.0377
EO	1.38055	-0.00726292	0.0838421	0.545362	-1.62758	-0.374908	0.00664	0.00454	1	0.296	0.955	0.98	4.24e-10	0.0114	0.00224	4.74e-05	0.00578	1	1	0.774	0.157
EO%	1.25536	-0.0131918	0.0352502	0.838793	-1.54795	-0.56827	0.00117	0.000673	1	0.938	0.14	0.145	5.87e-10	0.0457	0.0114	1.34e-06	0.00123	1	1	0.0814	0.379
G/M	1.07731	0.432099	-0.87444	0.835285	0.00969098	-1.47995	0.192	6.66e-13	0.000185	0.991	0.944	1.61e-08	0.0157	0.988	0.177	0.259	6.66e-14	1.49e-06	0.628	2.72e-10	0.00344
G0	0.843327	-0.119024	-0.998488	1.05731	0.571009	-1.35414	0.101	4.13e-05	0.124	1	0.0574	1.84e-05	1	0.294	0.000135	1	1.23e-05	0.0263	0.999	5.81e-06	4.11e-05
G1	-1.22155	0.15616	1.36733	-0.954538	-0.168547	0.821145	0.000134	0	2.69e-06	0.999	0.0104	1.03e-12	0.036	0.972	7.09e-08	0.441	9.51e-07	0.45	0.384	7.79e-05	0.0549
G1S1	1.35559	-0.311548	-1.59224	0.494141	-0.3501	0.404158	0.00138	7.04e-12	0.000241	0.797	0.519	8.44e-07	0.00362	1	0.00204	0.588	0.817	0.704	7.91e-06	1	0.744
G2	-0.972009	0.16865	1.00255	-0.884091	-0.658922	1.34382	0.0607	0.00165	0.906	1	0.137	0.0047	1	0.218	0.00685	1	0.000907	0.567	1	0.00234	0.0036
G2S1	0.667584	-0.0109436	-0.363519	-0.818387	-1.08168	1.60695	0.992	0.774	1	0.558	0.986	1	0.0965	0.484	0.988	1	0.949	0.157	0.0423	0.024	0.00122
G2S2	1.30025	0.758119	-0.739049	0.361653	-1.40828	-0.272698	0.92	0.0812	0.728	1	1	0.54	0.00393	0.0773	0.998	0.0662	0.828	1	0.999	0.999	0.745
Gal	-0.843327	0.119024	0.998488	-1.05731	-0.571009	1.35414	0.101	4.13e-05	0.124	1	0.0574	1.84e-05	1	0.294	0.000135	1	1.23e-05	0.0263	0.999	5.81e-06	4.11e-05
HB	-0.168843	-1.18581	-0.506564	-0.0650703	0.111906	1.81438	0.968	1	0.748	1	0.869	1	1	0.749	1	1	0.617	0.0744	0.875	0.838	0.995
HCT	0.939495	-0.767005	-1.09095	1.07799	-0.842687	0.683154	0.976	0.742	1	1	0.939	0.623	0.994	1	1	0.98	1	1	0.987	1	1
HDL	-0.95854	-0.44703	0.407168	-0.752239	-0.0239412	1.77458	0.0342	9.94e-13	0.00105	0.838	0.9	2.21e-07	0.000238	0.81	0.769	0.0503	0	1.05e-11	0.000493	0	1.31e-05
IgA	0.924921	-0.0306825	-0.947501	1.30258	-0.00470142	-1.24462	0.0849	4.33e-11	0.00552	0.977	0.00255	4.83e-14	0.214	1	0.0508	0.0148	6.55e-09	0.00515	1	2.9e-11	0.0285
IgG	-0.0191693	0.9385	1.01963	-1.7236	0.0987375	-0.314108	0.371	0.251	1	0.00657	1.84e-06	1.29e-07	1	0.795	0.747	0.0697	1	0.881	0.846	0.0258	1
IgM	-0.940077	-0.089999	1.06774	-1.24736	0.0215478	1.18815	0.00421	0	0.000246	0.997	0.000173	0	0.00741	1	0.0189	0.0005	4.98e-12	0.00191	1	6e-14	0.0351
LDL	-0.914077	-0.8232	1.15462	-0.361393	-0.416073	1.36012	0.998	1.83e-14	3.8e-10	0.463	0.995	2.16e-07	0.992	1	7.13e-07	1	1.72e-12	2.79e-09	0.999	5.13e-07	6.69e-07
LY	-0.441875	1.07513	0.535618	-1.72154	-0.0740301	0.6267	0.064	0.708	0.969	0.583	8.54e-05	0.0042	0.998	0.899	1	0.172	0.597	1	1	0.0111	1
LY%	-1.247	1.19836	0.0430032	-1.05522	0.937154	0.123706	4.59e-08	0.0151	0.0436	1	3.71e-06	0.166	7.49e-05	1	0.547	0.00129	0.106	0.297	1	0.424	0.87
MCH	0.622817	-1.2871	0.992357	-0.431084	0.994787	-0.891776	0.889	1	0.293	1	0.866	1	1	0.945	1	1	0.422	1	0.0803	0.397	0.566
MCHC	-0.785287	-0.896352	1.07663	-1.01205	1.01954	0.597511	1	0.146	0.359	1	1	0.027	0.932	0.984	1	0.608	0.867	0.957	1	0.502	1
MCV	-1.20065	0.0740773	0.239371	-0.997341	0.340097	1.54444	0.881	0.74	1	1	0.68	0.485	0.933	1	1	0.791	0.0701	0.907	0.887	0.0344	0.966
MO	0.631587	0.546109	1.18403	-1.13619	-1.26815	0.0426182	1	1	1	0.258	0.417	0.0744	0.363	0.493	0.147	1	1	1	1	0.7	0.709
MO%	0.872498	-0.260161	1.16152	0.441272	-1.40236	-0.812765	0.96	1	0.842	1	1	0.999	0.118	0.924	0.0566	0.418	0.723	1	0.526	0.974	1
MonoGal	-1.11577	0.109562	1.23101	-1.00708	-0.282456	1.06473	0.00739	2.98e-11	8.21e-05	1	0.085	3.48e-09	0.414	0.961	1.81e-06	0.909	1.78e-06	0.0705	0.999	3.94e-05	0.00415
MPV	1.02297	-0.470957	-1.7112	0.291063	0.847584	0.0205337	0.794	0.0562	0.997	1	0.999	0.462	1	0.848	0.154	1	1	1	0.875	1	1
NAFLD	-0.74408	-0.433314	1.38943	-0.682157	-0.700948	1.17107	0.457	0	0	1	0.893	0	1	0.832	0	1	0	8.86e-13	0.563	0	3.33e-15
NASH	-0.658387	-0.471778	0.681572	-0.57533	-0.717713	1.74164	1	2.55e-06	0.000125	1	1	4.94e-05	1	1	4.44e-05	1	5.2e-13	5.7e-11	0.00729	2.44e-11	4.5e-11
NE	1.30512	-1.24561	0.334841	0.145299	-1.12606	0.586413	0.0298	0.891	0.71	0.721	0.93	1	0.239	1	0.982	0.999	1	0.669	1	1	0.945
NE%	1.11913	-1.45159	-0.158434	1.09238	-0.647978	0.0465006	1.76e-07	0.0283	0.0526	1	6.07e-06	0.184	0.00864	0.885	0.998	0.0484	0.336	0.159	1	0.715	0.997
PLT	-1.74217	0.278978	-0.128579	-0.0783898	1.31965	0.350516	0.0109	0.143	0.994	0.112	1	1	7.64e-05	0.885	0.16	0.282	0.158	1	1	1	0.79
RBC	-0.480433	-0.505479	-0.820316	0.166554	-0.291187	1.93086	1	1	1	1	0.999	1	0.999	0.996	0.999	1	0.0181	0.0193	0.0206	0.147	0.468
RDW	-0.400845	0.923287	1.26725	-1.44576	-0.512237	0.168304	0.244	0.0145	1	0.656	0.00104	7.06e-06	1	0.4	0.0659	0.955	0.995	0.999	0.865	0.184	0.994
Sial	1.18296	-0.145311	-1.09712	-0.241335	-0.915503	1.21632	0.302	0.00118	0.336	0.513	1	0.679	0.0162	0.924	1	0.989	1	0.184	0.000809	0.338	0.00988
Sial/gal	1.5053	-0.154981	-1.50716	0.359541	-0.481283	0.278582	0.00103	1.47e-11	0.00058	0.353	0.922	3.16e-05	0.00015	0.999	0.0548	0.455	0.334	0.988	0.000278	1	0.699
Spleen	-1.29147	0.418814	1.28013	-1.11915	0.277698	0.433981	0	0	0.41	0.975	1.59e-10	0	4.09e-10	1	0.512	1.7e-06	2.83e-14	1	0.961	2.48e-09	1
Steatosis	-0.790392	-0.32217	1.11995	-0.68261	-0.740183	1.41541	0.215	0	0	1	0.736	0	1	0.559	0	1	0	3.1e-10	1	1.67e-14	1.05e-13
termGal	-1.18495	0.160533	1.30894	-0.951336	-0.270506	0.937321	9.37e-05	3.33e-15	2.04e-05	0.999	0.00708	5.7e-12	0.138	0.617	1.94e-08	0.787	1.08e-07	0.208	0.879	1.09e-05	0.00305
WBC	0.00515843	0.870748	0.653588	-1.71413	-0.563165	0.747799	0.944	1	1	0.655	0.0388	0.126	1	0.943	0.999	0.971	0.975	1	1	0.111	0.966
WT(2M)	-1.26927	-0.514347	0.273501	-0.672519	0.763156	1.41948	1.02e-10	0	7.68e-05	3.42e-07	0.962	2.45e-08	0	2.06e-12	0.00072	0	0	0	6.5e-09	0	0.834
WT(4M)	-1.29196	-0.4859	0.443699	-0.637584	0.462675	1.50907	5e-14	0	5.67e-09	2.61e-10	0.978	2.05e-13	0	1.43e-09	0.828	4.51e-13	0	0	1.32e-07	0	0.012
WT(6M)	-1.38697	-0.285778	0.56073	-0.70543	0.393428	1.42402	0	0	2.57e-12	7.66e-08	4.09e-05	0	0	2.66e-14	1	0	0	0	1.27e-05	0	0.000117
CAL(F) = Calorie-reduced diet Female Mice
CON(F) = Control diet Female Mice
WES(F) = Western diet Female Mice
CAL(M) = Calorie-reduced diet Male Mice
CON(M) = Control diet Male Mice
WES(M) = Western diet Male Mice

## Sheet: Fig 2b
Time (weeks)	Calorie reduced diet, females								Calorie reduced diet , males										Control diet, females							Control diet, males										Western diet, females									Western diet, males
0	14.4	16.8	18	13.6	15.9	18.4	18.7	20.3	16.2	16.7	20.7	22	18.5	19.6	21	18.8	16.3	21.9	18.3	17.9	18.2	17.3	13.7	17.3	15.6	23.3	24.6	25.5	25.5	21.6	15.2	20	15	20.1	16.9	13.7	18.5	18.3	19.9	18.3	15.5	17.1	16.7	18.1	20.8	19.3	18	21.7	16.6
4	20.6	18.3	22	18.4	18.8	20.8	20.9	23.9	25.3	24.8	28.2	27.4	21.3			22.7	24.7	31.1	27.1	24.4	29.8	22.6	24.5	28.4	25.9	28.9	31.9	33.4	32.1	30.6	28.6	30.3	30.1	33.6	31.7	24.1	29.4	31.3	33	29.4	29.7	34.7	27.8	31.6	37.7	35.1	33.7	33.7	31.6
8	22.3	21.5	24.5	21.9	19.7	23.2	24	25.1	31.9	29.5	30.3	31	23.3	23.9	31.7	25	25.4	31.8	32.8	27.8	36.2	25.3	29.4	32.3	31.7	34.9	35.8	36.4	36.2	36.4	33.6	33.6	34.2	37.1	36	27.3	36	39.4	37.7	37.1	32.3	36.5	32.2	38	45.7	43.1	39.5	40.3	38.1
12	22.6	20.2	25.2	24.3	20.9	24.1	24	26.8	34.7	30.4	30.7	32.5	25.5	25.3	33.2	24.9	25.9	31.8	36.1	31.5	44.4	29.7	32.1	37.2	31.9	37.4	35.9	39.5	38.5	42	36.4	36.1	36		37.2	34.2	34.9	41.3	40.9	39	31.9	37	34	39.4	51.8	50.1	44	42.5	41.7
16	23.1	22.1	25.9	25.6	21.5	24.8	23.9	28.1	35.6	32.3	33.6	32.4	26.8	28.2	32.2				39.3	33.5	45.2	29.9	36.1	39.5	34.3	39.3	38.7	40.5	40	42.4	38.2	38.6				39.2	45.6	42.2	44.2	38.5					43.4	51.5	45.1	47.3	46.5
20	22.9	21.9	26.3	24.6	22.5	24.7	23.1	27	35.9	32.5	32.1	32.9	26.4						42.8	38.1	48.8	30.5				40.4	39.3	42.2	41.7	42.6	37.9	38.2				40.4	47.6	47	47	43.2					32	51.5	39.9	46	39.6
24	23.8	22.7	26.8	25.1	23.5	24.6	23.1	28.3	36.9	33.9	35.5	34.2	25.8						42.1	34.7	48.9	34.5				42.3	39.8	43.5	42.8	40.3	39.8	42				28.1	48.2	40.2	33.6	43.4						51.3		46.7
28	24.4	23.7	27.4	26.4	24.8				37.3	34.8	35.2	32.5	30.7						42.8	30.2	49.3					46.7	43.1	44.6	46.6	38.9							45.6		37.4	33.6						44.4		46.7
[truncated: 6 more columns]

## Sheet: Fig 2c
Time (weeks)	Calorie reduced diet	Control diet	Western diet
0	0	0	0
1	0	0	0
2	0	0	0
3	0	0	0
4	0	0	0
5	0	0	0
6	0	0	0
7	0	0	0
8	0	0	0
9	0	0	0
10	0	0	0
11	0	0	0
12	0	0	0
13	0	0	0
14	0	0	0
15	0	0	0
16	0	0	15
17	0	0	30
18	0	0	35
19	0	0	40
20	0	5.88235	40
21	0	11.7647	55
22	0	11.7647	70
23	0	11.7647	80
24	0	17.6471	85
25	0	23.5294	90
26	0	35.2941	90
27	0	41.1765	90
28	0	41.1765	90

## Sheet: Fig 2e
Calorie reduced diet	Control diet	Western diet
0	0.411765	0.72
0	0.133333	0.7
0	0.25	0.413793
0	0.0952381	0.0555556
0.117647	0.130435	0.85
0.272727	0	0.125
0	0.714286	0.826087
0	0.315789	0.0526316
0	0.0444444	0
0	0	0.192308
0	0	0.25
0.0483871	0	0.176471
0	0.205128	0.0526316
0	0.135135	0.133333
0	0.0294118	0.213115
0		0.037037
0		0.255319
0		0
		0

## Sheet: Fig 2f
Calorie reduced diet	Control diet	Western diet
0	0	0.96
0	0	0.35
0	0	0.137931
0	0	0
0	0.0434783	0.25
0	0	0
0.133333	0.0476191	0.0434783
0.02	0.315789	0.184211
0.0447761	0.711111	0.580645
0.0175439	0.282051	0.730769
0.375	0.255319	0.75
0.370968	0.282051	0.588235
0.6	0.589744	0.824561
0.139535	0.513514	0.577778
0.4	0.117647	0.754098
0.0487805		0.777778
0.0344828		0.702128
0.02		0.1875
		0.459459

## Sheet: Fig 2g
	count for ANA positivity					in %
	summary:	pos	neg	total		summary:	pos	neg	total
	cal.	1	17	18		cal.	5.55556	94.4444	18
	control	7	9	16		control	43.75	56.25	16
	western	10	9	19		western	52.6316	47.3684	19
raw data
	Sample ID	Sex	Diet type	ANA positivity
1	16	m	cal	0
2	17	m	cal	0
3	18	m	cal	0
4	19	f	cal	0
5	20	f	cal	0
6	21	f	cal	1
7	34	m	cal	0
8	35	m	cal	0
9	36	f	cal	0
10	37	f	cal	0
11	43	f	cal	0
12	44	f	cal	0
13	45	f	cal	0
14	46	m	cal	0
15	47	m	cal	0
16	65	m	cal	0
17	66	m	cal	0
18	67	m	cal	0
1	1	m	con	0
2	2	m	con	0
3	3	m	con	1
4	4	m	con	1
5	12	m	con	0
6	13	f	con	1
7	14	f	con	1
8	15	f	con	1
9	38	m	con	0
10	39	m	con	1
11	40	f	con	1
12	48	f	con	0
13	49	f	con	0
14	50	f	con	0
15	55	m	con	0
16	57	m	con	0
1	9	m	wes	1
2	10	f	wes	1
3	11	f	wes	1
4	22	m	wes	1
5	23	m	wes	1
6	24	m	wes	1
7	31	f	wes	0
8	32	f	wes	0
9	33	f	wes	1
10	53	m	wes	0
11	54	m	wes	1
12	61	f	wes	0
13	62	f	wes	0
14	63	f	wes	1
15	64	f	wes	0
16	68	m	wes	0
17	69	m	wes	0
18	70	m	wes	1
19	71	m	wes	0

## Sheet: Fig 3a
Sample ID	Diet	Disease Status	Stage	Chao1 Index
169	Cal. reduced	No Disease	Final	224.46
170	Cal. reduced	No Disease	Final	234.05
175	Cal. reduced	No Disease	Final	217.36
176	Cal. reduced	No Disease	Final	198.21
177	Cal. reduced	No Disease	Final	217.11
179	Cal. reduced	No Disease	Final	219.14
180	Cal. reduced	No Disease	Final	224.7
181	Cal. reduced	No Disease	Final	205.35
182	Cal. reduced	No Disease	Final	223.78
183	Cal. reduced	No Disease	Final	220
185	Cal. reduced	No Disease	Final	219.16
186	Cal. reduced	No Disease	Final	210.63
190	Cal. reduced	No Disease	Final	211.32
192	Cal. reduced	No Disease	Final	196.89
45_f15_cDNA	Cal. reduced	No Disease	Final	243.71
65_f15_cDNA	Cal. reduced	No Disease	Final	229.03
66_f15_cDNA	Cal. reduced	No Disease	Final	214.34
67_f15_cDNA	Cal. reduced	No Disease	Final	229.93
203	Cal. reduced	No Disease	Naive	185.44
204	Cal. reduced	No Disease	Naive	175.16
205	Cal. reduced	No Disease	Naive	172.74
206	Cal. reduced	No Disease	Naive	167.69
207	Cal. reduced	No Disease	Naive	169.28
208	Cal. reduced	No Disease	Naive	176.1
209	Cal. reduced	No Disease	Naive	157.49
210	Cal. reduced	No Disease	Naive	105.71
211	Cal. reduced	No Disease	Naive	64.1
212	Cal. reduced	No Disease	Naive	128
217	Cal. reduced	No Disease	Naive	145.5
218	Cal. reduced	No Disease	Naive	146.65
219	Cal. reduced	No Disease	Naive	123.8
220	Cal. reduced	No Disease	Naive	170.66
221	Cal. reduced	No Disease	Naive	127.24
234	Cal. reduced	No Disease	Naive	165.18
235	Cal. reduced	No Disease	Naive	88.63
65_f1_cDNA	Cal. reduced	No Disease	Naive	200.11
100	Cal. reduced	No Disease	Trans	187.13
249	Cal. reduced	No Disease	Trans	249.48
260	Cal. reduced	No Disease	Trans	228
261	Cal. reduced	No Disease	Trans	265.73
262	Cal. reduced	No Disease	Trans	233.43
263	Cal. reduced	No Disease	Trans	260.19
264	Cal. reduced	No Disease	Trans	245.81
266	Cal. reduced	No Disease	Trans	237.65
267	Cal. reduced	No Disease	Trans	228.19
268	Cal. reduced	No Disease	Trans	185.17
269	Cal. reduced	No Disease	Trans	193.86
274	Cal. reduced	No Disease	Trans	214.92
275	Cal. reduced	No Disease	Trans	225.49
276	Cal. reduced	No Disease	Trans	203.86
277	Cal. reduced	No Disease	Trans	231.48
278	Cal. reduced	No Disease	Trans	219.24
98	Cal. reduced	No Disease	Trans	228.75
99	Cal. reduced	No Disease	Trans	213.31
127	Cal. reduced	No Disease	Trans	218.74
126	Cal. reduced	No Disease	Trans	243.71
125	Cal. reduced	No Disease	Trans	204.39
124	Cal. reduced	No Disease	Trans	228.14
123	Cal. reduced	No Disease	Trans	238.94
122	Cal. reduced	No Disease	Trans	204.48
133	Cal. reduced	No Disease	Trans	188.42
132	Cal. reduced	No Disease	Trans	174.47
131	Cal. reduced	No Disease	Trans	208.29
130	Cal. reduced	No Disease	Trans	197.39
142	Cal. reduced	No Disease	Trans	210.91
141	Cal. reduced	No Disease	Trans	262.09
140	Cal. reduced	No Disease	Trans	233.7
139	Cal. reduced	No Disease	Trans	228.63
138	Cal. reduced	No Disease	Trans	212.26
159	Cal. reduced	No Disease	Trans	217.2
158	Cal. reduced	No Disease	Trans	219.86
157	Cal. reduced	No Disease	Trans	241.64
148	Control	Disease	Final	161.13
172	Control	Disease	Final	198.76
173	Control	Disease	Final	222.42
174	Control	Disease	Final	213.25
187	Control	Disease	Final	208.57
151	Control	No Disease	Final	203.76
165	Control	No Disease	Final	228.45
166	Control	No Disease	Final	200.22
167	Control	No Disease	Final	226.54
168	Control	No Disease	Final	223.31
171	Control	No Disease	Final	203.1
188	Control	No Disease	Final	182.82
189	Control	No Disease	Final	187.9
191	Control	No Disease	Final	197.42
49_f15_cDNA	Control	No Disease	Final	215.65
57_f15_cDNA	Control	No Disease	Final	204.32
194	Control	Disease	Naive	77.5
195	Control	Disease	Naive	80.5
196	Control	Disease	Naive	56.25
222	Control	Disease	Naive	135.81
226	Control	Disease	Naive	140.3
227	Control	Disease	Naive	129.5
193	Control	No Disease	Naive	117.86
224	Control	No Disease	Naive	47.04
225	Control	No Disease	Naive	52.6
230	Control	No Disease	Naive	130.11
231	Control	No Disease	Naive	104.29
232	Control	No Disease	Naive	49.1
251	Control	Disease	Trans	214.88
252	Control	Disease	Trans	222.35
253	Control	Disease	Trans	232.02
279	Control	Disease	Trans	229.8
283	Control	Disease	Trans	193.07
284	Control	Disease	Trans	193.37
115	Control	Disease	Trans	231.58
114	Control	Disease	Trans	227.16
14_f11_cDNA	Control	Disease	Trans	226.52
143	Control	Disease	Trans	224.32
242	Control	No Disease	Trans	214
243	Control	No Disease	Trans	220.52
244	Control	No Disease	Trans	225.73
245	Control	No Disease	Trans	235.82
250	Control	No Disease	Trans	205.61
265	Control	No Disease	Trans	183.77
273	Control	No Disease	Trans	221.86
280	Control	No Disease	Trans	200.13
282	Control	No Disease	Trans	187.7
287	Control	No Disease	Trans	205.76
288	Control	No Disease	Trans	201.68
107	Control	No Disease	Trans	240.46
106	Control	No Disease	Trans	255.19
105	Control	No Disease	Trans	245.2
120	Control	No Disease	Trans	240.65
128	Control	No Disease	Trans	217.73
129	Control	No Disease	Trans	217.88
144	Control	No Disease	Trans	218.07
137	Control	No Disease	Trans	242.1
152	Control	No Disease	Trans	230.75
147	Control	No Disease	Trans	230.59
108	Western	Disease	Final	204.46
109	Western	Disease	Final	207.36
118	Western	Disease	Final	211.66
119	Western	Disease	Final	149.98
134	Western	Disease	Final	176.97
135	Western	Disease	Final	165.92
136	Western	Disease	Final	185.51
145	Western	Disease	Final	186.66
146	Western	Disease	Final	182.38
149	Western	Disease	Final	187.29
150	Western	Disease	Final	203.96
155	Western	Disease	Final	145.21
156	Western	Disease	Final	108.5
160	Western	Disease	Final	173.7
161	Western	Disease	Final	197.88
162	Western	Disease	Final	174.09
164	Western	Disease	Final	89.83
178	Western	Disease	Final	188.02
70_f15_cDNA	Western	No Disease	Final	239.04
71_f15_cDNA	Western	No Disease	Final	209.53
197	Western	Disease	Naive	168.96
198	Western	Disease	Naive	165.42
199	Western	Disease	Naive	180.65
200	Western	Disease	Naive	165.37
201	Western	Disease	Naive	157.44
202	Western	Disease	Naive	183
213	Western	Disease	Naive	140.58
214	Western	Disease	Naive	104.61
215	Western	Disease	Naive	78.5
216	Western	Disease	Naive	144.86
228	Western	Disease	Naive	156.16
229	Western	Disease	Naive	61
233	Western	Disease	Naive	97.75
237	Western	Disease	Naive	90.43
238	Western	Disease	Naive	158.1
239	Western	Disease	Naive	142.5
240	Western	Disease	Naive	126.21
248	Western	Disease	Naive	30.75
246	Western	No Disease	Naive	133.25
247	Western	No Disease	Naive	102.43
101	Western	Disease	Trans	195.86
102	Western	Disease	Trans	199.86
103	Western	Disease	Trans	221.04
104	Western	Disease	Trans	212.79
112	Western	Disease	Trans	159.85
241	Western	Disease	Trans	171.53
254	Western	Disease	Trans	204.22
255	Western	Disease	Trans	190.38
256	Western	Disease	Trans	216.27
257	Western	Disease	Trans	192.68
258	Western	Disease	Trans	219.14
259	Western	Disease	Trans	230.75
270	Western	Disease	Trans	206.09
271	Western	Disease	Trans	186.52
272	Western	Disease	Trans	186.93
285	Western	Disease	Trans	201.89
286	Western	Disease	Trans	199.72
97	Western	Disease	Trans	171.58
117	Western	Disease	Trans	183.7
116	Western	Disease	Trans	200.56
121	Western	Disease	Trans	226.99
110	Western	No Disease	Trans	200.99
70_f6_cDNA	Western	No Disease	Trans	152.78
154	Western	No Disease	Trans	192.39
153	Western	No Disease	Trans	209.85

## Sheet: Fig 3b
Sample ID	Diet	Disease status	Stage	Shannon Index
1S11	Western	Disease	Naive	2.92
1S12	Control	Disease	Naive	3.55
1S13	Control	Disease	Naive	3.54
1S14	Control	Disease	Naive	3.86
1S15	Control	No Disease	Naive	2.88
1S16	Cal. reduced	No Disease	Naive	1.52
1S18	Cal. reduced	No Disease	Naive	2.77
1S19	Cal. reduced	No Disease	Naive	2.35
1S20	Cal. reduced	No Disease	Naive	1.61
1S21	Cal. reduced	No Disease	Naive	1.53
1S22	Western	Disease	Naive	1.71
1S23	Western	Disease	Naive	2.88
1S24	Western	Disease	Naive	0.81
1S32	Western	Disease	Naive	2.03
1S34	Cal. reduced	No Disease	Naive	3.01
1S35	Cal. reduced	No Disease	Naive	3.05
1S36	Cal. reduced	No Disease	Naive	2.64
1S38	Control	No Disease	Naive	1.44
1S39	Control	No Disease	Naive	1.13
1S40	Control	Disease	Naive	1.37
1S47	Cal. reduced	No Disease	Naive	1.12
1S50	Control	No Disease	Naive	0.46
1S54	Western	Disease	Naive	0.65
1S61	Western	Disease	Naive	1.35
1S62	Western	Disease	Naive	1.05
1S65	Cal. reduced	No Disease	Naive	1.53
1S66	Cal. reduced	No Disease	Naive	0.87
1S9	Western	Disease	Naive	2.77
11S10	Western	Disease	Trans	4.53
11S11	Western	Disease	Trans	4.06
11S12	Control	Disease	Trans	4.66
11S13	Control	Disease	Trans	4.53
11S15	Control	No Disease	Trans	2.96
11S16	Cal. reduced	No Disease	Trans	3.8
11S18	Cal. reduced	No Disease	Trans	3.98
11S19	Cal. reduced	No Disease	Trans	3.84
11S20	Cal. reduced	No Disease	Trans	3.28
11S21	Cal. reduced	No Disease	Trans	0.37
11S23	Western	Disease	Trans	4.51
11S34	Cal. reduced	No Disease	Trans	3.57
11S35	Cal. reduced	No Disease	Trans	3.13
11S36	Cal. reduced	No Disease	Trans	2.8
11S38	Control	No Disease	Trans	3.57
11S39	Control	No Disease	Trans	3.03
11S3	Control	No Disease	Trans	3.47
11S40	Control	Disease	Trans	2.78
11S47	Cal. reduced	No Disease	Trans	3.9
11S48	Control	No Disease	Trans	2.99
11S4	Control	No Disease	Trans	4.16
11S50	Control	No Disease	Trans	3.12
11S65	Cal. reduced	No Disease	Trans	3.43
11S66	Cal. reduced	No Disease	Trans	2.28
6S10	Western	Disease	Trans	4.49
6S11	Western	Disease	Trans	2.81
6S12	Control	Disease	Trans	3.57
6S13	Control	Disease	Trans	3.81
6S14	Control	Disease	Trans	3.35
6S15	Control	No Disease	Trans	4.01
6S16	Cal. reduced	No Disease	Trans	3.77
6S18	Cal. reduced	No Disease	Trans	4.4
6S19	Cal. reduced	No Disease	Trans	3.81
6S20	Cal. reduced	No Disease	Trans	3.83
6S21	Cal. reduced	No Disease	Trans	3.39
6S22	Western	Disease	Trans	4
6S23	Western	Disease	Trans	3.82
6S24	Western	Disease	Trans	3.65
6S32	Western	Disease	Trans	4.14
6S34	Cal. reduced	No Disease	Trans	2.61
6S35	Cal. reduced	No Disease	Trans	2.05
6S36	Cal. reduced	No Disease	Trans	3.59
6S38	Control	No Disease	Trans	2.8
6S39	Control	No Disease	Trans	4.38
6S3	Control	No Disease	Trans	4.06
6S40	Control	Disease	Trans	4.8
6S47	Cal. reduced	No Disease	Trans	4.77
6S48	Control	No Disease	Trans	3.45
6S4	Control	No Disease	Trans	3.43
6S50	Control	No Disease	Trans	4.04
6S54	Western	Disease	Trans	3.53
6S62	Western	Disease	Trans	4.18
6S66	Cal. reduced	No Disease	Trans	3.76
6S9	Western	Disease	Trans	3.63
10S22	Western	Disease	Final	3.33
10S24	Western	Disease	Final	4.46
11S14	Control	Disease	Final	3.54
11S32	Western	Disease	Final	5.12
11S54	Western	Disease	Final	4.28
11S62	Western	Disease	Final	1.33
11S9	Western	Disease	Final	3.3
14S4	Control	No Disease	Final	4.79
14S50	Control	Disease	Final	3.93
14S54	Western	Disease	Final	5.06
14S66	Cal. reduced	No Disease	Final	4.06
15S10	Western	Disease	Final	3.57
15S12	Control	Disease	Final	3.74
15S13	Control	Disease	Final	4.17
15S15	Control	No Disease	Final	3.85
15S16	Cal. reduced	No Disease	Final	3.39
15S18	Cal. reduced	No Disease	Final	4.05
15S19	Cal. reduced	No Disease	Final	0.35
15S20	Cal. reduced	No Disease	Final	3.28
15S21	Cal. reduced	No Disease	Final	2.52
15S23	Western	Disease	Final	5.08
15S34	Cal. reduced	No Disease	Final	3.46
15S35	Cal. reduced	No Disease	Final	4.55
15S36	Cal. reduced	No Disease	Final	4.63
15S38	Control	No Disease	Final	3.41
15S39	Control	No Disease	Final	3.71
15S3	Control	No Disease	Final	4.48
15S40	Control	Disease	Final	4.85
15S47	Cal. reduced	No Disease	Final	4.16
15S48	Control	No Disease	Final	3.42
15S4	Control	No Disease	Final	4.04
15S65	Cal. reduced	No Disease	Final	4.28
15S66	Cal. reduced	No Disease	Final	0.21
15S9	Western	Disease	Final	3.9

## Sheet: Fig 3c
Sample ID	Diet	Disease Status	PCoA1	PCoA2
108	Western	Disease	0.0092649	0.088606
109	Western	Disease	-0.0121727	0.101332
118	Western	Disease	-0.0016968	0.0641112
119	Western	Disease	-0.108665	0.170789
134	Western	Disease	-0.0217531	0.116076
135	Western	Disease	-0.0790771	0.148512
136	Western	Disease	-0.0643776	0.130234
145	Western	Disease	-0.167405	-0.0664361
146	Western	Disease	-0.19555	-0.116518
148	Control	Disease	-0.152949	0.0196547
149	Western	Disease	-0.111874	0.0185476
150	Western	Disease	0.00124462	-0.0330101
155	Western	Disease	-0.254642	-0.112796
156	Western	Disease	-0.293636	-0.00932968
160	Western	Disease	-0.201289	-0.0939179
161	Western	Disease	0.0517185	0.105553
162	Western	Disease	-0.0476275	0.178908
164	Western	Disease	-0.170275	0.194864
172	Control	Disease	-0.0429046	0.0840464
173	Control	Disease	0.0314554	0.0510828
174	Control	Disease	0.0409824	-0.0319003
178	Western	Disease	-0.0848903	0.0354489
187	Control	Disease	0.0667746	0.0471078
151	Control	No Disease	-0.0274369	-0.0877563
165	Control	No Disease	0.109257	0.0492496
166	Control	No Disease	0.148538	-0.0107583
167	Control	No Disease	0.121329	0.0617874
168	Control	No Disease	0.0760017	0.0442839
169	Cal. reduced	No Disease	0.0939013	0.0263368
170	Cal. reduced	No Disease	0.106353	0.0127803
171	Control	No Disease	-0.0338615	0.0574733
175	Cal. reduced	No Disease	0.127234	-0.0696939
176	Cal. reduced	No Disease	0.106639	-0.0200278
177	Cal. reduced	No Disease	0.0944562	-0.0554769
179	Cal. reduced	No Disease	0.122293	0.00196961
180	Cal. reduced	No Disease	0.133622	0.0127147
181	Cal. reduced	No Disease	0.107365	0.0225717
182	Cal. reduced	No Disease	0.10619	-0.0572273
183	Cal. reduced	No Disease	-0.0404054	-0.112632
185	Cal. reduced	No Disease	0.168478	-0.0426999
186	Cal. reduced	No Disease	0.167965	-0.0398194
188	Control	No Disease	0.0144443	0.0372195
189	Control	No Disease	0.039278	-0.00567188
190	Cal. reduced	No Disease	0.173913	-0.00882756
191	Control	No Disease	-0.0156826	-0.0558529
192	Cal. reduced	No Disease	0.00488707	-0.214852
45_f15_cDNA	Cal. reduced	No Disease	0.129196	-0.0689913
49_f15_cDNA	Control	No Disease	-0.0582669	-0.0343433
57_f15_cDNA	Control	No Disease	-0.0951286	-0.0714265
65_f15_cDNA	Cal. reduced	No Disease	-0.0234744	-0.201245
66_f15_cDNA	Cal. reduced	No Disease	0.0029873	-0.148042
67_f15_cDNA	Cal. reduced	No Disease	0.0018507	-0.129163
70_f15_cDNA	Western	No Disease	-0.0650154	-0.0758282
71_f15_cDNA	Western	No Disease	-0.022114	0.00581974

## Sheet: Fig 3d
Sample ID	Diet	Disease Status	PCoA1	PCoA2
10S22	Western	Disease	0.239736	-0.531333
10S24	Western	Disease	0.467664	-0.219851
11S14	Control	Disease	0.111505	0.266412
11S32	Western	Disease	-0.24865	-0.186931
11S54	Western	Disease	0.317497	0.0202243
11S62	Western	Disease	0.267925	0.601759
11S9	Western	Disease	0.503306	0.282133
14S4	Control	No Disease	-0.170514	0.0574373
14S50	Control	Disease	0.456122	0.066584
14S54	Western	Disease	0.113921	-0.0383413
14S66	Cal. reduced	No Disease	0.250021	-0.103875
15S10	Western	Disease	-0.137498	0.25985
15S12	Control	Disease	-0.213916	0.0658313
15S13	Control	Disease	-0.222232	-0.233176
15S15	Control	No Disease	-0.248909	-0.0924288
15S16	Cal. reduced	No Disease	-0.146318	-0.00718632
15S18	Cal. reduced	No Disease	-0.233584	-0.088763
15S19	Cal. reduced	No Disease	-0.563147	-0.129999
15S20	Cal. reduced	No Disease	-0.309917	-0.34016
15S21	Cal. reduced	No Disease	-0.287372	-0.360538
15S23	Western	Disease	-0.162543	-0.0133412
15S34	Cal. reduced	No Disease	-0.331426	0.281148
15S35	Cal. reduced	No Disease	-0.0617017	0.171429
15S36	Cal. reduced	No Disease	-0.21319	-0.113609
15S38	Control	No Disease	0.341864	-0.216214
15S39	Control	No Disease	0.372215	-0.332639
15S3	Control	No Disease	0.237328	-0.0540441
15S40	Control	Disease	0.156121	0.0870947
15S47	Cal. reduced	No Disease	-0.115289	0.0696315
15S48	Control	No Disease	-0.29359	0.152221
15S4	Control	No Disease	0.257813	0.256852
15S65	Cal. reduced	No Disease	-0.0954918	0.084333
15S66	Cal. reduced	No Disease	-0.303304	0.520672
15S9	Western	Disease	0.265553	-0.181182

[truncated: 27 more sheets: Fig 3e, Fig 3f, Fig 4a, Fig 4b, Fig 4c, Fig 4d, Fig 5 a,c , Fig 5d-left panel, Fig 5d-right panel, Fig 5e, Fig 5f, Sup Fig 1a, Sup Fig 1b, Sup Fig 1c, Sup Fig 2a, Sup Fig 2b, Sup Fig 2c, Sup Fig 2d, Sup Fig 2e, Sup Fig 2f …]
